# Supplementary material for: Comprehensive Gene Expression Analysis Using Human Induced Pluripotent Stem Cells Derived from Patients with Sleep Bruxism: A Preliminary In Vitro Study
Source: Int J Mol Sci. 2024 Dec 6;25(23):13141. doi: 10.3390/ijms252313141 (PMC11642595; doi:10.3390/ijms252313141)
Supplement: Supplementary file 1 [file ijms-25-13141-s001.zip]

Archive with 4 entries (4 files):
- Supplementary Table S1.xlsx
- Supplementary Table S2.xlsx
- Supplementary Table S3.xlsx
- Supplementary figure.pdf
