# Supplementary material for: Comprehensive Gene Expression Analysis Using Human Induced Pluripotent Stem Cells Derived from Patients with Sleep Bruxism: A Preliminary In Vitro Study
Source: Int J Mol Sci. 2024 Dec 6;25(23):13141. doi: 10.3390/ijms252313141 (PMC11642595; doi:10.3390/ijms252313141)
Supplement: Supplementary file 1 [file ijms-25-13141-s001.zip › Supplementary Table S1.xlsx]

## Sheet: DEG Log2FC >1,padj < 0.05
GeneID	baseMean	log2FoldChange(SB/CTRL)	lfcSE	stat	pvalue	padj	chr	start	end	strand	gene_sym	gene_biotype	Description	EntrezGeneID	Cellular_Component_ID	Cellular_Component_Term	Molecular_Function_ID	Molecular_Function_Term	Biological_Process_ID	Biological_Process_Term
ENSG00000184937	6.00657	4.9621	1.75996	2.81943	0.00481089	0.0499786	chr11	32387775	32435630	-	WT1	protein_coding	This gene encodes a transcription factor that contains four zinc-finger motifs at the C-terminus and a proline/glutamine-rich DNA-binding domain at the N-terminus. It has an essential role in the normal development of the urogenital system, and it is mutated in a small subset of patients with Wilms tumor. This gene exhibits complex tissue-specific and polymorphic imprinting pattern, with bialleli…	7490	GO:0016607, GO:0005829, GO:0005737, GO:0005730, GO:0005654, GO:0005634,	nuclear speck, cytosol, cytoplasm, nucleolus, nucleoplasm, nucleus,	GO:0070742, GO:0044729, GO:0043565, GO:0010385, GO:0008270, GO:0005515, GO:0003723, GO:0003700, GO:0003700, GO:0001228, GO:0001228, GO:0000981, GO:0000978, GO:0000978, GO:0000976,	C2H2 zinc finger domain binding, hemi-methylated DNA-binding, sequence-specific DNA binding, double-stranded methylated DNA binding, zinc ion binding, protein binding, RNA binding, DNA-binding transcription factor activity, DNA-binding transcription factor activity, DNA-binding transcription activator activity, RNA polymerase II-specific, DNA-binding transcription activator activity, RNA polymera…	GO:2001076, GO:2000195, GO:2000020, GO:1905643, GO:1902895, GO:0072302, GO:0072284, GO:0072207, GO:0072166, GO:0072112, GO:0072075, GO:0071371, GO:0071320, GO:0061032, GO:0060923, GO:0060539, GO:0060421, GO:0060231, GO:0045944, GO:0045893, GO:0045893, GO:0045892, GO:0043066, GO:0043066, GO:0043010, GO:0035802, GO:0032836, GO:0032835, GO:0030855, GO:0030539, GO:0030325, GO:0030308, GO:0010628, GO:…	positive regulation of metanephric ureteric bud development, negative regulation of female gonad development, positive regulation of male gonad development, positive regulation of DNA methylation, positive regulation of miRNA transcription, negative regulation of metanephric glomerular mesangial cell proliferation, metanephric S-shaped body morphogenesis, metanephric epithelium development, poste…
ENSG00000282851	8.19371	-2.46614	0.874565	-2.81985	0.00480462	0.0499277	chr19	17405686	17419324	+	BISPR	lincRNA		105221694
ENSG00000233608	17.6215	1.78129	0.631425	2.82106	0.00478648	0.0497819	chr2	238848032	238910543	+	TWIST2	protein_coding	The protein encoded by this gene is a basic helix-loop-helix type transcription factor and shares similarity with Twist. This protein may inhibit osteoblast maturation and maintain cells in a preosteoblast phenotype during osteoblast development. This gene may be upregulated in certain cancers. Mutations in this gene cause focal facial dermal dysplasia 3, Setleis type. Two transcript variants enc…	117581	GO:0005737, GO:0005730, GO:0005654, GO:0005634,	cytoplasm, nucleolus, nucleoplasm, nucleus,	GO:0046983, GO:0005515, GO:0000981, GO:0000977,	protein dimerization activity, protein binding, DNA-binding transcription factor activity, RNA polymerase II-specific, RNA polymerase II transcription regulatory region sequence-specific DNA binding,	GO:0045892, GO:0045668, GO:0043066, GO:0032868, GO:0032502, GO:0030335, GO:0030154, GO:0014070, GO:0006357,	negative regulation of DNA-templated transcription, negative regulation of osteoblast differentiation, negative regulation of apoptotic process, response to insulin, developmental process, positive regulation of cell migration, cell differentiation, response to organic cyclic compound, regulation of transcription by RNA polymerase II,
ENSG00000234409	38.3906	-1.15476	0.409331	-2.82108	0.00478625	0.0497819	chr22	20148427	20151065	-	CCDC188	protein_coding		388849	GO:0016021,	integral component of membrane,
ENSG00000283217	4.20755	-4.58884	1.62651	-2.82127	0.00478337	0.049778	chr11	43556436	43673393	+	AC068205.1	lincRNA
ENSG00000253908	9.45374	-2.33987	0.829102	-2.82218	0.00476988	0.0496518	chr5	180257680	180258366	+	AC104115.2	processed_pseudogene
ENSG00000272305	12.2188	-1.95541	0.692827	-2.82236	0.00476713	0.0496374	chr3	52969119	53099453	-	AC096887.1	protein_coding
ENSG00000183798	101.79	1.07587	0.381164	2.8226	0.00476358	0.0496147	chr20	41359966	41366827	-	EMILIN3	protein_coding		90187	GO:0062023, GO:0062023, GO:0005737, GO:0005576,	collagen-containing extracellular matrix, collagen-containing extracellular matrix, cytoplasm, extracellular region,	GO:0042802, GO:0030023, GO:0030023, GO:0005515,	identical protein binding, extracellular matrix constituent conferring elasticity, extracellular matrix constituent conferring elasticity, protein binding,
ENSG00000260558	6.21089	-4.24374	1.50332	-2.82291	0.00475905	0.0495816	chr16	66738238	66739722	+	AC018557.2	lincRNA
ENSG00000141314	751.434	1.09451	0.387681	2.82322	0.00475445	0.0495479	chr17	32266176	32324661	+	RHBDL3	protein_coding		162494	GO:0016021,	integral component of membrane,	GO:0005509, GO:0004252,	calcium ion binding, serine-type endopeptidase activity,	GO:0006508,	proteolysis,
ENSG00000128965	292.606	1.10866	0.392599	2.8239	0.00474428	0.0495128	chr15	40952962	40956519	+	CHAC1	protein_coding	This gene encodes a member of the gamma-glutamylcyclotransferase family of proteins. The encoded protein has been shown to promote neuronal differentiation by deglycination of the Notch receptor, which prevents receptor maturation and inhibits Notch signaling. This protein may also play a role in the unfolded protein response, and in regulation of glutathione levels and oxidative balance in the c…	79094	GO:0005829, GO:0005829, GO:0005802, GO:0005737,	cytosol, cytosol, trans-Golgi network, cytoplasm,	GO:0061928, GO:0005515, GO:0005112, GO:0003839, GO:0003839,	glutathione specific gamma-glutamylcyclotransferase activity, protein binding, Notch binding, gamma-glutamylcyclotransferase activity, gamma-glutamylcyclotransferase activity,	GO:0070059, GO:0045746, GO:0022008, GO:0010955, GO:0007219, GO:0006986, GO:0006751, GO:0006750,	intrinsic apoptotic signaling pathway in response to endoplasmic reticulum stress, negative regulation of Notch signaling pathway, neurogenesis, negative regulation of protein processing, Notch signaling pathway, response to unfolded protein, glutathione catabolic process, glutathione biosynthetic process,
ENSG00000279342	52.4913	-1.10348	0.390662	-2.82464	0.00473335	0.0494129	chr11	124789240	124792818	-	AP000866.6	sense_intronic
ENSG00000226754	36.5078	1.31022	0.463592	2.82624	0.00470987	0.0492243	chr1	53238610	53242783	+	AL606760.1	antisense		100507564
ENSG00000153002	4.54593	5.56367	1.96755	2.82771	0.0046882	0.04904	chr3	148791102	148860187	+	CPB1	protein_coding	Three different procarboxypeptidases A and two different procarboxypeptidases B have been isolated. The B1 and B2 forms differ from each other mainly in isoelectric point. Carboxypeptidase B1 is a highly tissue-specific protein and is a useful serum marker for acute pancreatitis and dysfunction of pancreatic transplants. It is not elevated in pancreatic carcinoma. [provided by RefSeq, Jul 2008].	1360	GO:0031410, GO:0005615,	cytoplasmic vesicle, extracellular space,	GO:0008270, GO:0005515, GO:0004181, GO:0004180,	zinc ion binding, protein binding, metallocarboxypeptidase activity, carboxypeptidase activity,	GO:0006508, GO:0006508,	proteolysis, proteolysis,
ENSG00000151388	78.5085	1.17375	0.414982	2.82843	0.00467769	0.0489581	chr5	33523535	33892192	-	ADAMTS12	protein_coding	This gene encodes a member of the ADAMTS (a disintegrin and metalloproteinase with thrombospondin motifs) protein family. Members of the family share several distinct protein modules, including a propeptide region, a metalloproteinase domain, a disintegrin-like domain, and a thrombospondin type 1 (TS-1) motif. Individual members of this family differ in the number of C-terminal TS-1 motifs, and s…	81792	GO:0031012, GO:0005576,	extracellular matrix, extracellular region,	GO:0046872, GO:0005515, GO:0004222, GO:0004222,	metal ion binding, protein binding, metalloendopeptidase activity, metalloendopeptidase activity,	GO:2001113, GO:1902548, GO:1902203, GO:1901509, GO:0071773, GO:0071356, GO:0071347, GO:0051603, GO:0051603, GO:0050727, GO:0043931, GO:0032331, GO:0030199, GO:0030198, GO:0030167, GO:0016477, GO:0007160, GO:0002062,	negative regulation of cellular response to hepatocyte growth factor stimulus, negative regulation of cellular response to vascular endothelial growth factor stimulus, negative regulation of hepatocyte growth factor receptor signaling pathway, regulation of endothelial tube morphogenesis, cellular response to BMP stimulus, cellular response to tumor necrosis factor, cellular response to interleuk…
ENSG00000197299	126.138	1.41899	0.501528	2.82934	0.00466438	0.0488471	chr15	90717327	90816165	+	BLM	protein_coding	The Bloom syndrome is an autosomal recessive disorder characterized by growth deficiency, microcephaly and immunodeficiency among others. It is caused by homozygous or compound heterozygous mutation in the gene encoding DNA helicase RecQ protein on chromosome 15q26. This Bloom-associated helicase unwinds a variety of DNA substrates including Holliday junction, and is involved in several pathways …	641	GO:0032991, GO:0031422, GO:0016605, GO:0016605, GO:0016363, GO:0005829, GO:0005737, GO:0005730, GO:0005694, GO:0005657, GO:0005654, GO:0005654, GO:0005634, GO:0005634, GO:0005634, GO:0000800, GO:0000781, GO:0000228,	protein-containing complex, RecQ family helicase-topoisomerase III complex, PML body, PML body, nuclear matrix, cytosol, cytoplasm, nucleolus, chromosome, replication fork, nucleoplasm, nucleoplasm, nucleus, nucleus, nucleus, lateral element, chromosome, telomeric region, nuclear chromosome,	GO:1990814, GO:1905773, GO:0061849, GO:0061821, GO:0061749, GO:0051880, GO:0043138, GO:0043138, GO:0042803, GO:0042802, GO:0016887, GO:0009378, GO:0009378, GO:0008270, GO:0008094, GO:0005524, GO:0005515, GO:0004386, GO:0003697, GO:0003678, GO:0003678, GO:0003677, GO:0002039, GO:0000405, GO:0000403, GO:0000400,	DNA/DNA annealing activity, 8-hydroxy-2'-deoxyguanosine DNA binding, telomeric G-quadruplex DNA binding, telomeric D-loop binding, forked DNA-dependent helicase activity, G-quadruplex DNA binding, 3'-5' DNA helicase activity, 3'-5' DNA helicase activity, protein homodimerization activity, identical protein binding, ATP hydrolysis activity, four-way junction helicase activity, four-way junction he…	GO:0090656, GO:0090329, GO:0072757, GO:0072711, GO:0071479, GO:0071139, GO:0061820, GO:0051782, GO:0051260, GO:0051259, GO:0048478, GO:0045910, GO:0045893, GO:0044806, GO:0044806, GO:0044806, GO:0032508, GO:0032508, GO:0032201, GO:0031297, GO:0010165, GO:0007095, GO:0006974, GO:0006974, GO:0006310, GO:0006310, GO:0006281, GO:0006281, GO:0006268, GO:0006260, GO:0000729, GO:0000724, GO:0000724, GO:…	t-circle formation, regulation of DNA-templated DNA replication, cellular response to camptothecin, cellular response to hydroxyurea, cellular response to ionizing radiation, resolution of recombination intermediates, telomeric D-loop disassembly, negative regulation of cell division, protein homooligomerization, protein complex oligomerization, replication fork protection, negative regulation of…
ENSG00000243701	99.4919	1.30312	0.46056	2.82942	0.00466322	0.0488471	chr3	107240692	107326964	+	DUBR	lincRNA		344595
ENSG00000117228	3.14854	5.03288	1.77771	2.83111	0.0046387	0.0486061	chr1	89052319	89065360	-	GBP1	protein_coding	Guanylate binding protein expression is induced by interferon. Guanylate binding proteins are characterized by their ability to specifically bind guanine nucleotides (GMP, GDP, and GTP) and are distinguished from the GTP-binding proteins by the presence of 2 binding motifs rather than 3. [provided by RefSeq, Jul 2008].	2633	GO:0031410, GO:0015629, GO:0012506, GO:0005886, GO:0005829, GO:0005829, GO:0005794, GO:0005737, GO:0005576, GO:0000139,	cytoplasmic vesicle, actin cytoskeleton, vesicle membrane, plasma membrane, cytosol, cytosol, Golgi apparatus, cytoplasm, extracellular region, Golgi membrane,	GO:0051879, GO:0042803, GO:0042802, GO:0030507, GO:0019955, GO:0019899, GO:0019003, GO:0005525, GO:0005525, GO:0005515, GO:0003924, GO:0003924, GO:0003779,	Hsp90 protein binding, protein homodimerization activity, identical protein binding, spectrin binding, cytokine binding, enzyme binding, GDP binding, GTP binding, GTP binding, protein binding, GTPase activity, GTPase activity, actin binding,	GO:1903077, GO:1903076, GO:1900025, GO:0072665, GO:0071356, GO:0071347, GO:0071346, GO:0071346, GO:0070373, GO:0051607, GO:0050860, GO:0050848, GO:0032703,	negative regulation of protein localization to plasma membrane, regulation of protein localization to plasma membrane, negative regulation of substrate adhesion-dependent cell spreading, protein localization to vacuole, cellular response to tumor necrosis factor, cellular response to interleukin-1, cellular response to interferon-gamma, cellular response to interferon-gamma, negative regulation o…
ENSG00000140563	3.13555	5.02757	1.77502	2.83239	0.00462008	0.0484389	chr15	94231538	94483952	+	MCTP2	protein_coding		55784	GO:0030672, GO:0016021, GO:0016021, GO:0016020, GO:0005829, GO:0005654,	synaptic vesicle membrane, integral component of membrane, integral component of membrane, membrane, cytosol, nucleoplasm,	GO:0005544, GO:0005509, GO:0005509,	calcium-dependent phospholipid binding, calcium ion binding, calcium ion binding,	GO:0046928, GO:0019722,	regulation of neurotransmitter secretion, calcium-mediated signaling,
ENSG00000115380	247.429	-1.50356	0.530842	-2.8324	0.00462003	0.0484389	chr2	55865967	55924139	-	EFEMP1	protein_coding	This gene encodes a member of the fibulin family of extracellular matrix glycoproteins. Like all members of this family, the encoded protein contains tandemly repeated epidermal growth factor-like repeats followed by a C-terminus fibulin-type domain. This gene is upregulated in malignant gliomas and may play a role in the aggressive nature of these tumors. Mutations in this gene are associated wi…	2202	GO:0070062, GO:0062023, GO:0062023, GO:0031012, GO:0005615, GO:0005615, GO:0005576, GO:0005576,	extracellular exosome, collagen-containing extracellular matrix, collagen-containing extracellular matrix, extracellular matrix, extracellular space, extracellular space, extracellular region, extracellular region,	GO:0008083, GO:0005515, GO:0005509, GO:0005201, GO:0005154, GO:0005006,	growth factor activity, protein binding, calcium ion binding, extracellular matrix structural constituent, epidermal growth factor receptor binding, epidermal growth factor receptor activity,	GO:0048050, GO:0048048, GO:0043010, GO:0032331, GO:0018108, GO:0007601, GO:0007173, GO:0006355,	post-embryonic eye morphogenesis, embryonic eye morphogenesis, camera-type eye development, negative regulation of chondrocyte differentiation, peptidyl-tyrosine phosphorylation, visual perception, epidermal growth factor receptor signaling pathway, regulation of DNA-templated transcription,
ENSG00000146858	81.7467	1.0421	0.367825	2.83314	0.00460928	0.0483675	chr7	139025706	139036029	-	ZC3HAV1L	protein_coding		92092	GO:0005829,	cytosol,
ENSG00000092470	71.577	1.72069	0.606946	2.835	0.00458256	0.0481427	chr15	43826963	43868419	+	WDR76	protein_coding		79968	GO:0090734, GO:0005634, GO:0005634, GO:0000792,	site of DNA damage, nucleus, nucleus, heterochromatin,	GO:0019899, GO:0005515, GO:0003677,	enzyme binding, protein binding, DNA binding,	GO:2000001, GO:0006974,	regulation of DNA damage checkpoint, cellular response to DNA damage stimulus,
ENSG00000179119	513.315	-1.16393	0.410464	-2.83564	0.00457342	0.0480711	chr11	18606401	18634791	-	SPTY2D1	protein_coding		144108	GO:0005730, GO:0005730, GO:0005730, GO:0005654,	nucleolus, nucleolus, nucleolus, nucleoplasm,	GO:0140713, GO:0042393, GO:0042393, GO:0003677, GO:0003677, GO:0001042,	histone chaperone activity, histone binding, histone binding, DNA binding, DNA binding, RNA polymerase I core binding,	GO:0043486, GO:0031507, GO:0006355, GO:0006355, GO:0006334, GO:0006334,	histone exchange, heterochromatin formation, regulation of DNA-templated transcription, regulation of DNA-templated transcription, nucleosome assembly, nucleosome assembly,
ENSG00000270059	55.3003	1.51434	0.533847	2.83665	0.00455897	0.0479503	chr3	65359268	65359717	-	AC121493.1	sense_intronic
ENSG00000183484	4.23553	-4.60724	1.6231	-2.83855	0.00453196	0.0477075	chr14	105049389	105065445	-	GPR132	protein_coding	This gene encodes a member of the guanine nucleotide-binding protein (G protein)-coupled receptor (GPCR) superfamily. The receptors are seven-pass transmembrane proteins that respond to extracellular cues and activate intracellular signal transduction pathways. This protein was reported to be a receptor for lysophosphatidylcholine action, but PubMedID: 15653487 retracts this finding and instead s…	29933	GO:0016021, GO:0005886,	integral component of membrane, plasma membrane,	GO:0004930,	G protein-coupled receptor activity,	GO:0010972, GO:0007186, GO:0000082,	negative regulation of G2/M transition of mitotic cell cycle, G protein-coupled receptor signaling pathway, G1/S transition of mitotic cell cycle,
ENSG00000279488	243.61	-1.06406	0.37467	-2.83999	0.00451154	0.0475339	chr19	1372238	1374364	-	AC004623.1	TEC
ENSG00000224790	32.0702	1.48854	0.524078	2.84029	0.00450719	0.0475077	chr21	36966492	36975164	+	AP000704.1	lincRNA
ENSG00000179921	8.30848	-3.27869	1.15437	-2.84025	0.00450775	0.0475077	chr2	218259496	218263859	+	GPBAR1	protein_coding	This gene encodes a member of the G protein-coupled receptor (GPCR) superfamily. This enzyme functions as a cell surface receptor for bile acids. Treatment of cells expressing this GPCR with bile acids induces the production of intracellular cAMP, activation of a MAP kinase signaling pathway, and internalization of the receptor. The receptor is implicated in the suppression of macrophage function…	151306	GO:0043235, GO:0005887, GO:0005886, GO:0005886, GO:0005737,	receptor complex, integral component of plasma membrane, plasma membrane, plasma membrane, cytoplasm,	GO:0038182, GO:0038182, GO:0038182, GO:0038181, GO:0004930,	G protein-coupled bile acid receptor activity, G protein-coupled bile acid receptor activity, G protein-coupled bile acid receptor activity, bile acid receptor activity, G protein-coupled receptor activity,	GO:2000810, GO:1904056, GO:1903413, GO:0070374, GO:0038184, GO:0007186,	regulation of bicellular tight junction assembly, positive regulation of cholangiocyte proliferation, cellular response to bile acid, positive regulation of ERK1 and ERK2 cascade, cell surface bile acid receptor signaling pathway, G protein-coupled receptor signaling pathway,
ENSG00000267114	7.26008	-3.04831	1.07259	-2.84202	0.00448291	0.0473144	chr19	44950044	44954007	-	AC011481.1	lincRNA
ENSG00000091986	1872.14	-1.58894	0.559063	-2.84215	0.0044811	0.047309	chr3	112596794	112649530	-	CCDC80	protein_coding		151887	GO:0005614, GO:0005604, GO:0005576,	interstitial matrix, basement membrane, extracellular region,	GO:0008201, GO:0001968,	heparin binding, fibronectin binding,	GO:0030198, GO:0010811, GO:0009617,	extracellular matrix organization, positive regulation of cell-substrate adhesion, response to bacterium,
ENSG00000139915	227.628	1.4667	0.515896	2.84301	0.00446903	0.0472227	chr14	46840092	47674954	-	MDGA2	protein_coding		161357	GO:0031225, GO:0005886, GO:0005576,	anchored component of membrane, plasma membrane, extracellular region,			GO:0021522, GO:0007399,	spinal cord motor neuron differentiation, nervous system development,
ENSG00000186897	616.928	1.36671	0.480339	2.8453	0.00443695	0.0469382	chr12	49332411	49337188	-	C1QL4	protein_coding		338761	GO:0005615, GO:0005581,	extracellular space, collagen trimer,	GO:0042802, GO:0005515,	identical protein binding, protein binding,	GO:0070373, GO:0070371, GO:0048147, GO:0048144, GO:0045599,	negative regulation of ERK1 and ERK2 cascade, ERK1 and ERK2 cascade, negative regulation of fibroblast proliferation, fibroblast proliferation, negative regulation of fat cell differentiation,
ENSG00000266908	4.69251	4.59007	1.61256	2.84646	0.00442086	0.0467816	chr20	5499116	5502881	+	AL109935.2	lincRNA
ENSG00000092036	66.8412	-1.24893	0.438764	-2.84648	0.0044205	0.0467816	chr14	22946228	22957161	-	HAUS4	protein_coding	This gene encodes a subunit of the centrosome complex termed the human augmin complex. The encoded protein localizes to the spindle microtubules and may play a role in mitotic spindle assembly and maintenance of centrosome integrity during cell division. Alternate splicing results in multiple transcript variants. A pseudogene of this gene is found on chromosome 1. [provided by RefSeq, Oct 2009].	54930	GO:1990498, GO:0070652, GO:0070652, GO:0005829, GO:0005813,	mitotic spindle microtubule, HAUS complex, HAUS complex, cytosol, centrosome,	GO:0051011, GO:0005515, GO:0003674,	microtubule minus-end binding, protein binding, molecular_function,	GO:0051301, GO:0051225, GO:0051225, GO:0007098, GO:0007098,	cell division, spindle assembly, spindle assembly, centrosome cycle, centrosome cycle,
ENSG00000119737	33.1623	1.2659	0.444569	2.84749	0.0044066	0.0466851	chr2	53852913	53859989	-	GPR75	protein_coding	GPR75 is a member of the G protein-coupled receptor family. GPRs are cell surface receptors that activate guanine-nucleotide binding proteins upon the binding of a ligand.[supplied by OMIM, Jul 2002].	10936	GO:0005887, GO:0005886,	integral component of plasma membrane, plasma membrane,	GO:0016493, GO:0016493, GO:0004930, GO:0004930,	C-C chemokine receptor activity, C-C chemokine receptor activity, G protein-coupled receptor activity, G protein-coupled receptor activity,	GO:1901214, GO:0070098, GO:0007186, GO:0007186,	regulation of neuron death, chemokine-mediated signaling pathway, G protein-coupled receptor signaling pathway, G protein-coupled receptor signaling pathway,
ENSG00000113494	36.3853	1.58637	0.556917	2.84848	0.00439284	0.0465854	chr5	35048756	35230589	-	PRLR	protein_coding	This gene encodes a receptor for the anterior pituitary hormone, prolactin, and belongs to the type I cytokine receptor family. Prolactin-dependent signaling occurs as the result of ligand-induced dimerization of the prolactin receptor. Several alternatively spliced transcript variants encoding different membrane-bound and soluble isoforms have been described for this gene, which may function to …	5618	GO:0043235, GO:0031904, GO:0016021, GO:0009986, GO:0009897, GO:0005886, GO:0005576,	receptor complex, endosome lumen, integral component of membrane, cell surface, external side of plasma membrane, plasma membrane, extracellular region,	GO:0046872, GO:0019955, GO:0019901, GO:0017046, GO:0017046, GO:0008289, GO:0005515, GO:0005127, GO:0004925, GO:0004925, GO:0004924, GO:0004923, GO:0004896,	metal ion binding, cytokine binding, protein kinase binding, peptide hormone binding, peptide hormone binding, lipid binding, protein binding, ciliary neurotrophic factor receptor binding, prolactin receptor activity, prolactin receptor activity, oncostatin-M receptor activity, leukemia inhibitory factor receptor activity, cytokine receptor activity,	GO:0120162, GO:0097011, GO:0060749, GO:0060736, GO:0060644, GO:0051179, GO:0048861, GO:0043066, GO:0042976, GO:0038165, GO:0038161, GO:0031954, GO:0030890, GO:0030856, GO:0030155, GO:0019221, GO:0009617, GO:0008284, GO:0007595, GO:0007566, GO:0007259, GO:0007171, GO:0006694,	positive regulation of cold-induced thermogenesis, cellular response to granulocyte macrophage colony-stimulating factor stimulus, mammary gland alveolus development, prostate gland growth, mammary gland epithelial cell differentiation, localization, leukemia inhibitory factor signaling pathway, negative regulation of apoptotic process, activation of Janus kinase activity, oncostatin-M-mediated s…
ENSG00000240204	36.3573	1.24915	0.438426	2.84916	0.00438344	0.0465209	chr7	129502479	129512932	+	SMKR1	protein_coding		100287482
ENSG00000285454	5.4598	3.89516	1.36712	2.84917	0.00438337	0.0465209	chr4	42151028	42268110	+	AC111006.1	lincRNA
ENSG00000175920	15.5081	2.05796	0.721999	2.85036	0.00436695	0.0463866	chr4	3463311	3501473	+	DOK7	protein_coding	The protein encoded by this gene is essential for neuromuscular synaptogenesis. The protein functions in aneural activation of muscle-specific receptor kinase, which is required for postsynaptic differentiation, and in the subsequent clustering of the acetylcholine receptor in myotubes. This protein can also induce autophosphorylation of muscle-specific receptor kinase. Mutations in this gene are…	285489	GO:0070161, GO:0045202, GO:0005886, GO:0005739, GO:0005654,	anchoring junction, synapse, plasma membrane, mitochondrion, nucleoplasm,	GO:0019901, GO:0019901, GO:0008289, GO:0005515,	protein kinase binding, protein kinase binding, lipid binding, protein binding,	GO:0061098, GO:0061098, GO:0007528,	positive regulation of protein tyrosine kinase activity, positive regulation of protein tyrosine kinase activity, neuromuscular junction development,
ENSG00000176222	81.8226	-1.0618	0.372512	-2.85038	0.00436667	0.0463866	chr19	43872363	43901385	-	ZNF404	protein_coding		342908	GO:0005634,	nucleus,	GO:0046872, GO:0005515, GO:0001227, GO:0000981, GO:0000977,	metal ion binding, protein binding, DNA-binding transcription repressor activity, RNA polymerase II-specific, DNA-binding transcription factor activity, RNA polymerase II-specific, RNA polymerase II transcription regulatory region sequence-specific DNA binding,	GO:0006357, GO:0000122,	regulation of transcription by RNA polymerase II, negative regulation of transcription by RNA polymerase II,
ENSG00000100968	324.371	-1.03376	0.362559	-2.85128	0.00435438	0.0462861	chr14	24365673	24379604	+	NFATC4	protein_coding	This gene encodes a member of the nuclear factor of activated T cells (NFAT) protein family. The encoded protein is part of a DNA-binding transcription complex. This complex consists of at least two components: a preexisting cytosolic component that translocates to the nucleus upon T cell receptor stimulation and an inducible nuclear component. NFAT proteins are activated by the calmodulin-depend…	4776	GO:0016607, GO:0005829, GO:0005667, GO:0005634, GO:0000785,	nuclear speck, cytosol, transcription regulator complex, nucleus, chromatin,	GO:1990837, GO:0042975, GO:0008134, GO:0005515, GO:0001227, GO:0000981, GO:0000981, GO:0000978,	sequence-specific double-stranded DNA binding, peroxisome proliferator activated receptor binding, transcription factor binding, protein binding, DNA-binding transcription repressor activity, RNA polymerase II-specific, DNA-binding transcription factor activity, RNA polymerase II-specific, DNA-binding transcription factor activity, RNA polymerase II-specific, RNA polymerase II cis-regulatory regi…	GO:2001235, GO:2000297, GO:1902894, GO:0097084, GO:0071285, GO:0060291, GO:0060074, GO:0051402, GO:0050774, GO:0048813, GO:0045944, GO:0045333, GO:0043525, GO:0043524, GO:0035562, GO:0034644, GO:0033173, GO:0032760, GO:0032091, GO:0031547, GO:0030178, GO:0008630, GO:0007616, GO:0007507, GO:0006954, GO:0006366, GO:0006357, GO:0001816, GO:0001569, GO:0000122,	positive regulation of apoptotic signaling pathway, negative regulation of synapse maturation, negative regulation of miRNA transcription, vascular associated smooth muscle cell development, cellular response to lithium ion, long-term synaptic potentiation, synapse maturation, neuron apoptotic process, negative regulation of dendrite morphogenesis, dendrite morphogenesis, positive regulation of t…
ENSG00000249395	36.1714	-1.7714	0.62121	-2.85154	0.00435085	0.0462861	chr8	75223404	75324741	-	CASC9	lincRNA		101805492
ENSG00000133246	9.72599	-2.3899	0.838035	-2.85179	0.00434734	0.0462729	chr19	8490056	8503112	-	PRAM1	protein_coding	The protein encoded by this gene is similar to FYN binding protein (FYB/SLAP-130), an adaptor protein involved in T cell receptor mediated signaling. This gene is expressed and regulated during normal myelopoiesis. The expression of this gene is induced by retinoic acid and is inhibited by the expression of PML-RARalpha, a fusion protein of promyelocytic leukemia (PML) and the retinoic acid recep…	84106	GO:0032991, GO:0005886,	protein-containing complex, plasma membrane,	GO:0019901, GO:0008289, GO:0005515,	protein kinase binding, lipid binding, protein binding,	GO:0072659, GO:0050852, GO:0043313, GO:0007229,	protein localization to plasma membrane, T cell receptor signaling pathway, regulation of neutrophil degranulation, integrin-mediated signaling pathway,
ENSG00000101445	345.498	1.09623	0.384099	2.85404	0.00431671	0.0460276	chr20	38805705	38923024	+	PPP1R16B	protein_coding	The protein encoded by this gene is membrane-associated and contains five ankyrin repeats, a protein phosphatase-1-interacting domain, and a carboxy-terminal CAAX box domain. Synthesis of the encoded protein is inhibited by transforming growth factor beta-1. The protein may bind to the membrane through its CAAX box domain and may act as a signaling molecule through interaction with protein phosph…	26051	GO:0048471, GO:0042995, GO:0016607, GO:0005886, GO:0005886, GO:0005634,	perinuclear region of cytoplasm, cell projection, nuclear speck, plasma membrane, plasma membrane, nucleus,	GO:0019888, GO:0019888, GO:0017020, GO:0008157, GO:0005515,	protein phosphatase regulator activity, protein phosphatase regulator activity, myosin phosphatase regulator activity, protein phosphatase 1 binding, protein binding,	GO:1903670, GO:1903589, GO:1902309, GO:0061028, GO:0061028, GO:0051489, GO:0050790, GO:0035308, GO:0035307, GO:0035304, GO:0035304, GO:0014066, GO:0001938,	regulation of sprouting angiogenesis, positive regulation of blood vessel endothelial cell proliferation involved in sprouting angiogenesis, negative regulation of peptidyl-serine dephosphorylation, establishment of endothelial barrier, establishment of endothelial barrier, regulation of filopodium assembly, regulation of catalytic activity, negative regulation of protein dephosphorylation, posit…
ENSG00000106546	57.217	1.18974	0.416737	2.8549	0.00430507	0.0459308	chr7	16916359	17346152	+	AHR	protein_coding	The protein encoded by this gene is a ligand-activated helix-loop-helix transcription factor involved in the regulation of biological responses to planar aromatic hydrocarbons. This receptor has been shown to regulate xenobiotic-metabolizing enzymes such as cytochrome P450. Before ligand binding, the encoded protein is sequestered in the cytoplasm; upon ligand binding, this protein moves to the n…	196	GO:0034752, GO:0034751, GO:0032991, GO:0005829, GO:0005829, GO:0005737, GO:0005667, GO:0005654, GO:0005634, GO:0005634, GO:0000785,	cytosolic aryl hydrocarbon receptor complex, aryl hydrocarbon receptor complex, protein-containing complex, cytosol, cytosol, cytoplasm, transcription regulator complex, nucleoplasm, nucleus, nucleus, chromatin,	GO:1990837, GO:0070888, GO:0061629, GO:0060090, GO:0060090, GO:0051879, GO:0046982, GO:0042803, GO:0017025, GO:0005515, GO:0004879, GO:0004879, GO:0003700, GO:0003677, GO:0003677, GO:0001223, GO:0001094, GO:0000987, GO:0000981, GO:0000976, GO:0000976,	sequence-specific double-stranded DNA binding, E-box binding, RNA polymerase II-specific DNA-binding transcription factor binding, molecular adaptor activity, molecular adaptor activity, Hsp90 protein binding, protein heterodimerization activity, protein homodimerization activity, TBP-class protein binding, protein binding, nuclear receptor activity, nuclear receptor activity, DNA-binding transcr…	GO:1904613, GO:1904322, GO:0071320, GO:0045944, GO:0045893, GO:0045892, GO:0032922, GO:0030888, GO:0030522, GO:0019933, GO:0010468, GO:0009636, GO:0009410, GO:0007049, GO:0006915, GO:0006805, GO:0006357, GO:0006357, GO:0006355, GO:0002841, GO:0002819, GO:0001568,	cellular response to 2,3,7,8-tetrachlorodibenzodioxine, cellular response to forskolin, cellular response to cAMP, positive regulation of transcription by RNA polymerase II, positive regulation of DNA-templated transcription, negative regulation of DNA-templated transcription, circadian regulation of gene expression, regulation of B cell proliferation, intracellular receptor signaling pathway, cA…
ENSG00000146670	196.979	1.46167	0.511988	2.8549	0.0043051	0.0459308	chr11	65066300	65084164	-	CDCA5	protein_coding		113130	GO:0005829, GO:0005737, GO:0005694, GO:0005654, GO:0005654, GO:0005634, GO:0005634, GO:0000785, GO:0000775,	cytosol, cytoplasm, chromosome, nucleoplasm, nucleoplasm, nucleus, nucleus, chromatin, chromosome, centromeric region,	GO:0044877, GO:0005515, GO:0003682,	protein-containing complex binding, protein binding, chromatin binding,	GO:0071922, GO:0071922, GO:0051301, GO:0031536, GO:0031536, GO:0007080, GO:0007080, GO:0007076, GO:0007064, GO:0007064, GO:0007064, GO:0006302, GO:0006302, GO:0000278,	regulation of cohesin loading, regulation of cohesin loading, cell division, positive regulation of exit from mitosis, positive regulation of exit from mitosis, mitotic metaphase plate congression, mitotic metaphase plate congression, mitotic chromosome condensation, mitotic sister chromatid cohesion, mitotic sister chromatid cohesion, mitotic sister chromatid cohesion, double-strand break repair…
ENSG00000112561	52.0034	-1.923	0.673576	-2.85491	0.00430495	0.0459308	chr6	41683978	41736259	-	TFEB	protein_coding		7942	GO:0005829, GO:0005765, GO:0005737, GO:0005634, GO:0005634, GO:0005634, GO:0005634, GO:0000785,	cytosol, lysosomal membrane, cytoplasm, nucleus, nucleus, nucleus, nucleus, chromatin,	GO:1990837, GO:0046983, GO:0019899, GO:0005515, GO:0003700, GO:0003700, GO:0000981, GO:0000981, GO:0000978, GO:0000976,	sequence-specific double-stranded DNA binding, protein dimerization activity, enzyme binding, protein binding, DNA-binding transcription factor activity, DNA-binding transcription factor activity, DNA-binding transcription factor activity, RNA polymerase II-specific, DNA-binding transcription factor activity, RNA polymerase II-specific, RNA polymerase II cis-regulatory region sequence-specific DN…	GO:0140367, GO:0045944, GO:0045893, GO:0034198, GO:0032418, GO:0010508, GO:0010508, GO:0010468, GO:0009267, GO:0007040, GO:0007040, GO:0006959, GO:0006914, GO:0006357, GO:0006355, GO:0002250, GO:0001892,	antibacterial innate immune response, positive regulation of transcription by RNA polymerase II, positive regulation of DNA-templated transcription, cellular response to amino acid starvation, lysosome localization, positive regulation of autophagy, positive regulation of autophagy, regulation of gene expression, cellular response to starvation, lysosome organization, lysosome organization, humor…
ENSG00000270607	33.0948	1.35315	0.473848	2.85566	0.00429469	0.0458735	chr11	19710934	19712619	-	AC009549.1	lincRNA
ENSG00000249568	127.543	1.42944	0.500326	2.85702	0.00427642	0.0457052	chr4	161378953	161388417	+	AC104793.1	antisense
ENSG00000185303	5.19991	-4.91315	1.71865	-2.85872	0.00425352	0.0454871	chr10	79555852	79560402	-	SFTPA2	protein_coding	This gene is one of several genes encoding pulmonary-surfactant associated proteins (SFTPA) located on chromosome 10. Mutations in this gene and a highly similar gene located nearby, which affect the highly conserved carbohydrate recognition domain, are associated with idiopathic pulmonary fibrosis. The current version of the assembly displays only a single centromeric SFTPA gene pair rather than…	729238	GO:0045334, GO:0042599, GO:0005791, GO:0005789, GO:0005771, GO:0005615, GO:0005581, GO:0005576,	clathrin-coated endocytic vesicle, lamellar body, rough endoplasmic reticulum, endoplasmic reticulum membrane, multivesicular body, extracellular space, collagen trimer, extracellular region,	GO:0030246, GO:0005515,	carbohydrate binding, protein binding,	GO:0007585,	respiratory gaseous exchange by respiratory system,
ENSG00000267811	23.5349	1.39513	0.487982	2.85898	0.00425011	0.0454839	chr11	62771120	62771606	-	AP001160.2	antisense
ENSG00000099330	89.3646	-1.29224	0.45201	-2.85889	0.00425132	0.0454839	chr19	17226204	17229219	+	OCEL1	protein_coding		79629	GO:0031410, GO:0016324, GO:0005923,	cytoplasmic vesicle, apical plasma membrane, bicellular tight junction,			GO:0070830,	bicellular tight junction assembly,
ENSG00000100031	36.4181	-1.12881	0.394848	-2.85884	0.00425197	0.0454839	chr22	24583750	24629005	+	GGT1	protein_coding	The enzyme encoded by this gene is a type I gamma-glutamyltransferase that catalyzes the transfer of the glutamyl moiety of glutathione to a variety of amino acids and dipeptide acceptors. The enzyme is composed of a heavy chain and a light chain, which are derived from a single precursor protein. It is expressed in tissues involved in absorption and secretion and may contribute to the etiology o…	2678	GO:0070062, GO:0016021, GO:0005886, GO:0005886, GO:0005886, GO:0005615,	extracellular exosome, integral component of membrane, plasma membrane, plasma membrane, plasma membrane, extracellular space,	GO:0103068, GO:0102953, GO:0036374, GO:0036374, GO:0036374, GO:0005515, GO:0002951, GO:0002951, GO:0000048,	leukotriene C4 gamma-glutamyl transferase activity, hypoglycin A gamma-glutamyl transpeptidase activity, glutathione hydrolase activity, glutathione hydrolase activity, glutathione hydrolase activity, protein binding, leukotriene-C(4) hydrolase, leukotriene-C(4) hydrolase, peptidyltransferase activity,	GO:1901750, GO:1901750, GO:0050727, GO:0050727, GO:0031638, GO:0031179, GO:0019344, GO:0007283, GO:0006751, GO:0006751, GO:0006750, GO:0006691, GO:0006631, GO:0006536, GO:0006520, GO:0006508, GO:0002682, GO:0002682,	leukotriene D4 biosynthetic process, leukotriene D4 biosynthetic process, regulation of inflammatory response, regulation of inflammatory response, zymogen activation, peptide modification, cysteine biosynthetic process, spermatogenesis, glutathione catabolic process, glutathione catabolic process, glutathione biosynthetic process, leukotriene metabolic process, fatty acid metabolic process, glut…
ENSG00000253667	15.2214	-1.87266	0.654792	-2.85994	0.00423727	0.04538	chr8	53971231	53974210	+	AC100821.1	processed_pseudogene
ENSG00000085840	70.4581	1.50901	0.527587	2.86021	0.00423355	0.0453718	chr1	52372829	52404459	-	ORC1	protein_coding	The origin recognition complex (ORC) is a highly conserved six subunits protein complex essential for the initiation of the DNA replication in eukaryotic cells. Studies in yeast demonstrated that ORC binds specifically to origins of replication and serves as a platform for the assembly of additional initiation factors such as Cdc6 and Mcm proteins. The protein encoded by this gene is the largest …	4998	GO:0005829, GO:0005664, GO:0005664, GO:0005654, GO:0005654, GO:0005634, GO:0000808, GO:0000781, GO:0000781,	cytosol, nuclear origin of replication recognition complex, nuclear origin of replication recognition complex, nucleoplasm, nucleoplasm, nucleus, origin recognition complex, chromosome, telomeric region, chromosome, telomeric region,	GO:0046872, GO:0016887, GO:0005524, GO:0005515, GO:0003688, GO:0003682, GO:0003677,	metal ion binding, ATP hydrolysis activity, ATP binding, protein binding, DNA replication origin binding, chromatin binding, DNA binding,	GO:0033314, GO:0006270,	mitotic DNA replication checkpoint signaling, DNA replication initiation,
ENSG00000258240	7.74331	2.98889	1.045	2.86019	0.00423385	0.0453718	chr12	110951683	110957812	-	AC002351.1	lincRNA		105369980
ENSG00000168994	172.85	-1.29567	0.452965	-2.86042	0.00423083	0.0453718	chr6	3722614	3752026	-	PXDC1	protein_coding		221749			GO:0035091,	phosphatidylinositol binding,
ENSG00000130876	42.3888	1.13729	0.397461	2.86139	0.0042179	0.0452526	chr19	33208664	33225850	-	SLC7A10	protein_coding	SLC7A10, in association with 4F2HC (SLC3A2; MIM 158070), mediates high-affinity transport of D-serine and several other neutral amino acids (Nakauchi et al., 2000 [PubMed 10863037]).[supplied by OMIM, Mar 2008].	56301	GO:0016020, GO:0005887, GO:0005886,	membrane, integral component of plasma membrane, plasma membrane,	GO:0015194, GO:0015179, GO:0015175, GO:0015175, GO:0005515,	L-serine transmembrane transporter activity, L-amino acid transmembrane transporter activity, neutral amino acid transmembrane transporter activity, neutral amino acid transmembrane transporter activity, protein binding,	GO:1902475, GO:0042942, GO:0042941, GO:0015825, GO:0015804, GO:0015804, GO:0006865, GO:0003333,	L-alpha-amino acid transmembrane transport, D-serine transport, D-alanine transport, L-serine transport, neutral amino acid transport, neutral amino acid transport, amino acid transport, amino acid transmembrane transport,
ENSG00000172995	107.724	1.6936	0.591815	2.8617	0.00421372	0.0452211	chr3	35638945	35794496	+	ARPP21	protein_coding	This gene encodes a cAMP-regulated phosphoprotein. The encoded protein is enriched in the caudate nucleus and cerebellar cortex. A similar protein in mouse may be involved in regulating the effects of dopamine in the basal ganglia. Alternate splicing results in multiple transcript variants. [provided by RefSeq, Jun 2012].	10777	GO:0005737, GO:0005575,	cytoplasm, cellular_component,	GO:0005516, GO:0003676, GO:0003674,	calmodulin binding, nucleic acid binding, molecular_function,	GO:0008150,	biological_process,
ENSG00000187608	74.3011	-1.0878	0.380115	-2.86177	0.00421282	0.0452211	chr1	1001138	1014540	+	ISG15	protein_coding	The protein encoded by this gene is a ubiquitin-like protein that is conjugated to intracellular target proteins upon activation by interferon-alpha and interferon-beta. Several functions have been ascribed to the encoded protein, including chemotactic activity towards neutrophils, direction of ligated target proteins to intermediate filaments, cell-to-cell signaling, and antiviral activity durin…	9636	GO:0022627, GO:0005829, GO:0005737, GO:0005654, GO:0005634, GO:0005576,	cytosolic small ribosomal subunit, cytosol, cytoplasm, nucleoplasm, nucleus, extracellular region,	GO:0031625, GO:0031386, GO:0005515, GO:0005178, GO:0003735,	ubiquitin protein ligase binding, protein tag, protein binding, integrin binding, structural constituent of ribosome,	GO:0070585, GO:0060339, GO:0051607, GO:0051607, GO:0045648, GO:0045071, GO:0045071, GO:0042742, GO:0034340, GO:0032733, GO:0032729, GO:0032728, GO:0032649, GO:0032461, GO:0032020, GO:0032020, GO:0032020, GO:0031397, GO:0030501, GO:0019941, GO:0016567, GO:0009615, GO:0009615, GO:0007229,	protein localization to mitochondrion, negative regulation of type I interferon-mediated signaling pathway, defense response to virus, defense response to virus, positive regulation of erythrocyte differentiation, negative regulation of viral genome replication, negative regulation of viral genome replication, defense response to bacterium, response to type I interferon, positive regulation of in…
ENSG00000269918	63.8281	1.35133	0.472005	2.86296	0.00419706	0.0450805	chr8	11104691	11106704	-	AF131215.6	sense_intronic
ENSG00000255566	6.9188	-3.32136	1.16015	-2.86288	0.00419815	0.0450805	chr12	64442510	64443330	-	AC135279.1	processed_pseudogene		100420899
ENSG00000236213	94.6026	1.14545	0.399998	2.86364	0.00418801	0.0449983	chr2	37600136	37646698	+	AC006369.1	antisense
ENSG00000152056	33.4949	1.57201	0.548808	2.86441	0.00417783	0.0449287	chr2	223751686	223838027	-	AP1S3	protein_coding		130340	GO:0043231, GO:0043231, GO:0032588, GO:0032588, GO:0030659, GO:0030121, GO:0005905, GO:0005829, GO:0005769, GO:0005765, GO:0005765, GO:0000139,	intracellular membrane-bounded organelle, intracellular membrane-bounded organelle, trans-Golgi network membrane, trans-Golgi network membrane, cytoplasmic vesicle membrane, AP-1 adaptor complex, clathrin-coated pit, cytosol, early endosome, lysosomal membrane, lysosomal membrane, Golgi membrane,	GO:0035615, GO:0005515,	clathrin adaptor activity, protein binding,	GO:1903232, GO:0060155, GO:0016192, GO:0016192, GO:0006605,	melanosome assembly, platelet dense granule organization, vesicle-mediated transport, vesicle-mediated transport, protein targeting,
ENSG00000236695	3.40049	5.14665	1.79672	2.86446	0.00417717	0.0449287	chr2	194187379	194188309	+	HNRNPA1P47	processed_pseudogene
ENSG00000164197	171.869	1.1482	0.400615	2.8661	0.00415559	0.0447424	chr5	64165844	64372869	+	RNF180	protein_coding		285671	GO:0031227, GO:0016021, GO:0005635,	intrinsic component of endoplasmic reticulum membrane, integral component of membrane, nuclear envelope,	GO:0061630, GO:0046872, GO:0031624,	ubiquitin protein ligase activity, metal ion binding, ubiquitin conjugating enzyme binding,	GO:0050790, GO:0042428, GO:0042415, GO:0032436, GO:0031398, GO:0030534, GO:0000209,	regulation of catalytic activity, serotonin metabolic process, norepinephrine metabolic process, positive regulation of proteasomal ubiquitin-dependent protein catabolic process, positive regulation of protein ubiquitination, adult behavior, protein polyubiquitination,
ENSG00000164841	67.4381	1.30182	0.454168	2.86639	0.00415187	0.0447288	chr8	108606850	108787615	-	TMEM74	protein_coding		157753	GO:0031410, GO:0016021, GO:0005765, GO:0000421,	cytoplasmic vesicle, integral component of membrane, lysosomal membrane, autophagosome membrane,	GO:0005515,	protein binding,	GO:0016236,	macroautophagy,
ENSG00000272375	7.60366	2.92679	1.02097	2.86667	0.00414809	0.0447013	chr8	30197404	30198048	+	AC026979.3	lincRNA
ENSG00000101958	3195.75	1.07511	0.37453	2.87056	0.00409749	0.0442215	chrX	14529298	14731812	+	GLRA2	protein_coding	The glycine receptor consists of two subunits, alpha and beta, and acts as a pentamer. The protein encoded by this gene is an alpha subunit and can bind strychnine. Several transcript variants encoding different isoforms have been found for this gene.[provided by RefSeq, Jan 2010].	2742	GO:0098690, GO:0070161, GO:0045211, GO:0045202, GO:0043005, GO:0034707, GO:0005887, GO:0005887, GO:0005886,	glycinergic synapse, anchoring junction, postsynaptic membrane, synapse, neuron projection, chloride channel complex, integral component of plasma membrane, integral component of plasma membrane, plasma membrane,	GO:1904315, GO:0046872, GO:0030594, GO:0022852, GO:0016934, GO:0016594, GO:0005254, GO:0005231, GO:0004888,	transmitter-gated ion channel activity involved in regulation of postsynaptic membrane potential, metal ion binding, neurotransmitter receptor activity, glycine-gated chloride ion channel activity, extracellularly glycine-gated chloride channel activity, glycine binding, chloride channel activity, excitatory extracellular ligand-gated ion channel activity, transmembrane signaling receptor activit…	GO:1902476, GO:1902476, GO:0071361, GO:0071294, GO:0071230, GO:0060079, GO:0060012, GO:0050877, GO:0043200, GO:0042391, GO:0034220, GO:0034220, GO:0007268, GO:0007218, GO:0007218, GO:0007165,	chloride transmembrane transport, chloride transmembrane transport, cellular response to ethanol, cellular response to zinc ion, cellular response to amino acid stimulus, excitatory postsynaptic potential, synaptic transmission, glycinergic, nervous system process, response to amino acid, regulation of membrane potential, ion transmembrane transport, ion transmembrane transport, chemical synaptic…
ENSG00000150540	17.6299	1.82432	0.635337	2.87143	0.00408622	0.044126	chr2	137964020	138016364	+	HNMT	protein_coding	In mammals, histamine is metabolized by two major pathways: N(tau)-methylation via histamine N-methyltransferase and oxidative deamination via diamine oxidase. This gene encodes the first enzyme which is found in the cytosol and uses S-adenosyl-L-methionine as the methyl donor. In the mammalian brain, the neurotransmitter activity of histamine is controlled by N(tau)-methylation as diamine oxidas…	3176	GO:0070062, GO:0005829, GO:0005829, GO:0005829, GO:0005813, GO:0005737, GO:0005654,	extracellular exosome, cytosol, cytosol, cytosol, centrosome, cytoplasm, nucleoplasm,	GO:0046539, GO:0046539,	histamine N-methyltransferase activity, histamine N-methyltransferase activity,	GO:0032259, GO:0007585, GO:0006548, GO:0001695, GO:0001692,	methylation, respiratory gaseous exchange by respiratory system, histidine catabolic process, histamine catabolic process, histamine metabolic process,
ENSG00000187098	77.5597	-2.5756	0.896591	-2.87266	0.00407029	0.0439802	chr3	69739435	69968337	+	MITF	protein_coding	The protein encoded by this gene is a transcription factor that contains both basic helix-loop-helix and leucine zipper structural features. The encoded protein regulates melanocyte development and is responsible for pigment cell-specific transcription of the melanogenesis enzyme genes. Heterozygous mutations in the this gene cause auditory-pigmentary syndromes, such as Waardenburg syndrome type …	4286	GO:0032991, GO:0005737, GO:0005654, GO:0005634, GO:0005634, GO:0005634, GO:0000785,	protein-containing complex, cytoplasm, nucleoplasm, nucleus, nucleus, nucleus, chromatin,	GO:0070888, GO:0046983, GO:0005515, GO:0003682, GO:0001228, GO:0001228, GO:0001227, GO:0000981, GO:0000981, GO:0000978, GO:0000978,	E-box binding, protein dimerization activity, protein binding, chromatin binding, DNA-binding transcription activator activity, RNA polymerase II-specific, DNA-binding transcription activator activity, RNA polymerase II-specific, DNA-binding transcription repressor activity, RNA polymerase II-specific, DNA-binding transcription factor activity, RNA polymerase II-specific, DNA-binding transcriptio…	GO:2001141, GO:2000144, GO:1902362, GO:0065003, GO:0046849, GO:0045944, GO:0045944, GO:0045893, GO:0045893, GO:0045670, GO:0045165, GO:0043066, GO:0043010, GO:0042127, GO:0030336, GO:0030318, GO:0030318, GO:0030316, GO:0016055, GO:0010628, GO:0010628, GO:0006357, GO:0006355, GO:0006355, GO:0000122,	regulation of RNA biosynthetic process, positive regulation of DNA-templated transcription initiation, melanocyte apoptotic process, protein-containing complex assembly, bone remodeling, positive regulation of transcription by RNA polymerase II, positive regulation of transcription by RNA polymerase II, positive regulation of DNA-templated transcription, positive regulation of DNA-templated trans…
ENSG00000280594	54.942	-2.29754	0.79965	-2.87317	0.00406369	0.043935	chr21	17611744	17633199	+	BTG3-AS1	processed_transcript		110806272
ENSG00000005059	136.408	-1.53367	0.533722	-2.87354	0.00405899	0.0438972	chr4	109560205	109688726	+	MCUB	protein_coding		55013	GO:1990246, GO:1990246, GO:1990246, GO:0043231, GO:0034704, GO:0031305, GO:0031305, GO:0031224, GO:0005743, GO:0005743, GO:0005739, GO:0005739, GO:0005654,	uniplex complex, uniplex complex, uniplex complex, intracellular membrane-bounded organelle, calcium channel complex, integral component of mitochondrial inner membrane, integral component of mitochondrial inner membrane, intrinsic component of membrane, mitochondrial inner membrane, mitochondrial inner membrane, mitochondrion, mitochondrion, nucleoplasm,	GO:0019855, GO:0019855, GO:0005216,	calcium channel inhibitor activity, calcium channel inhibitor activity, ion channel activity,	GO:0051560, GO:0051560, GO:0051560, GO:0036444, GO:0036444, GO:0006851,	mitochondrial calcium ion homeostasis, mitochondrial calcium ion homeostasis, mitochondrial calcium ion homeostasis, calcium import into the mitochondrion, calcium import into the mitochondrion, mitochondrial calcium ion transmembrane transport,
ENSG00000251141	36.8802	-2.02576	0.704964	-2.87356	0.00405872	0.0438972	chr5	44744900	44808777	-	MRPS30-DT	antisense
ENSG00000136492	114.58	2.05416	0.714773	2.87386	0.00405485	0.0438942	chr17	61681266	61863521	-	BRIP1	protein_coding	The protein encoded by this gene is a member of the RecQ DEAH helicase family and interacts with the BRCT repeats of breast cancer, type 1 (BRCA1). The bound complex is important in the normal double-strand break repair function of breast cancer, type 1 (BRCA1). This gene may be a target of germline cancer-inducing mutations. [provided by RefSeq, Jul 2008].	83990	GO:0070532, GO:0031965, GO:0005737, GO:0005654, GO:0005654, GO:0005634, GO:0005634, GO:0005634, GO:0005634,	BRCA1-B complex, nuclear membrane, cytoplasm, nucleoplasm, nucleoplasm, nucleus, nucleus, nucleus, nucleus,	GO:0051539, GO:0046872, GO:0043139, GO:0016887, GO:0005524, GO:0005515, GO:0003724, GO:0003682, GO:0003678, GO:0003678, GO:0003677,	4 iron, 4 sulfur cluster binding, metal ion binding, 5'-3' DNA helicase activity, ATP hydrolysis activity, ATP binding, protein binding, RNA helicase activity, chromatin binding, DNA helicase activity, DNA helicase activity, DNA binding,	GO:1990918, GO:1904385, GO:0072520, GO:0071456, GO:0071295, GO:0051026, GO:0035825, GO:0032508, GO:0010705, GO:0010629, GO:0009636, GO:0008285, GO:0007286, GO:0007284, GO:0006357, GO:0006302, GO:0006289, GO:0006281, GO:0000077,	double-strand break repair involved in meiotic recombination, cellular response to angiotensin, seminiferous tubule development, cellular response to hypoxia, cellular response to vitamin, chiasma assembly, homologous recombination, DNA duplex unwinding, meiotic DNA double-strand break processing involved in reciprocal meiotic recombination, negative regulation of gene expression, response to tox…
ENSG00000132481	27.6904	1.76185	0.612942	2.87442	0.0040477	0.0438562	chr17	75874161	75878575	-	TRIM47	protein_coding		91107	GO:0005829, GO:0005634,	cytosol, nucleus,	GO:0008270, GO:0004842,	zinc ion binding, ubiquitin-protein transferase activity,	GO:0016567, GO:0016567,	protein ubiquitination, protein ubiquitination,
ENSG00000120051	30.5864	-1.34678	0.468542	-2.8744	0.00404797	0.0438562	chr10	104353764	104455090	+	CFAP58	protein_coding		159686	GO:0097225, GO:0036126, GO:0005856, GO:0005813, GO:0005737, GO:0005615,	sperm midpiece, sperm flagellum, cytoskeleton, centrosome, cytoplasm, extracellular space,	GO:0005515,	protein binding,	GO:0120317, GO:0120316, GO:0120229, GO:0060271, GO:0030317, GO:0007288, GO:0007219,	sperm mitochondrial sheath assembly, sperm flagellum assembly, protein localization to motile cilium, cilium assembly, flagellated sperm motility, sperm axoneme assembly, Notch signaling pathway,
ENSG00000080224	72.2263	1.4896	0.517909	2.87619	0.00402513	0.0436868	chr3	96814581	97752460	+	EPHA6	protein_coding		285220	GO:0043235, GO:0043005, GO:0005887, GO:0005886, GO:0005654,	receptor complex, neuron projection, integral component of plasma membrane, plasma membrane, nucleoplasm,	GO:0005524, GO:0005515, GO:0005005, GO:0004714, GO:0003674,	ATP binding, protein binding, transmembrane-ephrin receptor activity, transmembrane receptor protein tyrosine kinase activity, molecular_function,	GO:0048013, GO:0033674, GO:0018108, GO:0008150, GO:0007411, GO:0007275, GO:0007169,	ephrin receptor signaling pathway, positive regulation of kinase activity, peptidyl-tyrosine phosphorylation, biological_process, axon guidance, multicellular organism development, transmembrane receptor protein tyrosine kinase signaling pathway,
ENSG00000271833	12.7525	-2.04073	0.709468	-2.87642	0.00402219	0.043681	chr9	127366770	127367397	+	AL445222.1	sense_intronic
ENSG00000121716	20.0742	-1.5921	0.55322	-2.87787	0.00400369	0.043506	chr7	100352176	100367733	+	PILRB	protein_coding	The paired immunoglobin-like type 2 receptors consist of highly related activating and inhibitory receptors that are involved in the regulation of many aspects of the immune system. The paired immunoglobulin-like receptor genes are located in a tandem head-to-tail orientation on chromosome 7. This gene encodes the activating member of the receptor pair and contains a truncated cytoplasmic tail re…	29990	GO:0005887, GO:0005886,	integral component of plasma membrane, plasma membrane,	GO:0042288, GO:0005515,	MHC class I protein binding, protein binding,	GO:0007171, GO:0007169,	activation of transmembrane receptor protein tyrosine kinase activity, transmembrane receptor protein tyrosine kinase signaling pathway,
ENSG00000239636	16.4616	-2.19231	0.761605	-2.87854	0.0039952	0.0434528	chr1	35569813	35577729	-	AC004865.2	antisense		105378645
ENSG00000259408	16.039	2.13047	0.739945	2.87922	0.00398654	0.0433845	chr15	33851785	33856809	-	AC010809.2	antisense
ENSG00000070748	59.8377	1.17505	0.408015	2.87991	0.00397786	0.0433159	chr10	49609095	49665104	+	CHAT	protein_coding	This gene encodes an enzyme which catalyzes the biosynthesis of the neurotransmitter acetylcholine. This gene product is a characteristic feature of cholinergic neurons, and changes in these neurons may explain some of the symptoms of Alzheimer's disease. Polymorphisms in this gene have been associated with Alzheimer's disease and mild cognitive impairment. Mutations in this gene are associated w…	1103	GO:0045202, GO:0043005, GO:0005829, GO:0005737, GO:0005634,	synapse, neuron projection, cytosol, cytoplasm, nucleus,	GO:0004102, GO:0004102,	choline O-acetyltransferase activity, choline O-acetyltransferase activity,	GO:0008292, GO:0007274, GO:0006836, GO:0006656,	acetylcholine biosynthetic process, neuromuscular synaptic transmission, neurotransmitter transport, phosphatidylcholine biosynthetic process,
ENSG00000215374	50.3936	1.3315	0.462298	2.88018	0.00397443	0.0432989	chr8	7301611	7355354	-	FAM66B	lincRNA		100128890
ENSG00000168959	205.14	1.39893	0.485585	2.88091	0.00396524	0.0432482	chr11	88504576	89065945	-	GRM5	protein_coding	This gene encodes a member of the G-protein coupled receptor 3 protein family. The encoded protein is a metabatropic glutamate receptor, whose signaling activates a phosphatidylinositol-calcium second messenger system. This protein may be involved in the regulation of neural network activity and synaptic plasticity. Glutamatergic neurotransmission is involved in most aspects of normal brain funct…	2915	GO:0099055, GO:0098978, GO:0098839, GO:0098685, GO:0097449, GO:0043198, GO:0043197, GO:0005887, GO:0005887, GO:0005886, GO:0005737,	integral component of postsynaptic membrane, glutamatergic synapse, postsynaptic density membrane, Schaffer collateral - CA1 synapse, astrocyte projection, dendritic shaft, dendritic spine, integral component of plasma membrane, integral component of plasma membrane, plasma membrane, cytoplasm,	GO:1990782, GO:0099583, GO:0099530, GO:0042802, GO:0031687, GO:0030296, GO:0008066, GO:0005515, GO:0004930, GO:0001640,	protein tyrosine kinase binding, neurotransmitter receptor activity involved in regulation of postsynaptic cytosolic calcium ion concentration, G protein-coupled receptor activity involved in regulation of postsynaptic membrane potential, identical protein binding, A2A adenosine receptor binding, protein tyrosine kinase activator activity, glutamate receptor activity, protein binding, G protein-c…	GO:1904646, GO:1904646, GO:1902938, GO:0099566, GO:0099553, GO:0099170, GO:0061098, GO:0060078, GO:0051966, GO:0050890, GO:0050808, GO:0048170, GO:0043410, GO:0040013, GO:0035584, GO:0007626, GO:0007612, GO:0007611, GO:0007268, GO:0007216, GO:0007216, GO:0007206, GO:0007205, GO:0007196, GO:0006468, GO:0006448, GO:0006417, GO:0006355, GO:0002029, GO:0001932,	cellular response to amyloid-beta, cellular response to amyloid-beta, regulation of intracellular calcium activated chloride channel activity, regulation of postsynaptic cytosolic calcium ion concentration, trans-synaptic signaling by endocannabinoid, modulating synaptic transmission, postsynaptic modulation of chemical synaptic transmission, positive regulation of protein tyrosine kinase activit…
ENSG00000167601	227.771	-1.37105	0.475864	-2.88119	0.00396175	0.0432311	chr19	41219203	41261766	+	AXL	protein_coding	The protein encoded by this gene is a member of the Tyro3-Axl-Mer (TAM) receptor tyrosine kinase subfamily. The encoded protein possesses an extracellular domain which is composed of two immunoglobulin-like motifs at the N-terminal, followed by two fibronectin type-III motifs. It transduces signals from the extracellular matrix into the cytoplasm by binding to the vitamin K-dependent protein grow…	558	GO:0070062, GO:0043235, GO:0043231, GO:0015629, GO:0009986, GO:0009986, GO:0005887, GO:0005886, GO:0005886, GO:0005615,	extracellular exosome, receptor complex, intracellular membrane-bounded organelle, actin cytoskeleton, cell surface, cell surface, integral component of plasma membrane, plasma membrane, plasma membrane, extracellular space,	GO:0043548, GO:0032036, GO:0005524, GO:0005515, GO:0004714, GO:0004713, GO:0001786, GO:0001618,	phosphatidylinositol 3-kinase binding, myosin heavy chain binding, ATP binding, protein binding, transmembrane receptor protein tyrosine kinase activity, protein tyrosine kinase activity, phosphatidylserine binding, virus receptor activity,	GO:2000669, GO:1903902, GO:0097350, GO:0097028, GO:0071222, GO:0070301, GO:0060068, GO:0051897, GO:0051649, GO:0051402, GO:0051250, GO:0048678, GO:0048549, GO:0048469, GO:0048010, GO:0046718, GO:0045087, GO:0043524, GO:0043491, GO:0043066, GO:0042698, GO:0035457, GO:0034446, GO:0034101, GO:0033674, GO:0032940, GO:0032825, GO:0032720, GO:0032689, GO:0031668, GO:0031100, GO:0030168, GO:0021885, GO:…	negative regulation of dendritic cell apoptotic process, positive regulation of viral life cycle, neutrophil clearance, dendritic cell differentiation, cellular response to lipopolysaccharide, cellular response to hydrogen peroxide, vagina development, positive regulation of protein kinase B signaling, establishment of localization in cell, neuron apoptotic process, negative regulation of lymphoc…
ENSG00000279187	13.0263	-3.03236	1.05222	-2.88186	0.00395331	0.0431649	chr17	81262920	81265401	+	AC027601.5	TEC
ENSG00000156265	7.73375	5.3376	1.85168	2.88258	0.00394439	0.0430933	chr21	29077471	29175889	+	MAP3K7CL	protein_coding		56911	GO:0005829, GO:0005634,	cytosol, nucleus,	GO:0005515,	protein binding,
ENSG00000183032	73.129	-1.20514	0.417845	-2.88419	0.00392419	0.0429114	chr14	36678431	37172866	-	SLC25A21	protein_coding	SLC25A21 is a homolog of the S. cerevisiae ODC proteins, mitochondrial carriers that transport C5-C7 oxodicarboxylates across inner mitochondrial membranes. One of the species transported by ODC is 2-oxoadipate, a common intermediate in the catabolism of lysine, tryptophan, and hydroxylysine in mammals. Within mitochondria, 2-oxoadipate is converted into acetyl-CoA.[supplied by OMIM, Apr 2004].	89874	GO:0016021, GO:0005743, GO:0005743,	integral component of membrane, mitochondrial inner membrane, mitochondrial inner membrane,	GO:0015139, GO:0015139, GO:0015139,	alpha-ketoglutarate transmembrane transporter activity, alpha-ketoglutarate transmembrane transporter activity, alpha-ketoglutarate transmembrane transporter activity,	GO:1990550, GO:1990550, GO:0006554,	mitochondrial alpha-ketoglutarate transmembrane transport, mitochondrial alpha-ketoglutarate transmembrane transport, lysine catabolic process,
ENSG00000258998	19.2742	3.73051	1.29297	2.88522	0.00391137	0.0428097	chr14	44763157	44782829	-	LINC02302	lincRNA
ENSG00000280422	10.6442	2.89577	1.00353	2.88558	0.00390697	0.0427873	chr3	51951849	51953902	-	AC115284.2	TEC
ENSG00000253734	7.97154	3.39199	1.17545	2.88568	0.00390569	0.0427862	chr8	63769430	63785501	+	LINC01289	lincRNA		286184
ENSG00000165970	2073.91	-1.24082	0.429953	-2.88595	0.00390232	0.0427751	chr11	20599400	20659285	+	SLC6A5	protein_coding	This gene encodes a sodium- and chloride-dependent glycine neurotransmitter transporter. This integral membrane glycoprotein is responsible for the clearance of extracellular glycine during glycine-mediated neurotransmission. This protein is found in glycinergic axons and maintains a high presynaptic pool of neurotransmitter at glycinergic synapses. Mutations in this gene cause hyperekplexia; a h…	9152	GO:0099056, GO:0098690, GO:0031045, GO:0016021, GO:0005887, GO:0005886, GO:0005886, GO:0005886, GO:0005768,	integral component of presynaptic membrane, glycinergic synapse, dense core granule, integral component of membrane, integral component of plasma membrane, plasma membrane, plasma membrane, plasma membrane, endosome,	GO:0046872, GO:0015375, GO:0015375, GO:0015375, GO:0015375,	metal ion binding, glycine:sodium symporter activity, glycine:sodium symporter activity, glycine:sodium symporter activity, glycine:sodium symporter activity,	GO:1903804, GO:1903804, GO:0060012, GO:0060012, GO:0035725, GO:0007268, GO:0001504,	glycine import across plasma membrane, glycine import across plasma membrane, synaptic transmission, glycinergic, synaptic transmission, glycinergic, sodium ion transmembrane transport, chemical synaptic transmission, neurotransmitter uptake,
ENSG00000226363	55.0666	-1.38913	0.481184	-2.88691	0.00389045	0.0426706	chr2	176177717	176179008	+	HAGLROS	lincRNA
ENSG00000258472	46.1072	-1.16739	0.404028	-2.88938	0.00386005	0.0423755	chr17	28455752	28614197	-	AC005726.1	protein_coding
ENSG00000280266	13.3577	-2.62169	0.907009	-2.89048	0.00384649	0.0422777	chr7	157525783	157527325	+	AC006372.4	TEC
ENSG00000139292	44.6661	2.85248	0.986423	2.89174	0.00383117	0.0421603	chr12	71439770	71586310	+	LGR5	protein_coding	The protein encoded by this gene is a leucine-rich repeat-containing receptor (LGR) and member of the G protein-coupled, 7-transmembrane receptor (GPCR) superfamily. The encoded protein is a receptor for R-spondins and is involved in the canonical Wnt signaling pathway. This protein plays a role in the formation and maintenance of adult intestinal stem cells during postembryonic development. Seve…	8549	GO:0032588, GO:0005887, GO:0005887, GO:0005886, GO:0005794, GO:0005654,	trans-Golgi network membrane, integral component of plasma membrane, integral component of plasma membrane, plasma membrane, Golgi apparatus, nucleoplasm,	GO:0016500, GO:0005515, GO:0004930, GO:0004888, GO:0004888,	protein-hormone receptor activity, protein binding, G protein-coupled receptor activity, transmembrane signaling receptor activity, transmembrane signaling receptor activity,	GO:2001013, GO:0090263, GO:0090263, GO:0048839, GO:0042127, GO:0009994, GO:0007186, GO:0001942,	epithelial cell proliferation involved in renal tubule morphogenesis, positive regulation of canonical Wnt signaling pathway, positive regulation of canonical Wnt signaling pathway, inner ear development, regulation of cell population proliferation, oocyte differentiation, G protein-coupled receptor signaling pathway, hair follicle development,
ENSG00000132975	223.778	1.14444	0.395735	2.89194	0.00382871	0.0421459	chr13	26755200	26760785	-	GPR12	protein_coding		2835	GO:0005887, GO:0005886, GO:0005737,	integral component of plasma membrane, plasma membrane, cytoplasm,	GO:0031210, GO:0004930,	phosphatidylcholine binding, G protein-coupled receptor activity,	GO:0019222, GO:0007189, GO:0007186, GO:0006874,	regulation of metabolic process, adenylate cyclase-activating G protein-coupled receptor signaling pathway, G protein-coupled receptor signaling pathway, cellular calcium ion homeostasis,
ENSG00000233822	100.869	-1.27733	0.441521	-2.89302	0.00381554	0.0420389	chr6	27837760	27865798	+	HIST1H2BN	protein_coding	Histones are basic nuclear proteins that are responsible for the nucleosome structure of the chromosomal fiber in eukaryotes. Two molecules of each of the four core histones (H2A, H2B, H3, and H4) form an octamer, around which approximately 146 bp of DNA is wrapped in repeating units, called nucleosomes. The linker histone, H1, interacts with linker DNA between nucleosomes and functions in the co…	8341	GO:0070062, GO:0005829, GO:0005654, GO:0005654, GO:0005634, GO:0005634, GO:0000786,	extracellular exosome, cytosol, nucleoplasm, nucleoplasm, nucleus, nucleus, nucleosome,	GO:0046982, GO:0030527, GO:0003677, GO:0003677,	protein heterodimerization activity, structural constituent of chromatin, DNA binding, DNA binding,	GO:0006334, GO:0006334,	nucleosome assembly, nucleosome assembly,
ENSG00000168899	32.9163	-1.78655	0.617238	-2.89443	0.00379852	0.0418779	chr2	85584408	85593412	+	VAMP5	protein_coding	Synaptobrevins/VAMPs, syntaxins, and the 25-kD synaptosomal-associated protein are the main components of a protein complex involved in the docking and/or fusion of vesicles and cell membranes. The VAMP5 gene is a member of the vesicle-associated membrane protein (VAMP)/synaptobrevin family and the SNARE superfamily. This VAMP family member may participate in vesicle trafficking events that are a…	10791	GO:0070062, GO:0048471, GO:0031301, GO:0030659, GO:0014704, GO:0009986, GO:0005887, GO:0005886, GO:0005794, GO:0005770,	extracellular exosome, perinuclear region of cytoplasm, integral component of organelle membrane, cytoplasmic vesicle membrane, intercalated disc, cell surface, integral component of plasma membrane, plasma membrane, Golgi apparatus, late endosome,	GO:0005515,	protein binding,	GO:0043001, GO:0030154, GO:0007519, GO:0007517,	Golgi to plasma membrane protein transport, cell differentiation, skeletal muscle tissue development, muscle organ development,
ENSG00000232850	7.65296	-3.14589	1.08658	-2.89523	0.00378883	0.0418082	chr9	128128529	128130628	+	PTGES2-AS1	lincRNA		389791	GO:0016021,	integral component of membrane,	GO:0005515,	protein binding,
ENSG00000169871	335.893	-1.07918	0.372661	-2.89587	0.00378107	0.0417352	chr7	101085439	101097967	+	TRIM56	protein_coding		81844	GO:0005829, GO:0005737, GO:0005654, GO:0000785,	cytosol, cytoplasm, nucleoplasm, chromatin,	GO:0061630, GO:0061630, GO:0008270, GO:0005515, GO:0004842, GO:0004842, GO:0003723,	ubiquitin protein ligase activity, ubiquitin protein ligase activity, zinc ion binding, protein binding, ubiquitin-protein transferase activity, ubiquitin-protein transferase activity, RNA binding,	GO:0070534, GO:0060340, GO:0051607, GO:0051607, GO:0045893, GO:0045087, GO:0034340, GO:0032728, GO:0032479, GO:0006513,	protein K63-linked ubiquitination, positive regulation of type I interferon-mediated signaling pathway, defense response to virus, defense response to virus, positive regulation of DNA-templated transcription, innate immune response, response to type I interferon, positive regulation of interferon-beta production, regulation of type I interferon production, protein monoubiquitination,
ENSG00000251099	4.57429	-4.72003	1.62944	-2.89672	0.00377086	0.0416351	chr5	111572236	111572398	+	AC008967.1	processed_pseudogene
ENSG00000175567	383.901	-1.58742	0.547758	-2.89803	0.00375514	0.0415119	chr11	73974667	73983307	-	UCP2	protein_coding	Mitochondrial uncoupling proteins (UCP) are members of the larger family of mitochondrial anion carrier proteins (MACP). UCPs separate oxidative phosphorylation from ATP synthesis with energy dissipated as heat, also referred to as the mitochondrial proton leak. UCPs facilitate the transfer of anions from the inner to the outer mitochondrial membrane and the return transfer of protons from the ou…	7351	GO:0016021, GO:0005743, GO:0005739,	integral component of membrane, mitochondrial inner membrane, mitochondrion,	GO:0022857, GO:0017077, GO:0005515,	transmembrane transporter activity, oxidative phosphorylation uncoupler activity, protein binding,	GO:1990845, GO:1990542, GO:1902600, GO:0120162, GO:0097421, GO:0071333, GO:0070542, GO:0061179, GO:0051881, GO:0043066, GO:0034198, GO:0032869, GO:0010942, GO:0009409, GO:0007568, GO:0007565, GO:0006839, GO:0001666, GO:0000303,	adaptive thermogenesis, mitochondrial transmembrane transport, proton transmembrane transport, positive regulation of cold-induced thermogenesis, liver regeneration, cellular response to glucose stimulus, response to fatty acid, negative regulation of insulin secretion involved in cellular response to glucose stimulus, regulation of mitochondrial membrane potential, negative regulation of apoptot…
ENSG00000249619	4.90463	-4.82382	1.66436	-2.89831	0.00375179	0.0415001	chr5	111572102	111572239	-	HMGN1P13	processed_pseudogene		100874439
ENSG00000110665	3.38918	-5.30003	1.82737	-2.90036	0.00372733	0.0412662	chr11	2295645	2303049	-	C11orf21	protein_coding		29125	GO:0005737,	cytoplasm,
ENSG00000221890	1461.91	1.14781	0.395672	2.90092	0.00372065	0.0412068	chr22	38818452	38843982	-	NPTXR	protein_coding	This gene encodes a protein similar to the rat neuronal pentraxin receptor. The rat pentraxin receptor is an integral membrane protein that is thought to mediate neuronal uptake of the snake venom toxin, taipoxin, and its transport into the synapses. Studies in rat indicate that translation of this mRNA initiates at a non-AUG (CUG) codon. This may also be true for mouse and human, based on strong…	23467	GO:0098978, GO:0016021,	glutamatergic synapse, integral component of membrane,	GO:0046872,	metal ion binding,	GO:0098962,	regulation of postsynaptic neurotransmitter receptor activity,
ENSG00000138346	139.828	1.05256	0.362725	2.90182	0.00371003	0.0411132	chr10	68414064	68472121	-	DNA2	protein_coding	This gene encodes a member of the DNA2/NAM7 helicase family. The encoded protein is a conserved helicase/nuclease involved in the maintenance of mitochondrial and nuclear DNA stability. Mutations in this gene are associated with autosomal dominant progressive external ophthalmoplegia-6 (PEOA6) and Seckel syndrome 8. Alternatively spliced transcript variants have been found for this gene. [provide…	1763	GO:0042645, GO:0005739, GO:0005737, GO:0005654, GO:0005654, GO:0005634, GO:0000781,	mitochondrial nucleoid, mitochondrion, cytoplasm, nucleoplasm, nucleoplasm, nucleus, chromosome, telomeric region,	GO:0051539, GO:0046872, GO:0043139, GO:0017116, GO:0017108, GO:0017108, GO:0017108, GO:0016890, GO:0016887, GO:0005524, GO:0005515, GO:0004518, GO:0004386, GO:0003723, GO:0003678, GO:0003678, GO:0003677,	4 iron, 4 sulfur cluster binding, metal ion binding, 5'-3' DNA helicase activity, single-stranded DNA helicase activity, 5'-flap endonuclease activity, 5'-flap endonuclease activity, 5'-flap endonuclease activity, site-specific endodeoxyribonuclease activity, specific for altered base, ATP hydrolysis activity, ATP binding, protein binding, nuclease activity, helicase activity, RNA binding, DNA he…	GO:1902990, GO:0090656, GO:0090305, GO:0071932, GO:0045740, GO:0044806, GO:0043504, GO:0043137, GO:0033567, GO:0032508, GO:0032201, GO:0006284, GO:0006264, GO:0006260, GO:0000729, GO:0000723, GO:0000076,	mitotic telomere maintenance via semi-conservative replication, t-circle formation, nucleic acid phosphodiester bond hydrolysis, replication fork reversal, positive regulation of DNA replication, G-quadruplex DNA unwinding, mitochondrial DNA repair, DNA replication, removal of RNA primer, DNA replication, Okazaki fragment processing, DNA duplex unwinding, telomere maintenance via semi-conservativ…
ENSG00000177459	8.88334	2.43594	0.839394	2.90203	0.00370758	0.0410986	chr8	98064311	98093610	+	ERICH5	protein_coding		203111			GO:0005515,	protein binding,
ENSG00000185352	1126.11	1.7123	0.589877	2.90281	0.00369832	0.0410084	chr13	96090839	96839562	+	HS6ST3	protein_coding	Heparan sulfate (HS) sulfotransferases, such as HS6ST3, modify HS to generate structures required for interactions between HS and a variety of proteins. These interactions are implicated in proliferation and differentiation, adhesion, migration, inflammation, blood coagulation, and other diverse processes (Habuchi et al., 2000 [PubMed 10644753]).[supplied by OMIM, Mar 2008].	266722	GO:0016021, GO:0005794,	integral component of membrane, Golgi apparatus,	GO:0017095,	heparan sulfate 6-O-sulfotransferase activity,	GO:0015015,	heparan sulfate proteoglycan biosynthetic process, enzymatic modification,
ENSG00000254422	248.923	-1.506	0.518595	-2.904	0.00368429	0.0409027	chr11	102229851	102230922	-	AP000942.2	antisense
ENSG00000157335	9.54571	-2.71567	0.934515	-2.90597	0.00366116	0.0406708	chr16	70173322	70187361	+	CLEC18C	protein_coding		283971	GO:0005794, GO:0005783, GO:0005768, GO:0005615,	Golgi apparatus, endoplasmic reticulum, endosome, extracellular space,	GO:0030247, GO:0030247,	polysaccharide binding, polysaccharide binding,
ENSG00000222038	5.04806	-4.86913	1.67556	-2.90597	0.00366114	0.0406708	chr2	130611481	130658091	+	POTEJ	protein_coding		653781	GO:0070062, GO:0005615,	extracellular exosome, extracellular space,			GO:0001895,	retina homeostasis,
ENSG00000170011	197.002	1.16068	0.399328	2.90659	0.0036539	0.0406274	chr3	39808914	40260321	+	MYRIP	protein_coding		25924	GO:0048471, GO:0045202, GO:0042470, GO:0031045, GO:0030864, GO:0030133, GO:0001750, GO:0000145,	perinuclear region of cytoplasm, synapse, melanosome, dense core granule, cortical actin cytoskeleton, transport vesicle, photoreceptor outer segment, exocyst,	GO:0051018, GO:0031267, GO:0017022, GO:0008270, GO:0005515, GO:0003779,	protein kinase A binding, small GTPase binding, myosin binding, zinc ion binding, protein binding, actin binding,	GO:0032024, GO:0006886,	positive regulation of insulin secretion, intracellular protein transport,
ENSG00000100625	171.641	-1.36095	0.46818	-2.90691	0.00365023	0.0406113	chr14	60709528	60724348	-	SIX4	protein_coding	This gene encodes a member of the homeobox family, subfamily SIX. The drosophila homolog is a nuclear homeoprotein required for eye development. Studies in mouse show that this gene product functions as a transcription factor, and may have a role in the differentiation or maturation of neuronal cells. [provided by RefSeq, May 2010].	51804	GO:0005737, GO:0005667, GO:0005634, GO:0005634, GO:0000785,	cytoplasm, transcription regulator complex, nucleus, nucleus, chromatin,	GO:1990837, GO:0001228, GO:0000981, GO:0000981, GO:0000978,	sequence-specific double-stranded DNA binding, DNA-binding transcription activator activity, RNA polymerase II-specific, DNA-binding transcription factor activity, RNA polymerase II-specific, DNA-binding transcription factor activity, RNA polymerase II-specific, RNA polymerase II cis-regulatory region sequence-specific DNA binding,	GO:1902725, GO:0098528, GO:0090190, GO:0072107, GO:0072095, GO:0072075, GO:0061551, GO:0061197, GO:0061055, GO:0060037, GO:0051451, GO:0050678, GO:0048701, GO:0048699, GO:0048538, GO:0046661, GO:0045944, GO:0045893, GO:0045892, GO:0045214, GO:0043586, GO:0043524, GO:0043066, GO:0042472, GO:0034504, GO:0032880, GO:0030910, GO:0030238, GO:0009653, GO:0008584, GO:0008582, GO:0007519, GO:0006357,	negative regulation of satellite cell differentiation, skeletal muscle fiber differentiation, positive regulation of branching involved in ureteric bud morphogenesis, positive regulation of ureteric bud formation, regulation of branch elongation involved in ureteric bud branching, metanephric mesenchyme development, trigeminal ganglion development, fungiform papilla morphogenesis, myotome develop…
ENSG00000187012	3.72902	-5.43116	1.86823	-2.90711	0.00364785	0.0405973	chr22	44569339	44572341	+	LINC00207	lincRNA
ENSG00000214534	17.9265	-1.84832	0.635471	-2.90858	0.00363076	0.0404194	chr11	71814045	71821548	-	ZNF705E	protein_coding		100131539	GO:0005634,	nucleus,	GO:0046872, GO:0001227, GO:0000981, GO:0000977,	metal ion binding, DNA-binding transcription repressor activity, RNA polymerase II-specific, DNA-binding transcription factor activity, RNA polymerase II-specific, RNA polymerase II transcription regulatory region sequence-specific DNA binding,	GO:0006357, GO:0000122,	regulation of transcription by RNA polymerase II, negative regulation of transcription by RNA polymerase II,
ENSG00000282977	4.21325	-4.58961	1.5778	-2.90886	0.00362747	0.0403952	chr12	53464468	53465057	+	PCBP2-OT1	non_coding		102157401
ENSG00000186377	108.806	1.60607	0.552062	2.90921	0.0036234	0.0403622	chr1	47023568	47050751	+	CYP4X1	protein_coding	This gene encodes a member of the cytochrome P450 superfamily of enzymes and is located within a cluster of genes belonging to this superfamily on chromosome 1. The cytochrome P450 proteins are monooxygenases which catalyze many reactions involved in drug metabolism and synthesis of cholesterol, steroids and other lipids. The expression pattern of a similar rat protein suggests that this protein …	260293	GO:0016021, GO:0005789,	integral component of membrane, endoplasmic reticulum membrane,	GO:0062189, GO:0020037, GO:0005506,	anandamide 14,15 epoxidase activity, heme binding, iron ion binding,	GO:0006629,	lipid metabolic process,
ENSG00000118513	11.4944	2.31875	0.796992	2.90938	0.00362151	0.0403535	chr6	135181315	135219173	+	MYB	protein_coding	This gene encodes a protein with three HTH DNA-binding domains that functions as a transcription regulator. This protein plays an essential role in the regulation of hematopoiesis. This gene may be aberrently expressed or rearranged or undergo translocation in leukemias and lymphomas, and is considered to be an oncogene. Alternative splicing results in multiple transcript variants. [provided by R…	4602	GO:0090575, GO:0016363, GO:0005829, GO:0005654, GO:0005654, GO:0005634, GO:0005634,	RNA polymerase II transcription regulator complex, nuclear matrix, cytosol, nucleoplasm, nucleoplasm, nucleus, nucleus,	GO:0005515, GO:0001228, GO:0000981, GO:0000978, GO:0000978,	protein binding, DNA-binding transcription activator activity, RNA polymerase II-specific, DNA-binding transcription factor activity, RNA polymerase II-specific, RNA polymerase II cis-regulatory region sequence-specific DNA binding, RNA polymerase II cis-regulatory region sequence-specific DNA binding,	GO:1902895, GO:1901533, GO:0061515, GO:0051574, GO:0051571, GO:0045944, GO:0045944, GO:0045944, GO:0045944, GO:0045893, GO:0045893, GO:0045892, GO:0045653, GO:0045624, GO:0030218, GO:0006355, GO:0006355, GO:0006338, GO:0000278, GO:0000122,	positive regulation of miRNA transcription, negative regulation of hematopoietic progenitor cell differentiation, myeloid cell development, positive regulation of histone H3-K9 methylation, positive regulation of histone H3-K4 methylation, positive regulation of transcription by RNA polymerase II, positive regulation of transcription by RNA polymerase II, positive regulation of transcription by R…
ENSG00000272971	13.2494	-2.22369	0.764253	-2.90963	0.00361861	0.0403335	chr1	156614742	156615288	-	AL365181.4	lincRNA
ENSG00000214402	7.75017	-3.5074	1.20511	-2.91043	0.00360929	0.0402791	chr9	136981904	136986410	+	LCNL1	protein_coding		401562			GO:0036094,	small molecule binding,
ENSG00000237877	12.6623	-2.13812	0.734604	-2.91058	0.00360762	0.0402727	chr2	186032891	186083233	-	LINC01473	lincRNA
ENSG00000102174	16.4975	2.10247	0.721961	2.91217	0.0035893	0.0400805	chrX	22032441	22251310	+	PHEX	protein_coding	The protein encoded by this gene is a transmembrane endopeptidase that belongs to the type II integral membrane zinc-dependent endopeptidase family. The protein is thought to be involved in bone and dentin mineralization and renal phosphate reabsorption. Mutations in this gene cause X-linked hypophosphatemic rickets. Alternative splicing results in multiple transcript variants. [provided by RefSe…	5251	GO:0048471, GO:0005887, GO:0005886, GO:0005794, GO:0005783,	perinuclear region of cytoplasm, integral component of plasma membrane, plasma membrane, Golgi apparatus, endoplasmic reticulum,	GO:0008270, GO:0005515, GO:0004222,	zinc ion binding, protein binding, metalloendopeptidase activity,	GO:1990418, GO:1904383, GO:0071374, GO:0071305, GO:0060416, GO:0060348, GO:0042476, GO:0036211, GO:0030324, GO:0030282, GO:0019637, GO:0016485, GO:0007267, GO:0006508, GO:0001501,	response to insulin-like growth factor stimulus, response to sodium phosphate, cellular response to parathyroid hormone stimulus, cellular response to vitamin D, response to growth hormone, bone development, odontogenesis, protein modification process, lung development, bone mineralization, organophosphate metabolic process, protein processing, cell-cell signaling, proteolysis, skeletal system de…
ENSG00000155066	77.7781	-1.13767	0.390243	-2.91528	0.00355372	0.0397686	chr2	95274453	95291308	+	PROM2	protein_coding	This gene encodes a member of the prominin family of pentaspan membrane glycoproteins. The encoded protein localizes to basal epithelial cells and may be involved in the organization of plasma membrane microdomains. Alternative splicing results in multiple transcript variants. [provided by RefSeq, Oct 2009].	150696	GO:0071914, GO:0071914, GO:0070062, GO:0060170, GO:0045121, GO:0044393, GO:0042995, GO:0031528, GO:0031410, GO:0016324, GO:0016323, GO:0009986, GO:0009986, GO:0005929, GO:0005929, GO:0005902, GO:0005902, GO:0005887, GO:0005887,	prominosome, prominosome, extracellular exosome, ciliary membrane, membrane raft, microspike, cell projection, microvillus membrane, cytoplasmic vesicle, apical plasma membrane, basolateral plasma membrane, cell surface, cell surface, cilium, cilium, microvillus, microvillus, integral component of plasma membrane, integral component of plasma membrane,	GO:0015485, GO:0015485, GO:0005515,	cholesterol binding, cholesterol binding, protein binding,	GO:2001287, GO:2000369, GO:0048550, GO:0043087, GO:0031346, GO:0001934,	negative regulation of caveolin-mediated endocytosis, regulation of clathrin-dependent endocytosis, negative regulation of pinocytosis, regulation of GTPase activity, positive regulation of cell projection organization, positive regulation of protein phosphorylation,
ENSG00000259065	10.7887	-2.72171	0.933586	-2.91533	0.00355317	0.0397686	chr14	73787360	73803270	+	AC005520.2	antisense
ENSG00000065609	1847.66	1.04134	0.356986	2.91702	0.00353394	0.0396224	chr6	83552880	83709691	-	SNAP91	protein_coding		9892	GO:0098894, GO:0030136, GO:0008021, GO:0005905,	extrinsic component of presynaptic endocytic zone membrane, clathrin-coated vesicle, synaptic vesicle, clathrin-coated pit,	GO:0032050, GO:0019901, GO:0005546, GO:0005545, GO:0005515, GO:0000149,	clathrin heavy chain binding, protein kinase binding, phosphatidylinositol-4,5-bisphosphate binding, 1-phosphatidylinositol binding, protein binding, SNARE binding,	GO:2000369, GO:0072583, GO:0048268, GO:0016185, GO:0015031, GO:0006900,	regulation of clathrin-dependent endocytosis, clathrin-dependent endocytosis, clathrin coat assembly, synaptic vesicle budding from presynaptic endocytic zone membrane, protein transport, vesicle budding from membrane,
ENSG00000172215	4.56196	-4.70988	1.6139	-2.91832	0.00351927	0.0394803	chr3	45940933	45948353	+	CXCR6	protein_coding	The protein encoded by this gene is a G protein-coupled receptor with seven transmembrane domains that belongs to the CXC chemokine receptor family. This family also includes CXCR1, CXCR2, CXCR3, CXCR4, CXCR5, and CXCR7. This gene, which maps to the chemokine receptor gene cluster, is expressed in several T lymphocyte subsets and bone marrow stromal cells. The encoded protein and its exclusive li…	10663	GO:0009897, GO:0005887, GO:0005886,	external side of plasma membrane, integral component of plasma membrane, plasma membrane,	GO:0019957, GO:0016494, GO:0016493, GO:0015026, GO:0004930,	C-C chemokine binding, C-X-C chemokine receptor activity, C-C chemokine receptor activity, coreceptor activity, G protein-coupled receptor activity,	GO:0070098, GO:0060326, GO:0019722, GO:0019079, GO:0007204, GO:0007186, GO:0006955, GO:0006954,	chemokine-mediated signaling pathway, cell chemotaxis, calcium-mediated signaling, viral genome replication, positive regulation of cytosolic calcium ion concentration, G protein-coupled receptor signaling pathway, immune response, inflammatory response,
ENSG00000147041	37.5551	1.7311	0.592824	2.92009	0.0034993	0.0392943	chrX	38006582	38128819	+	SYTL5	protein_coding	The protein encoded by this gene belongs to the synaptotagmin-like (Slp) protein family, which contains a unique homology domain at the N-terminus, referred to as the Slp homology domain (SHD). The SHD functions as a binding site for Rab27A, which plays a role in protein transport. Expression of this gene is restricted to placenta and liver, suggesting that it might be involved in Rab27A-dependen…	94122	GO:0070382, GO:0005886,	exocytic vesicle, plasma membrane,	GO:0046872, GO:0042043, GO:0031267, GO:0005543, GO:0005515,	metal ion binding, neurexin family protein binding, small GTPase binding, phospholipid binding, protein binding,	GO:0006887, GO:0006886,	exocytosis, intracellular protein transport,
ENSG00000207569	91.409	-2.45335	0.839753	-2.92151	0.00348338	0.0391501	chr14	100881886	100881978	+	MIR433	miRNA	microRNAs (miRNAs) are short (20-24 nt) non-coding RNAs that are involved in post-transcriptional regulation of gene expression in multicellular organisms by affecting both the stability and translation of mRNAs. miRNAs are transcribed by RNA polymerase II as part of capped and polyadenylated primary transcripts (pri-miRNAs) that can be either protein-coding or non-coding. The primary transcript …	574034	GO:0016442,	RISC complex,			GO:1990830, GO:0071222, GO:0060291, GO:0035195,	cellular response to leukemia inhibitory factor, cellular response to lipopolysaccharide, long-term synaptic potentiation, miRNA-mediated gene silencing,
ENSG00000159289	4.91458	-4.82133	1.64989	-2.92221	0.00347562	0.0390871	chr15	74069857	74082550	-	GOLGA6A	protein_coding	The Golgi apparatus, which participates in glycosylation and transport of proteins and lipids in the secretory pathway, consists of a series of stacked cisternae (flattened membrane sacs). Interactions between the Golgi and microtubules are thought to be important for the reorganization of the Golgi after it fragments during mitosis. The protein encoded by this gene is a member of the golgin fami…	342096	GO:0032580, GO:0005801, GO:0000137,	Golgi cisterna membrane, cis-Golgi network, Golgi cis cisterna,	GO:0005515,	protein binding,	GO:0051225, GO:0007030,	spindle assembly, Golgi organization,
ENSG00000284882	30.1287	-1.83691	0.628541	-2.92249	0.00347244	0.0390634	chr1	84574129	84583620	+	AL359762.1	bidirectional_promoter_lncRNA
ENSG00000213366	112.089	-1.09751	0.375374	-2.92378	0.00345806	0.0389377	chr1	109668022	109709551	+	GSTM2	protein_coding	Cytosolic and membrane-bound forms of glutathione S-transferase are encoded by two distinct supergene families. At present, eight distinct classes of the soluble cytoplasmic mammalian glutathione S-transferases have been identified: alpha, kappa, mu, omega, pi, sigma, theta and zeta. This gene encodes a glutathione S-transferase that belongs to the mu class. The mu class of enzymes functions in t…	2946	GO:0070062, GO:0045171, GO:0016529, GO:0005829, GO:0005829, GO:0005737,	extracellular exosome, intercellular bridge, sarcoplasmic reticulum, cytosol, cytosol, cytoplasm,	GO:0043295, GO:0042803, GO:0019899, GO:0005515, GO:0005504, GO:0005102, GO:0004602, GO:0004364, GO:0004364,	glutathione binding, protein homodimerization activity, enzyme binding, protein binding, fatty acid binding, signaling receptor binding, glutathione peroxidase activity, glutathione transferase activity, glutathione transferase activity,	GO:0098869, GO:0071313, GO:0070458, GO:0060316, GO:0060315, GO:0055119, GO:0051122, GO:0043651, GO:0042178, GO:0018916, GO:0014809, GO:0010881, GO:0010880, GO:0006749, GO:0006749,	cellular oxidant detoxification, cellular response to caffeine, cellular detoxification of nitrogen compound, positive regulation of ryanodine-sensitive calcium-release channel activity, negative regulation of ryanodine-sensitive calcium-release channel activity, relaxation of cardiac muscle, hepoxilin biosynthetic process, linoleic acid metabolic process, xenobiotic catabolic process, nitrobenze…
ENSG00000136750	264.078	-1.08545	0.37122	-2.92401	0.00345558	0.0389218	chr10	26216307	26304558	+	GAD2	protein_coding	This gene encodes one of several forms of glutamic acid decarboxylase, identified as a major autoantigen in insulin-dependent diabetes. The enzyme encoded is responsible for catalyzing the production of gamma-aminobutyric acid from L-glutamic acid. A pathogenic role for this enzyme has been identified in the human pancreas since it has been identified as an autoantibody and an autoreactive T cell…	2572	GO:0070161, GO:0061202, GO:0060077, GO:0048471, GO:0042734, GO:0031225, GO:0030672, GO:0030424, GO:0005886, GO:0005829, GO:0005737, GO:0000139,	anchoring junction, clathrin-sculpted gamma-aminobutyric acid transport vesicle membrane, inhibitory synapse, perinuclear region of cytoplasm, presynaptic membrane, anchored component of membrane, synaptic vesicle membrane, axon, plasma membrane, cytosol, cytoplasm, Golgi membrane,	GO:0044877, GO:0030170, GO:0016831, GO:0016595, GO:0005515, GO:0004351,	protein-containing complex binding, pyridoxal phosphate binding, carboxy-lyase activity, glutamate binding, protein binding, glutamate decarboxylase activity,	GO:0042136, GO:0009449, GO:0009410, GO:0007268, GO:0006540,	neurotransmitter biosynthetic process, gamma-aminobutyric acid biosynthetic process, response to xenobiotic stimulus, chemical synaptic transmission, glutamate decarboxylation to succinate,
ENSG00000234546	13.0634	-2.42504	0.829124	-2.92482	0.00344653	0.0388319	chr1	9182004	9196284	+	LNCTAM34A	lincRNA		102724571
ENSG00000027869	8.00055	-2.90157	0.992009	-2.92494	0.00344523	0.0388292	chr1	156806243	156816862	-	SH2D2A	protein_coding	This gene encodes an adaptor protein thought to function in T-cell signal transduction. A related protein in mouse is responsible for the activation of lymphocyte-specific protein-tyrosine kinase and functions in downstream signaling. Alternative splicing results in multiple transcript variants. [provided by RefSeq, Mar 2010].	9047	GO:0005829, GO:0005737,	cytosol, cytoplasm,	GO:0017124, GO:0005515,	SH3 domain binding, protein binding,	GO:0042098, GO:0030154, GO:0007165, GO:0001525,	T cell proliferation, cell differentiation, signal transduction, angiogenesis,
ENSG00000036672	64.1419	-1.16468	0.398016	-2.92621	0.00343116	0.0386827	chr11	119355215	119381726	-	USP2	protein_coding	This gene encodes a member of the family of de-ubiquitinating enzymes, which belongs to the peptidase C19 superfamily. The encoded protein is a ubiquitin-specific protease which is required for TNF-alpha (tumor necrosis factor alpha) -induced NF-kB (nuclear factor kB) signaling. This protein deubiquitinates polyubiquitinated target proteins such as fatty acid synthase, murine double minute 2 (MDM…	9099	GO:0048471, GO:0016020, GO:0005813, GO:0005737, GO:0005654,	perinuclear region of cytoplasm, membrane, centrosome, cytoplasm, nucleoplasm,	GO:0046872, GO:0042802, GO:0031625, GO:0030332, GO:0005515, GO:0004843, GO:0004843, GO:0004843, GO:0004197,	metal ion binding, identical protein binding, ubiquitin protein ligase binding, cyclin binding, protein binding, cysteine-type deubiquitinase activity, cysteine-type deubiquitinase activity, cysteine-type deubiquitinase activity, cysteine-type endopeptidase activity,	GO:1901796, GO:0050821, GO:0050821, GO:0048512, GO:0045931, GO:0045475, GO:0043153, GO:0032922, GO:0016579, GO:0016579, GO:0007517, GO:0007049, GO:0006511, GO:0000122,	regulation of signal transduction by p53 class mediator, protein stabilization, protein stabilization, circadian behavior, positive regulation of mitotic cell cycle, locomotor rhythm, entrainment of circadian clock by photoperiod, circadian regulation of gene expression, protein deubiquitination, protein deubiquitination, muscle organ development, cell cycle, ubiquitin-dependent protein catabolic…
ENSG00000186453	18.6449	-1.69725	0.57984	-2.9271	0.00342144	0.038597	chr2	24175069	24200849	+	FAM228A	protein_coding		653140			GO:0005515,	protein binding,
ENSG00000159248	80.574	1.49133	0.50944	2.9274	0.00341813	0.0385716	chr15	34751032	34754965	-	GJD2	protein_coding	This gene encodes a member of the connexin protein family. Connexins are gap junction proteins which are arranged in groups of 6 around a central pore to form a connexon, a component of the gap junction intercellular channel. The channels formed by this protein allow cationic molecule exchange between human beta cells and may function in the regulation of insulin secretion. [provided by RefSeq, O…	57369	GO:0045202, GO:0016021, GO:0005922, GO:0005922, GO:0005886,	synapse, integral component of membrane, connexin complex, connexin complex, plasma membrane,	GO:0005243,	gap junction channel activity,	GO:0055085, GO:0019228, GO:0007601, GO:0007268, GO:0007267,	transmembrane transport, neuronal action potential, visual perception, chemical synaptic transmission, cell-cell signaling,
ENSG00000124664	10.1498	-3.29571	1.12567	-2.92779	0.00341381	0.0385348	chr6	34537802	34556333	-	SPDEF	protein_coding	The protein encoded by this gene belongs to the ETS family of transcription factors. It is highly expressed in the prostate epithelial cells, and functions as an androgen-independent transactivator of prostate-specific antigen (PSA) promoter. Higher expression of this protein has also been reported in brain, breast, lung and ovarian tumors, compared to the corresponding normal tissues, and it sho…	25803	GO:0005634, GO:0000785,	nucleus, chromatin,	GO:1990837, GO:0043565, GO:0005515, GO:0000981, GO:0000981,	sequence-specific double-stranded DNA binding, sequence-specific DNA binding, protein binding, DNA-binding transcription factor activity, RNA polymerase II-specific, DNA-binding transcription factor activity, RNA polymerase II-specific,	GO:0072148, GO:0060576, GO:0060480, GO:0045944, GO:0043065, GO:0030154, GO:0010455, GO:0010454, GO:0006366, GO:0006357, GO:0002068, GO:0000122,	epithelial cell fate commitment, intestinal epithelial cell development, lung goblet cell differentiation, positive regulation of transcription by RNA polymerase II, positive regulation of apoptotic process, cell differentiation, positive regulation of cell fate commitment, negative regulation of cell fate commitment, transcription by RNA polymerase II, regulation of transcription by RNA polymera…
ENSG00000076641	456.905	1.03631	0.353897	2.92829	0.00340829	0.0384845	chr8	80967810	81112068	-	PAG1	protein_coding	The protein encoded by this gene is a type III transmembrane adaptor protein that binds to the tyrosine kinase csk protein. It is thought to be involved in the regulation of T cell activation. [provided by RefSeq, Jul 2008].	55824	GO:0045121, GO:0045121, GO:0016021, GO:0005886, GO:0005886,	membrane raft, membrane raft, integral component of membrane, plasma membrane, plasma membrane,	GO:0042169, GO:0042169, GO:0035591, GO:0005515,	SH2 domain binding, SH2 domain binding, signaling adaptor activity, protein binding,	GO:0050868, GO:0050863, GO:0035556, GO:0035556, GO:0007165, GO:0002250,	negative regulation of T cell activation, regulation of T cell activation, intracellular signal transduction, intracellular signal transduction, signal transduction, adaptive immune response,
ENSG00000127588	18.2427	1.85402	0.633048	2.92872	0.00340361	0.0384566	chr16	798041	800733	-	GNG13	protein_coding	Heterotrimeric G proteins, which consist of alpha (see MIM 139320), beta (see MIM 139380), and gamma subunits, function as signal transducers for the 7-transmembrane-helix G protein-coupled receptors. GNG13 is a gamma subunit that is expressed in taste, retinal, and neuronal tissues and plays a key role in taste transduction (Li et al., 2006 [PubMed 16473877]).[supplied by OMIM, Oct 2009].	51764	GO:0030425, GO:0005886, GO:0005834,	dendrite, plasma membrane, heterotrimeric G-protein complex,	GO:0031681, GO:0031681, GO:0005515,	G-protein beta-subunit binding, G-protein beta-subunit binding, protein binding,	GO:0050909, GO:0007200, GO:0007186,	sensory perception of taste, phospholipase C-activating G protein-coupled receptor signaling pathway, G protein-coupled receptor signaling pathway,
ENSG00000276840	16.7016	-2.30496	0.787023	-2.92871	0.00340371	0.0384566	chr7	75288120	75299795	-	PMS2P10	unprocessed_pseudogene
ENSG00000223652	7.2409	3.2363	1.10468	2.92964	0.0033936	0.0383782	chr5	123087248	123090299	-	AC106786.1	antisense
ENSG00000260081	55.6791	1.40775	0.480514	2.92967	0.00339324	0.0383782	chrX	153599315	153613937	+	AF274858.1	transcribed_processed_pseudogene		105373383
ENSG00000269825	88.9412	1.30891	0.446679	2.93031	0.00338619	0.0383301	chr19	52650437	52653284	-	AC022150.4	sense_intronic		122539214
ENSG00000101282	58.9811	1.16156	0.396299	2.93103	0.00337842	0.0382541	chr20	958452	1002264	-	RSPO4	protein_coding	This gene encodes a member of the R-spondin family of proteins that share a common domain organization consisting of a signal peptide, cysteine-rich/furin-like domain, thrombospondin domain and a C-terminal basic region. The encoded protein may be involved in activation of Wnt/beta-catenin signaling pathways. Mutations in this gene are associated with anonychia congenital. Alternate splicing resu…	343637	GO:0005576, GO:0005576,	extracellular region, extracellular region,	GO:0008201, GO:0005515,	heparin binding, protein binding,	GO:0035878, GO:0030177, GO:0030177, GO:0016055,	nail development, positive regulation of Wnt signaling pathway, positive regulation of Wnt signaling pathway, Wnt signaling pathway,
ENSG00000148488	8.84891	3.20414	1.09231	2.93335	0.0033533	0.0380466	chr10	17318383	17454330	-	ST8SIA6	protein_coding	This gene encodes a member of the glycosyltransferase 29 protein family. Members of this protein family synthesize sialylglycoconjugates. Sialylation may contribute to multidrug resistance in cancer cells. Alternative splicing results in multiple transcript variants. [provided by RefSeq, Sep 2016].	338596	GO:0016021, GO:0000139,	integral component of membrane, Golgi membrane,	GO:0008373, GO:0003828, GO:0003828,	sialyltransferase activity, alpha-N-acetylneuraminate alpha-2,8-sialyltransferase activity, alpha-N-acetylneuraminate alpha-2,8-sialyltransferase activity,	GO:0097503, GO:0016051, GO:0009311, GO:0009311, GO:0009247, GO:0009100, GO:0006493, GO:0006491, GO:0006486, GO:0001835, GO:0001574,	sialylation, carbohydrate biosynthetic process, oligosaccharide metabolic process, oligosaccharide metabolic process, glycolipid biosynthetic process, glycoprotein metabolic process, protein O-linked glycosylation, N-glycan processing, protein glycosylation, blastocyst hatching, ganglioside biosynthetic process,
ENSG00000236439	18.2362	-1.65992	0.565871	-2.93339	0.00335284	0.0380466	chr1	202471864	202472117	-	AC099336.2	processed_pseudogene
ENSG00000272158	7.48905	-3.0933	1.05455	-2.9333	0.00335382	0.0380466	chr14	65003325	65003767	-	AL139022.2	antisense
ENSG00000234336	45.3331	1.10249	0.375723	2.93432	0.00334276	0.0379924	chr7	28180322	28243917	+	JAZF1-AS1	antisense
ENSG00000114654	141.473	-1.56709	0.534056	-2.93432	0.00334278	0.0379924	chr3	129001629	129040742	+	EFCC1	protein_coding		79825	GO:0005829,	cytosol,	GO:0005509,	calcium ion binding,
ENSG00000203392	16.1895	-1.73442	0.590891	-2.93526	0.00333265	0.0379128	chr15	75678548	75680752	+	AC105020.1	antisense
ENSG00000180257	101.104	-1.04956	0.357519	-2.93569	0.00332804	0.0378722	chr19	52949379	52962911	-	ZNF816	protein_coding		125893	GO:0005634,	nucleus,	GO:0046872, GO:0000981, GO:0000978,	metal ion binding, DNA-binding transcription factor activity, RNA polymerase II-specific, RNA polymerase II cis-regulatory region sequence-specific DNA binding,	GO:0006357,	regulation of transcription by RNA polymerase II,
ENSG00000150687	290.612	1.25116	0.426079	2.93646	0.00331986	0.0378027	chr11	86791059	86952910	+	PRSS23	protein_coding	This gene encodes a conserved member of the trypsin family of serine proteases. Mouse studies found a decrease of mRNA levels of this gene after ovulation was induced. Alternative splicing results in multiple transcript variants. [provided by RefSeq, Jun 2014].	11098	GO:0070062, GO:0005788, GO:0005634,	extracellular exosome, endoplasmic reticulum lumen, nucleus,	GO:0005515, GO:0004252,	protein binding, serine-type endopeptidase activity,	GO:0006508,	proteolysis,
ENSG00000272079	20.335	2.39993	0.816833	2.9381	0.00330235	0.0376278	chr16	3006120	3007388	+	AC004233.3	lincRNA
ENSG00000151967	45.2739	-1.03731	0.353055	-2.93809	0.00330243	0.0376278	chr3	159839861	159897360	+	SCHIP1	protein_coding		29970	GO:0030054, GO:0005886, GO:0005737,	cell junction, plasma membrane, cytoplasm,	GO:0042802, GO:0005515,	identical protein binding, protein binding,	GO:0035332,	positive regulation of hippo signaling,
ENSG00000157999	19.7272	-1.68837	0.574165	-2.94057	0.00327611	0.0374099	chr7	6031376	6036386	+	ANKRD61	protein_coding		100310846	GO:0005654,	nucleoplasm,
ENSG00000205832	33.0206	-1.22952	0.417973	-2.94163	0.00326491	0.0373172	chr16	4556490	4600714	+	C16orf96	protein_coding		342346
ENSG00000147804	7.50781	-3.09774	1.0529	-2.94211	0.00325983	0.0372825	chr8	144409742	144416895	-	SLC39A4	protein_coding	This gene encodes a member of the zinc/iron-regulated transporter-like protein (ZIP) family. The encoded protein localizes to cell membranes and is required for zinc uptake in the intestine. Mutations in this gene result in acrodermatitis enteropathica. Multiple transcript variants encoding different isoforms have been found for this gene. [provided by RefSeq, Jul 2013].	55630	GO:0055038, GO:0031410, GO:0016324, GO:0005887, GO:0005886, GO:0005886,	recycling endosome membrane, cytoplasmic vesicle, apical plasma membrane, integral component of plasma membrane, plasma membrane, plasma membrane,	GO:0046872, GO:0046872, GO:0005385, GO:0005385, GO:0005385,	metal ion binding, metal ion binding, zinc ion transmembrane transporter activity, zinc ion transmembrane transporter activity, zinc ion transmembrane transporter activity,	GO:0071578, GO:0071577, GO:0051238, GO:0051238, GO:0034224, GO:0006882,	zinc ion import across plasma membrane, zinc ion transmembrane transport, sequestering of metal ion, sequestering of metal ion, cellular response to zinc ion starvation, cellular zinc ion homeostasis,
ENSG00000203877	48.0605	1.46067	0.496157	2.94397	0.00324032	0.0370944	chr6	83853266	83857515	+	RIPPLY2	protein_coding	This gene encodes a nuclear protein that belongs to a novel family of proteins required for vertebrate somitogenesis. Members of this family have a tetrapeptide WRPW motif that is required for interaction with the transcriptional repressor Groucho and a carboxy-terminal Ripply homology domain/Bowline-DSCR-Ledgerline conserved region required for transcriptional repression. Null mutant mice die so…	134701	GO:0005634, GO:0005634,	nucleus, nucleus,	GO:0005515,	protein binding,	GO:0060349, GO:0036342, GO:0032525, GO:0009880, GO:0007368, GO:0007219, GO:0001756, GO:0001503, GO:0000122,	bone morphogenesis, post-anal tail morphogenesis, somite rostral/caudal axis specification, embryonic pattern specification, determination of left/right symmetry, Notch signaling pathway, somitogenesis, ossification, negative regulation of transcription by RNA polymerase II,
ENSG00000152214	133.462	1.96637	0.667575	2.94553	0.00322397	0.0369655	chr18	42743227	43115691	-	RIT2	protein_coding	RIN belongs to the RAS (HRAS; MIM 190020) superfamily of small GTPases (Shao et al., 1999 [PubMed 10545207]).[supplied by OMIM, Mar 2008].	6014	GO:0097447, GO:0045202, GO:0045121, GO:0044297, GO:0043005, GO:0005886, GO:0005886, GO:0005886, GO:0005886, GO:0005829, GO:0005794, GO:0005737, GO:0005654, GO:0005634, GO:0005634,	dendritic tree, synapse, membrane raft, cell body, neuron projection, plasma membrane, plasma membrane, plasma membrane, plasma membrane, cytosol, Golgi apparatus, cytoplasm, nucleoplasm, nucleus, nucleus,	GO:0042802, GO:0030215, GO:0019003, GO:0005525, GO:0005525, GO:0005516, GO:0005516, GO:0005516, GO:0005515, GO:0003925, GO:0003924, GO:0003924, GO:0003924, GO:0003682,	identical protein binding, semaphorin receptor binding, GDP binding, GTP binding, GTP binding, calmodulin binding, calmodulin binding, calmodulin binding, protein binding, G protein activity, GTPase activity, GTPase activity, GTPase activity, chromatin binding,	GO:0050848, GO:0045944, GO:0043410, GO:0035556, GO:0032507, GO:0032489, GO:0030100, GO:0010977, GO:0010976, GO:0010976, GO:0010976, GO:0007268, GO:0007265, GO:0007265, GO:0007264, GO:0007189, GO:0001932, GO:0000165,	regulation of calcium-mediated signaling, positive regulation of transcription by RNA polymerase II, positive regulation of MAPK cascade, intracellular signal transduction, maintenance of protein location in cell, regulation of Cdc42 protein signal transduction, regulation of endocytosis, negative regulation of neuron projection development, positive regulation of neuron projection development, p…
ENSG00000171462	65.912	1.40407	0.476648	2.94572	0.00322205	0.036955	chr6	43450352	43456632	-	DLK2	protein_coding		65989	GO:0016021,	integral component of membrane,	GO:0042802, GO:0005509, GO:0005112,	identical protein binding, calcium ion binding, Notch binding,	GO:0045746, GO:0045598,	negative regulation of Notch signaling pathway, regulation of fat cell differentiation,
ENSG00000182732	67.3376	1.3307	0.451735	2.94574	0.00322178	0.036955	chr14	71932439	72566529	+	RGS6	protein_coding	This gene encodes a member of the RGS (regulator of G protein signaling) family of proteins, which are defined by the presence of a RGS domain that confers the GTPase-activating activity of these proteins toward certain G alpha subunits. This protein also belongs to a subfamily of RGS proteins characterized by the presence of DEP and GGL domains, the latter a G beta 5-interacting domain. The RGS …	9628	GO:0043005, GO:0019898, GO:0005886, GO:0005829, GO:0005737, GO:0005634,	neuron projection, extrinsic component of membrane, plasma membrane, cytosol, cytoplasm, nucleus,	GO:0005515, GO:0005096, GO:0005096, GO:0003924,	protein binding, GTPase activator activity, GTPase activator activity, GTPase activity,	GO:0043547, GO:0043547, GO:0035556, GO:0009968, GO:0008277, GO:0007186,	positive regulation of GTPase activity, positive regulation of GTPase activity, intracellular signal transduction, negative regulation of signal transduction, regulation of G protein-coupled receptor signaling pathway, G protein-coupled receptor signaling pathway,
ENSG00000214077	11.6006	2.33195	0.791318	2.94692	0.00320954	0.0368347	chr2	131423801	131424867	-	GNAQP1	processed_pseudogene
ENSG00000196187	114.965	-1.36131	0.461887	-2.94728	0.00320582	0.0368037	chr1	225845536	225882369	-	TMEM63A	protein_coding		9725	GO:0070821, GO:0070062, GO:0043231, GO:0035579, GO:0034451, GO:0016021, GO:0005886, GO:0005886, GO:0005886, GO:0005765, GO:0005765,	tertiary granule membrane, extracellular exosome, intracellular membrane-bounded organelle, specific granule membrane, centriolar satellite, integral component of membrane, plasma membrane, plasma membrane, plasma membrane, lysosomal membrane, lysosomal membrane,	GO:1990760, GO:0008381, GO:0008381, GO:0005515, GO:0005227, GO:0003676,	osmolarity-sensing cation channel activity, mechanosensitive ion channel activity, mechanosensitive ion channel activity, protein binding, calcium activated cation channel activity, nucleic acid binding,	GO:0098655,	cation transmembrane transport,
ENSG00000142273	5.53203	-6.00541	2.03741	-2.94757	0.00320283	0.036781	chr19	44777869	44800652	+	CBLC	protein_coding	This gene encodes a member of the Cbl family of E3 ubiquitin ligases. Cbl proteins play important roles in cell signaling through the ubiquitination and subsequent downregulation of tyrosine kinases. Expression of this gene may be restricted to epithelial cells, and alternatively spliced transcript variants encoding multiple isoforms have been observed for this gene. [provided by RefSeq, Feb 2012…	23624	GO:0045121, GO:0005886,	membrane raft, plasma membrane,	GO:0061630, GO:0061630, GO:0030971, GO:0017124, GO:0017124, GO:0008270, GO:0005515, GO:0005509, GO:0005154, GO:0001784,	ubiquitin protein ligase activity, ubiquitin protein ligase activity, receptor tyrosine kinase binding, SH3 domain binding, SH3 domain binding, zinc ion binding, protein binding, calcium ion binding, epidermal growth factor receptor binding, phosphotyrosine residue binding,	GO:0043407, GO:0042059, GO:0016567, GO:0007175, GO:0007175, GO:0007166, GO:0007165, GO:0006511,	negative regulation of MAP kinase activity, negative regulation of epidermal growth factor receptor signaling pathway, protein ubiquitination, negative regulation of epidermal growth factor-activated receptor activity, negative regulation of epidermal growth factor-activated receptor activity, cell surface receptor signaling pathway, signal transduction, ubiquitin-dependent protein catabolic proc…
ENSG00000253972	19.288	1.92549	0.653187	2.94784	0.00320005	0.0367607	chr8	119215111	119246848	-	MAL2-AS1	lincRNA		105375726
ENSG00000175077	15.3156	2.41254	0.818149	2.94877	0.00319037	0.0366712	chr3	187197486	187201465	+	RTP1	protein_coding		132112	GO:0016021, GO:0009986, GO:0009986, GO:0005886,	integral component of membrane, cell surface, cell surface, plasma membrane,	GO:0031849, GO:0031849,	olfactory receptor binding, olfactory receptor binding,	GO:0051205, GO:0051205, GO:0006612, GO:0001580,	protein insertion into membrane, protein insertion into membrane, protein targeting to membrane, detection of chemical stimulus involved in sensory perception of bitter taste,
ENSG00000054598	9.73577	4.11264	1.39442	2.94935	0.00318441	0.0366157	chr6	1609972	1613897	+	FOXC1	protein_coding	This gene belongs to the forkhead family of transcription factors which is characterized by a distinct DNA-binding forkhead domain. The specific function of this gene has not yet been determined; however, it has been shown to play a role in the regulation of embryonic and ocular development. Mutations in this gene cause various glaucoma phenotypes including primary congenital glaucoma, autosomal …	2296	GO:0005829, GO:0005654, GO:0005634, GO:0005634, GO:0000792, GO:0000785,	cytosol, nucleoplasm, nucleus, nucleus, heterochromatin, chromatin,	GO:1990841, GO:0140297, GO:0061629, GO:0043565, GO:0008301, GO:0005515, GO:0003700, GO:0003700, GO:0003677, GO:0001228, GO:0001228, GO:0000981, GO:0000981, GO:0000978, GO:0000977, GO:0000976, GO:0000976,	promoter-specific chromatin binding, DNA-binding transcription factor binding, RNA polymerase II-specific DNA-binding transcription factor binding, sequence-specific DNA binding, DNA binding, bending, protein binding, DNA-binding transcription factor activity, DNA-binding transcription factor activity, DNA binding, DNA-binding transcription activator activity, RNA polymerase II-specific, DNA-bind…	GO:1990869, GO:1904798, GO:1902257, GO:1902038, GO:1901534, GO:1901491, GO:0097746, GO:0072010, GO:0071364, GO:0070098, GO:0060038, GO:0055010, GO:0048844, GO:0048341, GO:0048010, GO:0046620, GO:0045944, GO:0045944, GO:0045944, GO:0045930, GO:0045893, GO:0045893, GO:0045893, GO:0045618, GO:0043388, GO:0043010, GO:0042475, GO:0038084, GO:0036438, GO:0035050, GO:0032808, GO:0030203, GO:0030199, GO:…	cellular response to chemokine, positive regulation of core promoter binding, negative regulation of apoptotic process involved in outflow tract morphogenesis, positive regulation of hematopoietic stem cell differentiation, positive regulation of hematopoietic progenitor cell differentiation, negative regulation of lymphangiogenesis, blood vessel diameter maintenance, glomerular epithelium develo…
ENSG00000069974	62.0363	-1.09548	0.371408	-2.94953	0.00318253	0.0366056	chr15	55202966	55319113	-	RAB27A	protein_coding	The protein encoded by this gene belongs to the small GTPase superfamily, Rab family. The protein is membrane-bound and may be involved in protein transport and small GTPase mediated signal transduction. Mutations in this gene are associated with Griscelli syndrome type 2. Alternative splicing occurs at this locus and four transcript variants encoding the same protein have been identified. [provi…	5873	GO:0070382, GO:0070382, GO:0070062, GO:0042470, GO:0042470, GO:0035580, GO:0033162, GO:0033093, GO:0032585, GO:0030667, GO:0030425, GO:0030141, GO:0016324, GO:0005829, GO:0005794, GO:0005770, GO:0005764, GO:0005576, GO:0001750,	exocytic vesicle, exocytic vesicle, extracellular exosome, melanosome, melanosome, specific granule lumen, melanosome membrane, Weibel-Palade body, multivesicular body membrane, secretory granule membrane, dendrite, secretory granule, apical plasma membrane, cytosol, Golgi apparatus, late endosome, lysosome, extracellular region, photoreceptor outer segment,	GO:0031489, GO:0019904, GO:0019003, GO:0005525, GO:0005525, GO:0005525, GO:0005515, GO:0003925, GO:0003924,	myosin V binding, protein domain specific binding, GDP binding, GTP binding, GTP binding, GTP binding, protein binding, G protein activity, GTPase activity,	GO:1990182, GO:1903435, GO:1903428, GO:1903307, GO:1903307, GO:0097278, GO:0071985, GO:0050766, GO:0048489, GO:0045921, GO:0045921, GO:0043320, GO:0043316, GO:0036257, GO:0032402, GO:0032400, GO:0030318, GO:0019882, GO:0016192, GO:0010628, GO:0007596, GO:0006887, GO:0006887,	exosomal secretion, positive regulation of constitutive secretory pathway, positive regulation of reactive oxygen species biosynthetic process, positive regulation of regulated secretory pathway, positive regulation of regulated secretory pathway, complement-dependent cytotoxicity, multivesicular body sorting pathway, positive regulation of phagocytosis, synaptic vesicle transport, positive regul…
ENSG00000108878	14.7397	-3.41198	1.1556	-2.95255	0.00315161	0.0363535	chr17	67044590	67056797	+	CACNG1	protein_coding	Voltage-dependent calcium channels are composed of five subunits. The protein encoded by this gene represents one of these subunits, gamma, and is one of two known gamma subunit proteins. This particular gamma subunit is part of skeletal muscle 1,4-dihydropyridine-sensitive calcium channels and is an integral membrane protein that plays a role in excitation-contraction coupling. This gene is part…	786	GO:1990454, GO:1990454, GO:0042383, GO:0030315, GO:0005887,	L-type voltage-gated calcium channel complex, L-type voltage-gated calcium channel complex, sarcolemma, T-tubule, integral component of plasma membrane,	GO:0005515, GO:0005246, GO:0005246, GO:0005245,	protein binding, calcium channel regulator activity, calcium channel regulator activity, voltage-gated calcium channel activity,	GO:1902514, GO:1902514, GO:0070588, GO:0070296, GO:0051649, GO:0045933,	regulation of calcium ion transmembrane transport via high voltage-gated calcium channel, regulation of calcium ion transmembrane transport via high voltage-gated calcium channel, calcium ion transmembrane transport, sarcoplasmic reticulum calcium ion transport, establishment of localization in cell, positive regulation of muscle contraction,
ENSG00000149591	247.504	1.12827	0.381994	2.95362	0.00314068	0.0362504	chr11	117199321	117204782	+	TAGLN	protein_coding	This gene encodes a shape change and transformation sensitive actin-binding protein which belongs to the calponin family. It is ubiquitously expressed in vascular and visceral smooth muscle, and is an early marker of smooth muscle differentiation. The encoded protein is thought to be involved in calcium-independent smooth muscle contraction. It acts as a tumor suppressor, and the loss of its expr…	6876	GO:0005856, GO:0005737,	cytoskeleton, cytoplasm,	GO:0051015, GO:0005515,	actin filament binding, protein binding,	GO:0030855, GO:0007517,	epithelial cell differentiation, muscle organ development,
ENSG00000260990	37.444	1.71816	0.581711	2.95363	0.00314061	0.0362504	chr1	175307218	175335459	+	Z94057.1	antisense
ENSG00000086289	159.746	-1.3862	0.469244	-2.95413	0.00313556	0.0362142	chr7	37683843	37951941	+	EPDR1	protein_coding	The protein encoded by this gene is a type II transmembrane protein that is similar to two families of cell adhesion molecules, the protocadherins and ependymins. This protein may play a role in calcium-dependent cell adhesion. This protein is glycosylated, and the orthologous mouse protein is localized to the lysosome. Alternative splicing results in multiple transcript variants. A related pseud…	54749	GO:0043202, GO:0005764, GO:0005764, GO:0005576,	lysosomal lumen, lysosome, lysosome, extracellular region,	GO:1905573, GO:0042802, GO:0005543, GO:0005515, GO:0005509,	ganglioside GM1 binding, identical protein binding, phospholipid binding, protein binding, calcium ion binding,	GO:1990764, GO:0007160,	myofibroblast contraction, cell-matrix adhesion,
ENSG00000213023	724.624	1.45619	0.49288	2.95445	0.00313226	0.0361991	chr19	50621307	50639827	-	SYT3	protein_coding		84258	GO:0070382, GO:0030658, GO:0016021, GO:0005886, GO:0005768,	exocytic vesicle, transport vesicle membrane, integral component of membrane, plasma membrane, endosome,	GO:0030276, GO:0019905, GO:0005544, GO:0005544, GO:0005515, GO:0005509, GO:0001786, GO:0000149,	clathrin binding, syntaxin binding, calcium-dependent phospholipid binding, calcium-dependent phospholipid binding, protein binding, calcium ion binding, phosphatidylserine binding, SNARE binding,	GO:1903861, GO:0071277, GO:0030154, GO:0017158, GO:0017156, GO:0016192, GO:0014059,	positive regulation of dendrite extension, cellular response to calcium ion, cell differentiation, regulation of calcium ion-dependent exocytosis, calcium-ion regulated exocytosis, vesicle-mediated transport, regulation of dopamine secretion,
ENSG00000111644	22.0081	-1.70705	0.577646	-2.95519	0.00312478	0.0361356	chr12	6638075	6647460	-	ACRBP	protein_coding	The protein encoded by this gene is similar to proacrosin binding protein sp32 precursor found in mouse, guinea pig, and pig. This protein is located in the sperm acrosome and is thought to function as a binding protein to proacrosin for packaging and condensation of the acrosin zymogen in the acrosomal matrix. This protein is a member of the cancer/testis family of antigens and it is found to be…	84519	GO:0005634, GO:0005576, GO:0002080, GO:0001669, GO:0001669,	nucleus, extracellular region, acrosomal membrane, acrosomal vesicle, acrosomal vesicle,	GO:0003674,	molecular_function,	GO:0009566, GO:0008150, GO:0007286, GO:0001675,	fertilization, biological_process, spermatid development, acrosome assembly,
ENSG00000137693	1176	-1.58144	0.534749	-2.95734	0.00310304	0.0359299	chr11	102110461	102233423	+	YAP1	protein_coding	This gene encodes a downstream nuclear effector of the Hippo signaling pathway which is involved in development, growth, repair, and homeostasis. This gene is known to play a role in the development and progression of multiple cancers as a transcriptional regulator of this signaling pathway and may function as a potential target for cancer treatment. Alternative splicing results in multiple trans…	10413	GO:0140552, GO:0140552, GO:0030054, GO:0016020, GO:0005829, GO:0005829, GO:0005737, GO:0005737, GO:0005654, GO:0005654, GO:0005634, GO:0005634, GO:0001674,	TEAD-YAP complex, TEAD-YAP complex, cell junction, membrane, cytosol, cytosol, cytoplasm, cytoplasm, nucleoplasm, nucleoplasm, nucleus, nucleus, female germ cell nucleus,	GO:0140678, GO:0140297, GO:0070064, GO:0008022, GO:0005515, GO:0003714, GO:0003714, GO:0003713, GO:0003713, GO:0003713, GO:0003682, GO:0000978, GO:0000976,	molecular function inhibitor activity, DNA-binding transcription factor binding, proline-rich region binding, protein C-terminus binding, protein binding, transcription corepressor activity, transcription corepressor activity, transcription coactivator activity, transcription coactivator activity, transcription coactivator activity, chromatin binding, RNA polymerase II cis-regulatory region seque…	GO:2001237, GO:2000737, GO:2000648, GO:1904036, GO:1903703, GO:1902459, GO:1902018, GO:1900182, GO:0097191, GO:0090263, GO:0072307, GO:0072091, GO:0072089, GO:0071480, GO:0071300, GO:0070102, GO:0065003, GO:0065003, GO:0061026, GO:0060576, GO:0060487, GO:0060449, GO:0060242, GO:0060070, GO:0060045, GO:0050847, GO:0050767, GO:0050679, GO:0050673, GO:0048368, GO:0048339, GO:0045944, GO:0045944, GO:…	negative regulation of extrinsic apoptotic signaling pathway, negative regulation of stem cell differentiation, positive regulation of stem cell proliferation, negative regulation of epithelial cell apoptotic process, enterocyte differentiation, positive regulation of stem cell population maintenance, negative regulation of cilium assembly, positive regulation of protein localization to nucleus, …
ENSG00000115339	29.6939	-2.13511	0.721906	-2.95761	0.00310037	0.0359104	chr2	165747591	165794682	-	GALNT3	protein_coding	This gene encodes UDP-GalNAc transferase 3, a member of the GalNAc-transferases family. This family transfers an N-acetyl galactosamine to the hydroxyl group of a serine or threonine residue in the first step of O-linked oligosaccharide biosynthesis. Individual GalNAc-transferases have distinct activities and initiation of O-glycosylation is regulated by a repertoire of GalNAc-transferases. The p…	2591	GO:0070062, GO:0048471, GO:0032580, GO:0016021, GO:0016020, GO:0005794, GO:0005794, GO:0005794, GO:0000139,	extracellular exosome, perinuclear region of cytoplasm, Golgi cisterna membrane, integral component of membrane, membrane, Golgi apparatus, Golgi apparatus, Golgi apparatus, Golgi membrane,	GO:0030246, GO:0030145, GO:0005509, GO:0004653, GO:0004653, GO:0004653, GO:0004653, GO:0004653,	carbohydrate binding, manganese ion binding, calcium ion binding, polypeptide N-acetylgalactosaminyltransferase activity, polypeptide N-acetylgalactosaminyltransferase activity, polypeptide N-acetylgalactosaminyltransferase activity, polypeptide N-acetylgalactosaminyltransferase activity, polypeptide N-acetylgalactosaminyltransferase activity,	GO:0018243, GO:0018242, GO:0016266, GO:0008543, GO:0007283, GO:0006493, GO:0006493, GO:0005975,	protein O-linked glycosylation via threonine, protein O-linked glycosylation via serine, O-glycan processing, fibroblast growth factor receptor signaling pathway, spermatogenesis, protein O-linked glycosylation, protein O-linked glycosylation, carbohydrate metabolic process,
ENSG00000269973	49.4607	1.15844	0.391655	2.95782	0.00309821	0.0358968	chr2	9936360	9939590	+	AC010969.2	lincRNA
ENSG00000242338	14.6972	-2.07321	0.700634	-2.95905	0.00308587	0.0357767	chr10	73715843	73730469	-	BMS1P4	transcribed_unprocessed_pseudogene
ENSG00000144290	227.4	1.12461	0.380007	2.95945	0.00308191	0.0357421	chr2	161424332	161985282	+	SLC4A10	protein_coding	This gene belongs to a small family of sodium-coupled bicarbonate transporters (NCBTs) that regulate the intracellular pH of neurons, the secretion of bicarbonate ions across the choroid plexus, and the pH of the brain extracellular fluid. The protein encoded by this gene was initially identified as a sodium-driven chloride bicarbonate exchanger (NCBE) though there is now evidence that its sodium…	57282	GO:0098794, GO:0097442, GO:0097441, GO:0097440, GO:0070161, GO:0045202, GO:0043679, GO:0043204, GO:0043025, GO:0036477, GO:0030425, GO:0016324, GO:0016323, GO:0016323, GO:0016021, GO:0005886, GO:0005886,	postsynapse, CA3 pyramidal cell dendrite, basal dendrite, apical dendrite, anchoring junction, synapse, axon terminus, perikaryon, neuronal cell body, somatodendritic compartment, dendrite, apical plasma membrane, basolateral plasma membrane, basolateral plasma membrane, integral component of membrane, plasma membrane, plasma membrane,	GO:0022857, GO:0008510, GO:0008510, GO:0008510, GO:0005452,	transmembrane transporter activity, sodium:bicarbonate symporter activity, sodium:bicarbonate symporter activity, sodium:bicarbonate symporter activity, solute:inorganic anion antiporter activity,	GO:1902600, GO:0098656, GO:0055085, GO:0051453, GO:0050801, GO:0048854, GO:0048172, GO:0035725, GO:0035641, GO:0035264, GO:0021860, GO:0015701, GO:0015701, GO:0015701, GO:0009791, GO:0009416, GO:0007601, GO:0006821,	proton transmembrane transport, anion transmembrane transport, transmembrane transport, regulation of intracellular pH, ion homeostasis, brain morphogenesis, regulation of short-term neuronal synaptic plasticity, sodium ion transmembrane transport, locomotory exploration behavior, multicellular organism growth, pyramidal neuron development, bicarbonate transport, bicarbonate transport, bicarbonat…
ENSG00000261587	3.26563	5.08756	1.71843	2.96058	0.00307061	0.0356452	chr8	144352219	144354914	-	TMEM249	protein_coding		340393	GO:0097228, GO:0036128,	sperm principal piece, CatSper complex,
ENSG00000138772	4.55645	4.55048	1.53689	2.96084	0.00306798	0.0356273	chr4	78551519	78610451	+	ANXA3	protein_coding	This gene encodes a member of the annexin family. Members of this calcium-dependent phospholipid-binding protein family play a role in the regulation of cellular growth and in signal transduction pathways. This protein functions in the inhibition of phopholipase A2 and cleavage of inositol 1,2-cyclic phosphate to form inositol 1-phosphate. This protein may also play a role in anti-coagulation. [p…	306	GO:0070062, GO:0043025, GO:0042581, GO:0030670, GO:0030425, GO:0030424, GO:0016020, GO:0005886, GO:0005737, GO:0005737,	extracellular exosome, neuronal cell body, specific granule, phagocytic vesicle membrane, dendrite, axon, membrane, plasma membrane, cytoplasm, cytoplasm,	GO:0048306, GO:0019834, GO:0005544, GO:0005509,	calcium-dependent protein binding, phospholipase A2 inhibitor activity, calcium-dependent phospholipid binding, calcium ion binding,	GO:0070848, GO:0051384, GO:0051091, GO:0051054, GO:0045766, GO:0043312, GO:0043086, GO:0042742, GO:0031100, GO:0021766, GO:0010595, GO:0006909,	response to growth factor, response to glucocorticoid, positive regulation of DNA-binding transcription factor activity, positive regulation of DNA metabolic process, positive regulation of angiogenesis, neutrophil degranulation, negative regulation of catalytic activity, defense response to bacterium, animal organ regeneration, hippocampus development, positive regulation of endothelial cell mig…
ENSG00000187068	372.719	1.15938	0.391452	2.96175	0.00305898	0.0355783	chr3	185078050	185153014	-	C3orf70	protein_coding		285382					GO:0048512, GO:0007399, GO:0007399,	circadian behavior, nervous system development, nervous system development,
ENSG00000135476	166.768	1.58303	0.534285	2.96289	0.0030477	0.0354583	chr12	53268299	53293643	+	ESPL1	protein_coding	Stable cohesion between sister chromatids before anaphase and their timely separation during anaphase are critical for chromosome inheritance. In vertebrates, sister chromatid cohesion is released in 2 steps via distinct mechanisms. The first step involves phosphorylation of STAG1 (MIM 604358) or STAG2 (MIM 300826) in the cohesin complex. The second step involves cleavage of the cohesin subunit S…	9700	GO:0072686, GO:0005829, GO:0005813, GO:0005813, GO:0005737, GO:0005634,	mitotic spindle, cytosol, centrosome, centrosome, cytoplasm, nucleus,	GO:0008234, GO:0008234, GO:0005515, GO:0004197, GO:0003824,	cysteine-type peptidase activity, cysteine-type peptidase activity, protein binding, cysteine-type endopeptidase activity, catalytic activity,	GO:0051307, GO:0045875, GO:0045842, GO:0045143, GO:0040001, GO:0006915, GO:0006508, GO:0000281, GO:0000212, GO:0000070,	meiotic chromosome separation, negative regulation of sister chromatid cohesion, positive regulation of mitotic metaphase/anaphase transition, homologous chromosome segregation, establishment of mitotic spindle localization, apoptotic process, proteolysis, mitotic cytokinesis, meiotic spindle organization, mitotic sister chromatid segregation,
ENSG00000277200	120.011	1.04642	0.35316	2.96302	0.00304639	0.0354544	chr17	2720801	2723947	-	AC005696.4	lincRNA		101928991
ENSG00000248740	17.7108	-2.15236	0.726269	-2.96358	0.00304082	0.035401	chr4	103256159	103453658	+	LINC02428	lincRNA
ENSG00000269190	120.862	-1.13192	0.381892	-2.96399	0.00303681	0.0353683	chr19	38941401	38975910	-	FBXO17	protein_coding	This gene encodes a member of the F-box protein family which is characterized by the F-box motif. The F-box proteins constitute one of the four subunits of the ubiquitin protein ligase complex called SCFs (SKP1-cullin-F-box), which function in phosphorylation-dependent ubiquitination. The F-box proteins are divided into 3 classes: Fbws containing WD-40 domains, Fbls containing leucine-rich repeat…	115290	GO:0019005, GO:0019005, GO:0005829, GO:0005737,	SCF ubiquitin ligase complex, SCF ubiquitin ligase complex, cytosol, cytoplasm,	GO:0061630, GO:0005515, GO:0005515,	ubiquitin protein ligase activity, protein binding, protein binding,	GO:0031146, GO:0030433, GO:0016567, GO:0006516,	SCF-dependent proteasomal ubiquitin-dependent protein catabolic process, ubiquitin-dependent ERAD pathway, protein ubiquitination, glycoprotein catabolic process,
ENSG00000172819	83.6153	-1.1567	0.390211	-2.96429	0.00303387	0.0353539	chr12	53210567	53232980	-	RARG	protein_coding	This gene encodes a retinoic acid receptor that belongs to the nuclear hormone receptor family. Retinoic acid receptors (RARs) act as ligand-dependent transcriptional regulators. When bound to ligands, RARs activate transcription by binding as heterodimers to the retinoic acid response elements (RARE) found in the promoter regions of the target genes. In their unbound form, RARs repress transcrip…	5916	GO:0016021, GO:0005737, GO:0005667, GO:0005654, GO:0005654, GO:0005634, GO:0005634, GO:0000785, GO:0000785,	integral component of membrane, cytoplasm, transcription regulator complex, nucleoplasm, nucleoplasm, nucleus, nucleus, chromatin, chromatin,	GO:1990837, GO:0046965, GO:0008270, GO:0005515, GO:0004879, GO:0003700, GO:0003682, GO:0003677, GO:0000981, GO:0000978,	sequence-specific double-stranded DNA binding, nuclear retinoid X receptor binding, zinc ion binding, protein binding, nuclear receptor activity, DNA-binding transcription factor activity, chromatin binding, DNA binding, DNA-binding transcription factor activity, RNA polymerase II-specific, RNA polymerase II cis-regulatory region sequence-specific DNA binding,	GO:2000647, GO:1990830, GO:0072089, GO:0071300, GO:0070384, GO:0060740, GO:0060534, GO:0060324, GO:0060070, GO:0048384, GO:0048384, GO:0048048, GO:0045944, GO:0045944, GO:0045637, GO:0043068, GO:0043065, GO:0035264, GO:0035116, GO:0032526, GO:0032331, GO:0031641, GO:0031076, GO:0030154, GO:0010628, GO:0009952, GO:0009755, GO:0008361, GO:0008285, GO:0008284, GO:0006915, GO:0003430, GO:0002068, GO:…	negative regulation of stem cell proliferation, cellular response to leukemia inhibitory factor, stem cell proliferation, cellular response to retinoic acid, Harderian gland development, prostate gland epithelium morphogenesis, trachea cartilage development, face development, canonical Wnt signaling pathway, retinoic acid receptor signaling pathway, retinoic acid receptor signaling pathway, embry…
ENSG00000197815	55.4751	-1.15753	0.390486	-2.96432	0.00303352	0.0353539	chr17	17858227	17860041	+	AC122129.1	antisense
ENSG00000154760	22.5047	1.88401	0.635145	2.96628	0.00301429	0.0351935	chr17	35435096	35448837	-	SLFN13	protein_coding		146857	GO:0005737,	cytoplasm,	GO:0008270, GO:0005524, GO:0004521, GO:0000049,	zinc ion binding, ATP binding, endoribonuclease activity, tRNA binding,	GO:0090502, GO:0051607, GO:0016078, GO:0016075,	RNA phosphodiester bond hydrolysis, endonucleolytic, defense response to virus, tRNA catabolic process, rRNA catabolic process,
ENSG00000175161	987.01	1.1152	0.375837	2.96725	0.00300481	0.0351053	chr3	84958981	86074429	+	CADM2	protein_coding	This gene encodes a member of the synaptic cell adhesion molecule 1 (SynCAM) family which belongs to the immunoglobulin (Ig) superfamily. The encoded protein has three Ig-like domains and a cytosolic protein 4.1 binding site near the C-terminus. Proteins belonging to the protein 4.1 family crosslink spectrin and interact with other cytoskeletal proteins. Multiple transcript variants encoding diff…	253559	GO:0070161, GO:0045202, GO:0032809, GO:0030424, GO:0016021, GO:0005886,	anchoring junction, synapse, neuronal cell body membrane, axon, integral component of membrane, plasma membrane,			GO:0007420, GO:0007156,	brain development, homophilic cell adhesion via plasma membrane adhesion molecules,
ENSG00000235499	11.2954	2.27942	0.768012	2.96795	0.00299791	0.0350472	chr2	73985132	73986343	+	AC073046.1	lincRNA
ENSG00000267448	61.3313	1.36959	0.461348	2.96868	0.00299085	0.0349759	chr19	3296765	3303003	-	AC010649.1	antisense		105372244
ENSG00000102359	10.8419	2.38649	0.80306	2.97174	0.00296115	0.0346844	chrX	100644166	100675788	+	SRPX2	protein_coding	This gene encodes a secreted protein that contains three sushi repeat motifs. The encoded protein may play a role in the development of speech and language centers in the brain. This protein may also be involved in angiogenesis. Mutations in this gene are the cause of bilateral perisylvian polymicrogyria, rolandic epilepsy, speech dyspraxia and cognitive disability. [provided by RefSeq, May 2010].	27286	GO:0097060, GO:0070161, GO:0062023, GO:0060076, GO:0009986, GO:0005737, GO:0005615,	synaptic membrane, anchoring junction, collagen-containing extracellular matrix, excitatory synapse, cell surface, cytoplasm, extracellular space,	GO:0042802, GO:0036458, GO:0005515, GO:0005201, GO:0005102, GO:0005102,	identical protein binding, hepatocyte growth factor binding, protein binding, extracellular matrix structural constituent, signaling receptor binding, signaling receptor binding,	GO:0098609, GO:0098609, GO:0090050, GO:0090050, GO:0071625, GO:0051965, GO:0051965, GO:0048870, GO:0042325, GO:0001525,	cell-cell adhesion, cell-cell adhesion, positive regulation of cell migration involved in sprouting angiogenesis, positive regulation of cell migration involved in sprouting angiogenesis, vocalization behavior, positive regulation of synapse assembly, positive regulation of synapse assembly, cell motility, regulation of phosphorylation, angiogenesis,
ENSG00000152942	62.7273	-1.93669	0.651308	-2.97354	0.00294389	0.0345378	chr5	69369293	69414801	+	RAD17	protein_coding	The protein encoded by this gene is highly similar to the gene product of Schizosaccharomyces pombe rad17, a cell cycle checkpoint gene required for cell cycle arrest and DNA damage repair in response to DNA damage. This protein shares strong similarity with DNA replication factor C (RFC), and can form a complex with RFCs. This protein binds to chromatin prior to DNA damage and is phosphorylated …	5884	GO:0031389, GO:0005730, GO:0005654, GO:0005654, GO:0005634, GO:0000781,	Rad17 RFC-like complex, nucleolus, nucleoplasm, nucleoplasm, nucleus, chromosome, telomeric region,	GO:0005524, GO:0005515, GO:0003689, GO:0003682,	ATP binding, protein binding, DNA clamp loader activity, chromatin binding,	GO:0042325, GO:0033314, GO:0031573, GO:0008156, GO:0006974, GO:0006281, GO:0000077, GO:0000076,	regulation of phosphorylation, mitotic DNA replication checkpoint signaling, mitotic intra-S DNA damage checkpoint signaling, negative regulation of DNA replication, cellular response to DNA damage stimulus, DNA repair, DNA damage checkpoint signaling, DNA replication checkpoint signaling,
ENSG00000134539	32.3178	-1.69239	0.56896	-2.97453	0.00293438	0.0344484	chr12	10226058	10329600	+	KLRD1	protein_coding	Natural killer (NK) cells are a distinct lineage of lymphocytes that mediate cytotoxic activity and secrete cytokines upon immune stimulation. Several genes of the C-type lectin superfamily, including members of the NKG2 family, are expressed by NK cells and may be involved in the regulation of NK cell function. KLRD1 (CD94) is an antigen preferentially expressed on NK cells and is classified as …	3824	GO:0043235, GO:0043235, GO:0009897, GO:0005887, GO:0005887, GO:0005886, GO:0005886,	receptor complex, receptor complex, external side of plasma membrane, integral component of plasma membrane, integral component of plasma membrane, plasma membrane, plasma membrane,	GO:1990405, GO:0062082, GO:0030246, GO:0023030, GO:0023024, GO:0005515, GO:0004888,	protein antigen binding, HLA-E specific inhibitory MHC class Ib receptor activity, carbohydrate binding, MHC class Ib protein binding, via antigen binding groove, MHC class I protein complex binding, protein binding, transmembrane signaling receptor activity,	GO:0045954, GO:0045954, GO:0045953, GO:0032814, GO:0007166, GO:0002250, GO:0002228, GO:0002223, GO:0002223, GO:0001915,	positive regulation of natural killer cell mediated cytotoxicity, positive regulation of natural killer cell mediated cytotoxicity, negative regulation of natural killer cell mediated cytotoxicity, regulation of natural killer cell activation, cell surface receptor signaling pathway, adaptive immune response, natural killer cell mediated immunity, stimulatory C-type lectin receptor signaling path…
ENSG00000117425	42.2484	1.39745	0.469527	2.97629	0.00291762	0.0342897	chr1	44819844	44843063	-	PTCH2	protein_coding	This gene encodes a transmembrane receptor of the patched gene family. The encoded protein may function as a tumor suppressor in the hedgehog signaling pathway. Alterations in this gene have been associated with nevoid basal cell carcinoma syndrome, basal cell carcinoma, medulloblastoma, and susceptibility to congenital macrostomia. Alternatively spliced transcript variants have been described.[p…	8643	GO:0016021, GO:0005886,	integral component of membrane, plasma membrane,	GO:0097108, GO:0097108, GO:0097108, GO:0008158, GO:0008158, GO:0005119, GO:0005119,	hedgehog family protein binding, hedgehog family protein binding, hedgehog family protein binding, hedgehog receptor activity, hedgehog receptor activity, smoothened binding, smoothened binding,	GO:0045879, GO:0045606, GO:0043588, GO:0042633, GO:0009957, GO:0007224, GO:0001709, GO:0001558,	negative regulation of smoothened signaling pathway, positive regulation of epidermal cell differentiation, skin development, hair cycle, epidermal cell fate specification, smoothened signaling pathway, cell fate determination, regulation of cell growth,
ENSG00000100299	285.212	-1.11897	0.375968	-2.97624	0.00291803	0.0342897	chr22	50622754	50628173	-	ARSA	protein_coding	The protein encoded by this gene hydrolyzes cerebroside sulfate to cerebroside and sulfate. Defects in this gene lead to metachromatic leucodystrophy (MLD), a progressive demyelination disease which results in a variety of neurological symptoms and ultimately death. Alternatively spliced transcript variants have been described for this gene. [provided by RefSeq, Dec 2010].	410	GO:0070062, GO:0043202, GO:0035578, GO:0005788, GO:0005764, GO:0005576,	extracellular exosome, lysosomal lumen, azurophil granule lumen, endoplasmic reticulum lumen, lysosome, extracellular region,	GO:0008484, GO:0005515, GO:0005509, GO:0004098, GO:0004065,	sulfuric ester hydrolase activity, protein binding, calcium ion binding, cerebroside-sulfatase activity, arylsulfatase activity,	GO:0006629,	lipid metabolic process,
ENSG00000283538	28.8317	1.57338	0.528535	2.97688	0.00291199	0.0342417	chr17	62910021	62968549	-	AC005972.3	lincRNA
ENSG00000274322	6.1184	-3.60247	1.20931	-2.97895	0.00289236	0.0340541	chr20	1317571	1393096	-	AL136531.2	protein_coding
ENSG00000241644	9.61255	-2.36732	0.793658	-2.98279	0.0028563	0.033684	chr7	30697985	30757602	+	INMT	protein_coding	N-methylation of endogenous and xenobiotic compounds is a major method by which they are degraded. This gene encodes an enzyme that N-methylates indoles such as tryptamine. Alternative splicing results in multiple transcript variants. Read-through transcription also exists between this gene and the downstream MINDY4 (aka FAM188B) gene. In rodents and other mammals such as cetartiodactyla this gen…	11185	GO:0005829, GO:0005829,	cytosol, cytosol,	GO:0102707, GO:0030748, GO:0030748, GO:0008170, GO:0005515, GO:0004790,	S-adenosyl-L-methionine:beta-alanine N-methyltransferase activity, amine N-methyltransferase activity, amine N-methyltransferase activity, N-methyltransferase activity, protein binding, thioether S-methyltransferase activity,	GO:0032259, GO:0009636, GO:0009308,	methylation, response to toxic substance, amine metabolic process,
ENSG00000260455	68.7573	1.18418	0.396969	2.98305	0.00285394	0.0336671	chr6	22134957	22147193	-	NBAT1	lincRNA
ENSG00000138615	18.7631	1.82248	0.610526	2.9851	0.0028349	0.0334859	chr15	65194758	65211488	-	CILP	protein_coding	Major alterations in the composition of the cartilage extracellular matrix occur in joint disease, such as osteoarthrosis. This gene encodes the cartilage intermediate layer protein (CILP), which increases in early osteoarthrosis cartilage. The encoded protein was thought to encode a protein precursor for two different proteins; an N-terminal CILP and a C-terminal homolog of NTPPHase, however, la…	8483	GO:0070062, GO:0062023, GO:0062023, GO:0062023, GO:0005615, GO:0005615,	extracellular exosome, collagen-containing extracellular matrix, collagen-containing extracellular matrix, collagen-containing extracellular matrix, extracellular space, extracellular space,	GO:0005201, GO:0004551, GO:0004035,	extracellular matrix structural constituent, dinucleotide phosphatase activity, alkaline phosphatase activity,	GO:0071560, GO:0071560, GO:0060392, GO:0043569, GO:0010629,	cellular response to transforming growth factor beta stimulus, cellular response to transforming growth factor beta stimulus, negative regulation of SMAD protein signal transduction, negative regulation of insulin-like growth factor receptor signaling pathway, negative regulation of gene expression,
ENSG00000279145	100.621	-1.80749	0.604998	-2.9876	0.00281174	0.0332339	chr15	55171378	55176739	-	AC011912.1	lincRNA
ENSG00000067715	3188.4	1.01646	0.340177	2.98803	0.00280779	0.033198	chr12	78863993	79452008	+	SYT1	protein_coding	The synaptotagmins are integral membrane proteins of synaptic vesicles thought to serve as Ca(2+) sensors in the process of vesicular trafficking and exocytosis. Calcium binding to synaptotagmin-1 participates in triggering neurotransmitter release at the synapse (Fernandez-Chacon et al., 2001 [PubMed 11242035]).[supplied by OMIM, Jul 2010].	6857	GO:0098978, GO:0098686, GO:0070382, GO:0070161, GO:0070083, GO:0061202, GO:0060203, GO:0060201, GO:0060076, GO:0044306, GO:0043005, GO:0042734, GO:0042584, GO:0031045, GO:0030672, GO:0030672, GO:0030669, GO:0030424, GO:0030285, GO:0008021, GO:0005886, GO:0005886, GO:0005794, GO:0005737,	glutamatergic synapse, hippocampal mossy fiber to CA3 synapse, exocytic vesicle, anchoring junction, clathrin-sculpted monoamine transport vesicle membrane, clathrin-sculpted gamma-aminobutyric acid transport vesicle membrane, clathrin-sculpted glutamate transport vesicle membrane, clathrin-sculpted acetylcholine transport vesicle membrane, excitatory synapse, neuron projection terminus, neuron p…	GO:0061891, GO:0050750, GO:0048306, GO:0046982, GO:0042802, GO:0030348, GO:0030276, GO:0019905, GO:0017075, GO:0008022, GO:0005546, GO:0005544, GO:0005544, GO:0005544, GO:0005516, GO:0005515, GO:0005509, GO:0001786, GO:0000149, GO:0000149,	calcium ion sensor activity, low-density lipoprotein particle receptor binding, calcium-dependent protein binding, protein heterodimerization activity, identical protein binding, syntaxin-3 binding, clathrin binding, syntaxin binding, syntaxin-1 binding, protein C-terminus binding, phosphatidylinositol-4,5-bisphosphate binding, calcium-dependent phospholipid binding, calcium-dependent phospholipi…	GO:1903861, GO:1903305, GO:1903235, GO:0099502, GO:0098746, GO:0071911, GO:0071277, GO:0071277, GO:0061669, GO:0051966, GO:0051291, GO:0050806, GO:0048791, GO:0048488, GO:0048278, GO:0033603, GO:0030154, GO:0017158, GO:0017157, GO:0017156, GO:0016192, GO:0014059, GO:0007420, GO:0007269, GO:0007268, GO:0005513,	positive regulation of dendrite extension, regulation of regulated secretory pathway, positive regulation of calcium ion-dependent exocytosis of neurotransmitter, calcium-dependent activation of synaptic vesicle fusion, fast, calcium ion-dependent exocytosis of neurotransmitter, synchronous neurotransmitter secretion, cellular response to calcium ion, cellular response to calcium ion, spontaneous…
ENSG00000183054	34.4771	-2.09146	0.69954	-2.98977	0.00279187	0.033042	chr2	110513812	110577185	-	RGPD6	protein_coding		729540	GO:0005737, GO:0005643,	cytoplasm, nuclear pore,	GO:0005096,	GTPase activator activity,	GO:0050790, GO:0006607,	regulation of catalytic activity, NLS-bearing protein import into nucleus,
ENSG00000214439	30.7761	-1.40949	0.4711	-2.99191	0.00277234	0.0328429	chr7	77083787	77122116	-	FAM185BP	transcribed_unprocessed_pseudogene
ENSG00000284610	26.5341	1.72226	0.575354	2.9934	0.0027589	0.032705	chr8	12006188	12015193	-	AC107918.4	transcribed_unprocessed_pseudogene
ENSG00000128283	212.969	-1.78266	0.595247	-2.99482	0.0027461	0.0325639	chr22	37560447	37569405	+	CDC42EP1	protein_coding	CDC42 is a member of the Rho GTPase family that regulates multiple cellular activities, including actin polymerization. The protein encoded by this gene is a CDC42 binding protein that mediates actin cytoskeleton reorganization at the plasma membrane. This protein is secreted and is primarily found in bone marrow. [provided by RefSeq, Jul 2008].	11135	GO:0012505, GO:0005925, GO:0005912, GO:0005886, GO:0005856, GO:0005829, GO:0005737,	endomembrane system, focal adhesion, adherens junction, plasma membrane, cytoskeleton, cytosol, cytoplasm,	GO:0098641, GO:0005515,	cadherin binding involved in cell-cell adhesion, protein binding,	GO:0098609, GO:0031274, GO:0031274, GO:0030838, GO:0008360, GO:0008360, GO:0007266,	cell-cell adhesion, positive regulation of pseudopodium assembly, positive regulation of pseudopodium assembly, positive regulation of actin filament polymerization, regulation of cell shape, regulation of cell shape, Rho protein signal transduction,
ENSG00000133124	707.248	-1.60237	0.534647	-2.99707	0.00272588	0.0323451	chrX	108732482	108736409	-	IRS4	protein_coding	IRS4 encodes the insulin receptor substrate 4, a cytoplasmic protein that contains many potential tyrosine and serine/threonine phosphorylation sites. Tyrosine-phosphorylated IRS4 protein has been shown to associate with cytoplasmic signalling molecules that contain SH2 domains. The IRS4 protein is phosphorylated by the insulin receptor tyrosine kinase upon receptor stimulation.. [provided by Ref…	8471	GO:0005886, GO:0005886, GO:0005829,	plasma membrane, plasma membrane, cytosol,	GO:0043548, GO:0005515, GO:0005158,	phosphatidylinositol 3-kinase binding, protein binding, insulin receptor binding,	GO:0008286, GO:0007165,	insulin receptor signaling pathway, signal transduction,
ENSG00000248245	15.5702	1.98794	0.663026	2.99828	0.00271505	0.0322377	chr5	133160438	133224413	+	AC010307.2	antisense
ENSG00000231616	27.7038	-1.51783	0.506013	-2.9996	0.00270338	0.0321306	chr9	83831586	83868532	+	AL354733.2	antisense		124900638
ENSG00000162374	3875.24	1.04448	0.348139	3.00017	0.00269827	0.0320803	chr1	50048014	50203786	+	ELAVL4	protein_coding		1996	GO:0098978, GO:0043204, GO:0042788, GO:0030426, GO:0030425, GO:0030424, GO:0016020, GO:0005856, GO:0005829, GO:0005737, GO:0005635,	glutamatergic synapse, perikaryon, polysomal ribosome, growth cone, dendrite, axon, membrane, cytoskeleton, cytosol, cytoplasm, nuclear envelope,	GO:0097158, GO:0045182, GO:0035925, GO:0008143, GO:0003730,	pre-mRNA intronic pyrimidine-rich binding, translation regulator activity, mRNA 3'-UTR AU-rich region binding, poly(A) binding, mRNA 3'-UTR binding,	GO:1990090, GO:1905870, GO:1900006, GO:0099547, GO:0070935, GO:0048813, GO:0042220, GO:0034976, GO:0031099, GO:0021895, GO:0008380, GO:0008306, GO:0007626, GO:0007568, GO:0006397, GO:0006396,	cellular response to nerve growth factor stimulus, positive regulation of 3'-UTR-mediated mRNA stabilization, positive regulation of dendrite development, regulation of translation at synapse, modulating synaptic transmission, 3'-UTR-mediated mRNA stabilization, dendrite morphogenesis, response to cocaine, response to endoplasmic reticulum stress, regeneration, cerebral cortex neuron differentiat…
ENSG00000232346	55.2279	-1.21262	0.404164	-3.00032	0.00269696	0.0320752	chr22	32039490	32039896	+	Z74021.1	processed_pseudogene		402057
ENSG00000251138	4.77575	-4.78392	1.59407	-3.00108	0.00269027	0.0320453	chr12	74133166	74402535	-	AC090502.1	lincRNA		100507377
ENSG00000110887	15.2796	1.95424	0.651086	3.00151	0.00268646	0.0320236	chr12	108858932	108901043	+	DAO	protein_coding	This gene encodes the peroxisomal enzyme D-amino acid oxidase. The enzyme is a flavoprotein which uses flavin adenine dinucleotide (FAD) as its prosthetic group. Its substrates include a wide variety of D-amino acids, but it is inactive on the naturally occurring L-amino acids. Its biological function is not known; it may act as a detoxifying agent which removes D-amino acids that accumulate duri…	1610	GO:0005829, GO:0005829, GO:0005782, GO:0005778, GO:0005777, GO:0005741, GO:0005737,	cytosol, cytosol, peroxisomal matrix, peroxisomal membrane, peroxisome, mitochondrial outer membrane, cytoplasm,	GO:0071949, GO:0042802, GO:0005515, GO:0003884, GO:0003884,	FAD binding, identical protein binding, protein binding, D-amino-acid oxidase activity, D-amino-acid oxidase activity,	GO:0070178, GO:0055130, GO:0055130, GO:0042416, GO:0036088, GO:0036088, GO:0019478, GO:0006562, GO:0006562,	D-serine metabolic process, D-alanine catabolic process, D-alanine catabolic process, dopamine biosynthetic process, D-serine catabolic process, D-serine catabolic process, D-amino acid catabolic process, proline catabolic process, proline catabolic process,
ENSG00000124126	1266.19	-1.05444	0.351198	-3.00242	0.00267844	0.0319744	chr20	48624252	48827883	-	PREX1	protein_coding	The protein encoded by this gene acts as a guanine nucleotide exchange factor for the RHO family of small GTP-binding proteins (RACs). It has been shown to bind to and activate RAC1 by exchanging bound GDP for free GTP. The encoded protein, which is found mainly in the cytoplasm, is activated by phosphatidylinositol-3,4,5-trisphosphate and the beta-gamma subunits of heterotrimeric G proteins. [pr…	57580	GO:0005886, GO:0005886, GO:0005829, GO:0005829,	plasma membrane, plasma membrane, cytosol, cytosol,	GO:0019899, GO:0005543, GO:0005515, GO:0005096, GO:0005085,	enzyme binding, phospholipid binding, protein binding, GTPase activator activity, guanyl-nucleotide exchange factor activity,	GO:1900026, GO:0051056, GO:0043547, GO:0042119, GO:0035556, GO:0030593, GO:0030217, GO:0030041, GO:0007186, GO:0006801,	positive regulation of substrate adhesion-dependent cell spreading, regulation of small GTPase mediated signal transduction, positive regulation of GTPase activity, neutrophil activation, intracellular signal transduction, neutrophil chemotaxis, T cell differentiation, actin filament polymerization, G protein-coupled receptor signaling pathway, superoxide metabolic process,
ENSG00000171551	2287.88	-1.07632	0.358494	-3.00234	0.00267915	0.0319744	chr2	232479827	232487828	-	ECEL1	protein_coding	This gene encodes a member of the M13 family of endopeptidases. Members of this family are zinc-containing type II integral-membrane proteins that are important regulators of neuropeptide and peptide hormone activity. Mutations in this gene are associated with autosomal recessive distal arthrogryposis, type 5D. This gene has multiple pseudogenes on chromosome 2. Alternative splicing results in mu…	9427	GO:0005887, GO:0005886,	integral component of plasma membrane, plasma membrane,	GO:0046872, GO:0008237, GO:0004222,	metal ion binding, metallopeptidase activity, metalloendopeptidase activity,	GO:0016485, GO:0007218, GO:0003016,	protein processing, neuropeptide signaling pathway, respiratory system process,
ENSG00000180264	8.60574	-3.33258	1.10988	-3.00264	0.00267647	0.0319674	chr9	124451425	124478589	+	ADGRD2	protein_coding		347088	GO:0016021, GO:0005887,	integral component of membrane, integral component of plasma membrane,	GO:0004930,	G protein-coupled receptor activity,	GO:0007189, GO:0007186, GO:0007166,	adenylate cyclase-activating G protein-coupled receptor signaling pathway, G protein-coupled receptor signaling pathway, cell surface receptor signaling pathway,
ENSG00000101104	211.312	-1.36877	0.455825	-3.00285	0.00267466	0.0319563	chr20	44910062	44959035	+	PABPC1L	protein_coding	This gene belongs to the polyadenylate-binding protein type-1 family of proteins. Members of this family bind to the polyA tails of mRNAs to regulate mRNA stability and translation. The mouse ortholog of this gene is required for female fertility. In human, expression of a functional protein is regulated by alternative splicing. The protein-coding splice variant for this gene is abundantly expres…	80336	GO:1990904, GO:0070062, GO:0010494, GO:0005829, GO:0005634,	ribonucleoprotein complex, extracellular exosome, cytoplasmic stress granule, cytosol, nucleus,	GO:0008266, GO:0008143, GO:0003730, GO:0003723,	poly(U) RNA binding, poly(A) binding, mRNA 3'-UTR binding, RNA binding,
ENSG00000231605	4.20529	-5.61121	1.86862	-3.00286	0.00267458	0.0319563	chr1	167175917	167195792	-	LINC01363	antisense		101928484
ENSG00000273032	151.107	1.03768	0.345535	3.0031	0.00267241	0.0319504	chr22	18970525	19031242	+	DGCR9	processed_transcript		26220
ENSG00000258754	25.4376	1.60628	0.534619	3.00454	0.00265981	0.0318521	chr15	93718542	94070820	-	LINC01579	lincRNA		105369203
ENSG00000174611	47.7595	1.53611	0.511076	3.00563	0.00265027	0.0317587	chr3	134603138	134651636	-	KY	protein_coding	The protein encoded by this gene belongs to the transglutaminase-like superfamily. The protein is involved in the function, maturation and stabilization of the neuromuscular junction and may be required for normal muscle growth. Mutations in this gene are associated with myopathy, myofibrillar, 7. [provided by RefSeq, Apr 2017].	339855	GO:0030018, GO:0005856, GO:0005737,	Z disc, cytoskeleton, cytoplasm,	GO:0008233,	peptidase activity,	GO:0007528, GO:0007517, GO:0006508,	neuromuscular junction development, muscle organ development, proteolysis,
ENSG00000010327	32.5881	1.28306	0.426718	3.0068	0.00264013	0.0316684	chr3	52495338	52524495	+	STAB1	protein_coding	This gene encodes a large, transmembrane receptor protein which may function in angiogenesis, lymphocyte homing, cell adhesion, or receptor scavenging. The protein contains 7 fasciclin, 16 epidermal growth factor (EGF)-like, and 2 laminin-type EGF-like domains as well as a C-type lectin-like hyaluronan-binding Link module. The protein is primarily expressed on sinusoidal endothelial cells of live…	23166	GO:0030666, GO:0005887, GO:0005886,	endocytic vesicle membrane, integral component of plasma membrane, plasma membrane,	GO:0030169, GO:0015035, GO:0005540, GO:0005515, GO:0005509, GO:0005044, GO:0005041,	low-density lipoprotein particle binding, protein-disulfide reductase activity, hyaluronic acid binding, protein binding, calcium ion binding, scavenger receptor activity, low-density lipoprotein particle receptor activity,	GO:0042742, GO:0016525, GO:0007267, GO:0007155, GO:0006954, GO:0006898,	defense response to bacterium, negative regulation of angiogenesis, cell-cell signaling, cell adhesion, inflammatory response, receptor-mediated endocytosis,
ENSG00000173083	3.57569	5.21837	1.73524	3.00729	0.00263589	0.031637	chr4	83292461	83335153	-	HPSE	protein_coding	Heparan sulfate proteoglycans are major components of the basement membrane and extracellular matrix. The protein encoded by this gene is an enzyme that cleaves heparan sulfate proteoglycans to permit cell movement through remodeling of the extracellular matrix. In addition, this cleavage can release bioactive molecules from the extracellular matrix. Several transcript variants encoding different…	10855	GO:0045121, GO:0043231, GO:0043202, GO:0035580, GO:0031012, GO:0005765, GO:0005764, GO:0005654, GO:0005634, GO:0005615, GO:0005576,	membrane raft, intracellular membrane-bounded organelle, lysosomal lumen, specific granule lumen, extracellular matrix, lysosomal membrane, lysosome, nucleoplasm, nucleus, extracellular space, extracellular region,	GO:0045545, GO:0030305, GO:0030305, GO:0005515, GO:0004566,	syndecan binding, heparanase activity, heparanase activity, protein binding, beta-glucuronidase activity,	GO:0071806, GO:0061042, GO:0061028, GO:0060055, GO:0051897, GO:0051798, GO:0051797, GO:0033690, GO:0030202, GO:0030200, GO:0030194, GO:0010575, GO:0010033, GO:0007160, GO:0007160, GO:0006029,	protein transmembrane transport, vascular wound healing, establishment of endothelial barrier, angiogenesis involved in wound healing, positive regulation of protein kinase B signaling, positive regulation of hair follicle development, regulation of hair follicle development, positive regulation of osteoblast proliferation, heparin metabolic process, heparan sulfate proteoglycan catabolic process…
ENSG00000273899	33.6132	-1.44298	0.47984	-3.0072	0.00263664	0.031637	chr22	37681673	37693478	+	NOL12	protein_coding		79159	GO:0005730,	nucleolus,	GO:0042802, GO:0019843, GO:0005515, GO:0003723, GO:0003723, GO:0003697,	identical protein binding, rRNA binding, protein binding, RNA binding, RNA binding, single-stranded DNA binding,
ENSG00000105784	655.012	1.1467	0.381208	3.00808	0.00262903	0.0315875	chr7	87627548	87832296	+	RUNDC3B	protein_coding		154661
ENSG00000100557	29.4502	2.85755	0.949843	3.00845	0.00262583	0.0315595	chr14	57469301	57493867	-	CCDC198	protein_coding		55195			GO:0005515,	protein binding,
ENSG00000113070	124.269	1.00579	0.334209	3.00948	0.00261699	0.0314932	chr5	140332843	140346631	-	HBEGF	protein_coding		1839	GO:0030669, GO:0030666, GO:0009986, GO:0009986, GO:0005887, GO:0005887, GO:0005887, GO:0005886, GO:0005615, GO:0005615, GO:0005615, GO:0005615, GO:0005615, GO:0005576,	clathrin-coated endocytic vesicle membrane, endocytic vesicle membrane, cell surface, cell surface, integral component of plasma membrane, integral component of plasma membrane, integral component of plasma membrane, plasma membrane, extracellular space, extracellular space, extracellular space, extracellular space, extracellular space, extracellular region,	GO:0048018, GO:0030297, GO:0008201, GO:0008201, GO:0008083, GO:0008083, GO:0005515, GO:0005154,	receptor ligand activity, transmembrane receptor protein tyrosine kinase activator activity, heparin binding, heparin binding, growth factor activity, growth factor activity, protein binding, epidermal growth factor receptor binding,	GO:0090303, GO:0060326, GO:0051897, GO:0051549, GO:0051545, GO:0048661, GO:0045741, GO:0038135, GO:0038134, GO:0035313, GO:0030335, GO:0030307, GO:0008284, GO:0008016, GO:0007517, GO:0007173, GO:0007173, GO:0007173, GO:0007171, GO:0007165,	positive regulation of wound healing, cell chemotaxis, positive regulation of protein kinase B signaling, positive regulation of keratinocyte migration, negative regulation of elastin biosynthetic process, positive regulation of smooth muscle cell proliferation, positive regulation of epidermal growth factor-activated receptor activity, ERBB2-ERBB4 signaling pathway, ERBB2-EGFR signaling pathway,…
ENSG00000197093	239.65	1.09542	0.363852	3.01063	0.00260705	0.0313856	chr7	100159244	100168750	-	GAL3ST4	protein_coding	This gene encodes a member of the galactose-3-O-sulfotransferase protein family. The product of this gene catalyzes sulfonation by transferring a sulfate to the C-3' position of galactose residues in O-linked glycoproteins. This enzyme is highly specific for core 1 structures, with asialofetuin, Gal-beta-1,3-GalNAc and Gal-beta-1,3 (GlcNAc-beta-1,6)GalNAc being good substrates. [provided by RefSe…	79690	GO:0070062, GO:0032580, GO:0016021, GO:0016020,	extracellular exosome, Golgi cisterna membrane, integral component of membrane, membrane,	GO:0050698, GO:0050694, GO:0050694, GO:0050656, GO:0008146, GO:0001733,	proteoglycan sulfotransferase activity, galactose 3-O-sulfotransferase activity, galactose 3-O-sulfotransferase activity, 3'-phosphoadenosine 5'-phosphosulfate binding, sulfotransferase activity, galactosylceramide sulfotransferase activity,	GO:0030166, GO:0009311, GO:0009247, GO:0009101, GO:0009100, GO:0007267, GO:0006790,	proteoglycan biosynthetic process, oligosaccharide metabolic process, glycolipid biosynthetic process, glycoprotein biosynthetic process, glycoprotein metabolic process, cell-cell signaling, sulfur compound metabolic process,
ENSG00000160606	28.632	-2.12598	0.705973	-3.01141	0.00260035	0.0313152	chr17	28724348	28727935	-	TLCD1	protein_coding		116238	GO:0016021, GO:0005886, GO:0005886,	integral component of membrane, plasma membrane, plasma membrane,	GO:0005515,	protein binding,	GO:0097035, GO:0097035, GO:0071709, GO:0071709, GO:0055091, GO:0055091, GO:0055088, GO:0007009, GO:0007009,	regulation of membrane lipid distribution, regulation of membrane lipid distribution, membrane assembly, membrane assembly, phospholipid homeostasis, phospholipid homeostasis, lipid homeostasis, plasma membrane organization, plasma membrane organization,
ENSG00000075651	29.6793	1.7992	0.597175	3.01285	0.00258807	0.0311844	chr3	171600405	171810950	-	PLD1	protein_coding	This gene encodes a phosphatidylcholine-specific phospholipase which catalyzes the hydrolysis of phosphatidylcholine in order to yield phosphatidic acid and choline. The enzyme may play a role in signal transduction and subcellular trafficking. Alternative splicing results in multiple transcript variants with both catalytic and regulatory properties. [provided by RefSeq, Sep 2011].	5337	GO:0098981, GO:0098981, GO:0098590, GO:0070821, GO:0048471, GO:0043231, GO:0035579, GO:0031902, GO:0030139, GO:0016324, GO:0016020, GO:0005886, GO:0005794, GO:0005789, GO:0005768, GO:0005765, GO:0000139,	cholinergic synapse, cholinergic synapse, plasma membrane region, tertiary granule membrane, perinuclear region of cytoplasm, intracellular membrane-bounded organelle, specific granule membrane, late endosome membrane, endocytic vesicle, apical plasma membrane, membrane, plasma membrane, Golgi apparatus, endoplasmic reticulum membrane, endosome, lysosomal membrane, Golgi membrane,	GO:0070290, GO:0035091, GO:0005515, GO:0004630, GO:0004630,	N-acylphosphatidylethanolamine-specific phospholipase D activity, phosphatidylinositol binding, protein binding, phospholipase D activity, phospholipase D activity,	GO:0098693, GO:0098693, GO:0060627, GO:0048017, GO:0045727, GO:0032534, GO:0032534, GO:0009395, GO:0007265, GO:0007264, GO:0006935, GO:0006654,	regulation of synaptic vesicle cycle, regulation of synaptic vesicle cycle, regulation of vesicle-mediated transport, inositol lipid-mediated signaling, positive regulation of translation, regulation of microvillus assembly, regulation of microvillus assembly, phospholipid catabolic process, Ras protein signal transduction, small GTPase mediated signal transduction, chemotaxis, phosphatidic acid …
ENSG00000125730	14.5027	4.77142	1.58367	3.01289	0.00258773	0.0311844	chr19	6677704	6730562	-	C3	protein_coding	Complement component C3 plays a central role in the activation of complement system. Its activation is required for both classical and alternative complement activation pathways. The encoded preproprotein is proteolytically processed to generate alpha and beta subunits that form the mature protein, which is then further processed to generate numerous peptide products. The C3a peptide, also known …	718	GO:0072562, GO:0070062, GO:0035578, GO:0034774, GO:0032991, GO:0009986, GO:0005886, GO:0005788, GO:0005615, GO:0005615, GO:0005615, GO:0005576,	blood microparticle, extracellular exosome, azurophil granule lumen, secretory granule lumen, protein-containing complex, cell surface, plasma membrane, endoplasmic reticulum lumen, extracellular space, extracellular space, extracellular space, extracellular region,	GO:0031715, GO:0005515, GO:0005102, GO:0004866,	C5L2 anaphylatoxin chemotactic receptor binding, protein binding, signaling receptor binding, endopeptidase inhibitor activity,	GO:2000427, GO:1905114, GO:0150064, GO:0150062, GO:0097278, GO:0097242, GO:0060100, GO:0048260, GO:0045766, GO:0045745, GO:0035846, GO:0016322, GO:0010951, GO:0010884, GO:0010866, GO:0010828, GO:0010575, GO:0009617, GO:0007186, GO:0007165, GO:0006958, GO:0006957, GO:0006956, GO:0006956, GO:0006955, GO:0006954, GO:0006631, GO:0001970, GO:0001934, GO:0001798,	positive regulation of apoptotic cell clearance, cell surface receptor signaling pathway involved in cell-cell signaling, vertebrate eye-specific patterning, complement-mediated synapse pruning, complement-dependent cytotoxicity, amyloid-beta clearance, positive regulation of phagocytosis, engulfment, positive regulation of receptor-mediated endocytosis, positive regulation of angiogenesis, posit…
ENSG00000176809	109.576	1.38273	0.458956	3.01278	0.00258863	0.0311844	chr17	64854312	64919480	-	LRRC37A3	protein_coding		374819	GO:0016021,	integral component of membrane,
ENSG00000279080	76.3189	-1.01676	0.33737	-3.01377	0.00258023	0.031138	chr22	38130216	38150612	+	AL022322.2	antisense
ENSG00000156564	114.52	1.31321	0.43546	3.01568	0.00256407	0.0310427	chr6	40391586	40587465	-	LRFN2	protein_coding		57497	GO:0099061, GO:0098685, GO:0070161, GO:0009986, GO:0005886,	integral component of postsynaptic density membrane, Schaffer collateral - CA1 synapse, anchoring junction, cell surface, plasma membrane,			GO:0099175, GO:0050804,	regulation of postsynapse organization, modulation of chemical synaptic transmission,
ENSG00000274678	9.08713	-3.40434	1.12875	-3.01602	0.0025612	0.0310183	chr16	30821338	30821884	+	AC106886.3	lincRNA
ENSG00000169851	1018.78	1.14341	0.378934	3.01743	0.00254924	0.030894	chr4	30720415	31146805	+	PCDH7	protein_coding	This gene belongs to the protocadherin gene family, a subfamily of the cadherin superfamily. The gene encodes a protein with an extracellular domain containing 7 cadherin repeats. The gene product is an integral membrane protein that is thought to function in cell-cell recognition and adhesion. Alternative splicing yields isoforms with unique cytoplasmic tails. [provided by RefSeq, Jul 2008].	5099	GO:0031092, GO:0005887, GO:0005886, GO:0005886,	platelet alpha granule membrane, integral component of plasma membrane, plasma membrane, plasma membrane,	GO:0005509,	calcium ion binding,	GO:0007156, GO:0007155,	homophilic cell adhesion via plasma membrane adhesion molecules, cell adhesion,
ENSG00000104415	22.6466	2.40538	0.79654	3.01978	0.00252956	0.030717	chr8	133191039	133231690	+	WISP1	protein_coding	This gene encodes a member of the WNT1 inducible signaling pathway (WISP) protein subfamily, which belongs to the connective tissue growth factor (CTGF) family. WNT1 is a member of a family of cysteine-rich, glycosylated signaling proteins that mediate diverse developmental processes. The CTGF family members are characterized by four conserved cysteine-rich domains: insulin-like growth factor-bin…	8840	GO:0031012, GO:0005829, GO:0005615, GO:0005615,	extracellular matrix, cytosol, extracellular space, extracellular space,	GO:0008201, GO:0005515, GO:0005178,	heparin binding, protein binding, integrin binding,	GO:0090303, GO:0060548, GO:0060348, GO:0050729, GO:0048661, GO:0045669, GO:0045599, GO:0042593, GO:0032331, GO:0030316, GO:0030177, GO:0016055, GO:0014911, GO:0007267, GO:0007165, GO:0007155, GO:0001817, GO:0001649,	positive regulation of wound healing, negative regulation of cell death, bone development, positive regulation of inflammatory response, positive regulation of smooth muscle cell proliferation, positive regulation of osteoblast differentiation, negative regulation of fat cell differentiation, glucose homeostasis, negative regulation of chondrocyte differentiation, osteoclast differentiation, posi…
ENSG00000229816	14.5719	-2.26877	0.750989	-3.02105	0.00251903	0.0306077	chr2	32201600	32203999	+	DDX50P1	processed_pseudogene
ENSG00000185436	25.5958	1.82488	0.604012	3.02127	0.00251714	0.0305967	chr1	24154157	24187959	-	IFNLR1	protein_coding	The protein encoded by this gene belongs to the class II cytokine receptor family. This protein forms a receptor complex with interleukine 10 receptor, beta (IL10RB). The receptor complex has been shown to interact with three closely related cytokines, including interleukin 28A (IL28A), interleukin 28B (IL28B), and interleukin 29 (IL29). The expression of all three cytokines can be induced by vir…	163702	GO:0032002, GO:0016021, GO:0005887, GO:0005886,	interleukin-28 receptor complex, integral component of membrane, integral component of plasma membrane, plasma membrane,	GO:0005515, GO:0004896, GO:0004896,	protein binding, cytokine receptor activity, cytokine receptor activity,	GO:1901857, GO:0098586, GO:0051607, GO:0050691, GO:0038196, GO:0034342, GO:0019221, GO:0008285, GO:0002385,	positive regulation of cellular respiration, cellular response to virus, defense response to virus, regulation of defense response to virus by host, type III interferon signaling pathway, response to type III interferon, cytokine-mediated signaling pathway, negative regulation of cell population proliferation, mucosal immune response,
ENSG00000137878	6.43241	3.52247	1.16584	3.02139	0.00251617	0.0305952	chr15	57591908	57714745	+	GCOM1	protein_coding	This locus represents naturally occurring readthrough transcription between the neighboring MYZAP (myocardial zonula adherens protein) and POLR2M (polymerase (RNA) II (DNA directed) polypeptide M) genes on chromosome 15. Alternative splicing results in multiple readthrough transcript variants. Readthrough variants may encode proteins that share sequence identity with the upstream gene product or …	145781
ENSG00000280367	28.5156	-1.32375	0.43812	-3.02143	0.00251581	0.0305952	chr11	90223153	90226538	+	AP002364.1	TEC
ENSG00000146399	4.78272	5.63832	1.8657	3.02209	0.00251033	0.0305446	chr6	132644984	132646003	-	TAAR1	protein_coding	The protein encoded by this gene is a G-protein coupled receptor activated by trace amines. The encoded protein responds little or not at all to dopamine, serotonin, epinephrine, or histamine, but responds well to beta-phenylethylamine, p-tyramine, octopamine, and tryptamine. While primarily functioning in neurologic systems, there is evidence that this gene is involved in blood cell and immunolo…	134864	GO:0016021, GO:0005886,	integral component of membrane, plasma membrane,	GO:0004930, GO:0001594,	G protein-coupled receptor activity, trace-amine receptor activity,	GO:0007186,	G protein-coupled receptor signaling pathway,
ENSG00000256306	55.8639	2.59413	0.858387	3.0221	0.00251025	0.0305446	chr12	13526854	13547582	+	AC007527.1	processed_transcript
ENSG00000107105	3306.56	1.01902	0.33694	3.02433	0.00249186	0.0303636	chr9	23690104	23826337	-	ELAVL2	protein_coding	In humans, the ELAV like RNA binding protein gene family has four members (ELAVL1-4). ELAVL RNA binding proteins recognize AU-rich elements in the 3' UTRs of gene transcripts and thereby regulate gene expression post-transcriptionally. The protein encoded by this gene binds to several 3' UTRs, including its own and also that of FOS, ID, and POU5F1. This gene encodes ELAVL2 and, like ELAVL3 and EL…	1993	GO:1990904, GO:0005654,	ribonucleoprotein complex, nucleoplasm,	GO:0005515, GO:0003730, GO:0003723,	protein binding, mRNA 3'-UTR binding, RNA binding,	GO:0006355,	regulation of DNA-templated transcription,
ENSG00000170615	6.94466	-3.34035	1.10451	-3.0243	0.00249212	0.0303636	chr7	103352730	103446177	-	SLC26A5	protein_coding	This gene encodes a member of the SLC26A/SulP transporter family. The protein functions as a molecular motor in motile outer hair cells (OHCs) of the cochlea, inducing changes in cell length that act to amplify sound levels. The transmembrane protein is an incomplete anion transporter, and does not allow anions to cross the cell membrane but instead undergoes a conformational change in response t…	375611	GO:0120249, GO:0016328, GO:0016323, GO:0005887, GO:0005737,	lateral wall of outer hair cell, lateral plasma membrane, basolateral plasma membrane, integral component of plasma membrane, cytoplasm,	GO:0042802, GO:0030507, GO:0019531, GO:0015116, GO:0015108, GO:0015106, GO:0008271,	identical protein binding, spectrin binding, oxalate transmembrane transporter activity, sulfate transmembrane transporter activity, chloride transmembrane transporter activity, bicarbonate transmembrane transporter activity, secondary active sulfate transmembrane transporter activity,	GO:2000147, GO:1902476, GO:1902358, GO:1902074, GO:0097066, GO:0090102, GO:0045793, GO:0042391, GO:0035864, GO:0034766, GO:0019532, GO:0015755, GO:0015701, GO:0010996, GO:0009751, GO:0009410, GO:0008360, GO:0007605, GO:0002931,	positive regulation of cell motility, chloride transmembrane transport, sulfate transmembrane transport, response to salt, response to thyroid hormone, cochlea development, positive regulation of cell size, regulation of membrane potential, response to potassium ion, negative regulation of ion transmembrane transport, oxalate transport, fructose transmembrane transport, bicarbonate transport, res…
ENSG00000147394	359.704	-1.28797	0.42576	-3.02511	0.00248543	0.0303024	chrX	152914442	152973480	+	ZNF185	protein_coding	Zinc-finger proteins bind nucleic acids and play important roles in various cellular functions, including cell proliferation, differentiation, and apoptosis. This gene encodes a LIM-domain zinc finger protein. The LIM domain is composed of two contiguous zinc finger domains, separated by a two-amino acid residue hydrophobic linker. The LIM domain mediates protein:protein interactions. Multiple al…	7739	GO:0015629, GO:0005925, GO:0005737,	actin cytoskeleton, focal adhesion, cytoplasm,	GO:0051015, GO:0008270, GO:0005515,	actin filament binding, zinc ion binding, protein binding,
ENSG00000183072	134.598	-4.87314	1.6103	-3.02624	0.00247618	0.0302099	chr5	173232109	173235357	-	NKX2-5	protein_coding	This gene encodes a homeobox-containing transcription factor. This transcription factor functions in heart formation and development. Mutations in this gene cause atrial septal defect with atrioventricular conduction defect, and also tetralogy of Fallot, which are both heart malformation diseases. Mutations in this gene can also cause congenital hypothyroidism non-goitrous type 5, a non-autoimmun…	1482	GO:0090575, GO:0032993, GO:0032991, GO:0005737, GO:0005667, GO:0005634, GO:0005634, GO:0000785,	RNA polymerase II transcription regulator complex, protein-DNA complex, protein-containing complex, cytoplasm, transcription regulator complex, nucleus, nucleus, chromatin,	GO:1990837, GO:0061629, GO:0043565, GO:0042803, GO:0005515, GO:0003700, GO:0003700, GO:0003700, GO:0003682, GO:0003677, GO:0001228, GO:0001228, GO:0001216, GO:0000981, GO:0000981, GO:0000978, GO:0000978, GO:0000978, GO:0000978, GO:0000976,	sequence-specific double-stranded DNA binding, RNA polymerase II-specific DNA-binding transcription factor binding, sequence-specific DNA binding, protein homodimerization activity, protein binding, DNA-binding transcription factor activity, DNA-binding transcription factor activity, DNA-binding transcription factor activity, chromatin binding, DNA binding, DNA-binding transcription activator act…	GO:1904036, GO:1904019, GO:1903779, GO:0090090, GO:0060971, GO:0060929, GO:0060928, GO:0060413, GO:0060412, GO:0060347, GO:0060261, GO:0060048, GO:0060043, GO:0060038, GO:0060037, GO:0055117, GO:0055015, GO:0055014, GO:0055013, GO:0055008, GO:0055008, GO:0055007, GO:0055005, GO:0051891, GO:0050679, GO:0050673, GO:0048536, GO:0048536, GO:0045944, GO:0045944, GO:0045944, GO:0045944, GO:0045893, GO:…	negative regulation of epithelial cell apoptotic process, epithelial cell apoptotic process, regulation of cardiac conduction, negative regulation of canonical Wnt signaling pathway, embryonic heart tube left/right pattern formation, atrioventricular node cell fate commitment, atrioventricular node cell development, atrial septum morphogenesis, ventricular septum morphogenesis, heart trabecula fo…
ENSG00000166159	7.80382	3.8294	1.265	3.02721	0.00246825	0.0301232	chr12	1820267	1836752	+	LRTM2	protein_coding		654429	GO:0016021,	integral component of membrane,	GO:0048495, GO:0008201,	Roundabout binding, heparin binding,	GO:0051965, GO:0050919, GO:0007411,	positive regulation of synapse assembly, negative chemotaxis, axon guidance,
ENSG00000196482	603.773	1.30464	0.430671	3.02931	0.00245111	0.0299442	chr1	216503246	217137755	-	ESRRG	protein_coding	This gene encodes a member of the estrogen receptor-related receptor (ESRR) family, which belongs to the nuclear hormone receptor superfamily. All members of the ESRR family share an almost identical DNA binding domain, which is composed of two C4-type zinc finger motifs. The ESRR members are orphan nuclear receptors; they bind to the estrogen response element and steroidogenic factor 1 response …	2104	GO:0005654, GO:0000785,	nucleoplasm, chromatin,	GO:1990837, GO:0050682, GO:0034056, GO:0008270, GO:0005515, GO:0005496, GO:0004879, GO:0003707, GO:0001228, GO:0000981, GO:0000978,	sequence-specific double-stranded DNA binding, AF-2 domain binding, estrogen response element binding, zinc ion binding, protein binding, steroid binding, nuclear receptor activity, nuclear steroid receptor activity, DNA-binding transcription activator activity, RNA polymerase II-specific, DNA-binding transcription factor activity, RNA polymerase II-specific, RNA polymerase II cis-regulatory regi…	GO:0120162, GO:0048384, GO:0045944, GO:0043401, GO:0006357, GO:0006355,	positive regulation of cold-induced thermogenesis, retinoic acid receptor signaling pathway, positive regulation of transcription by RNA polymerase II, steroid hormone mediated signaling pathway, regulation of transcription by RNA polymerase II, regulation of DNA-templated transcription,
ENSG00000270704	15.7334	1.88904	0.623535	3.02956	0.00244911	0.0299303	chr15	24984864	24985173	+	AC124312.4	sense_intronic
ENSG00000255082	118.405	1.58675	0.523643	3.03021	0.00244381	0.0298851	chr11	88504576	88524054	+	GRM5-AS1	antisense		100873989
ENSG00000152578	1237.86	1.2244	0.40395	3.03106	0.00243694	0.0298111	chr11	105609994	105982092	+	GRIA4	protein_coding	Glutamate receptors are the predominant excitatory neurotransmitter receptors in the mammalian brain and are activated in a variety of normal neurophysiologic processes. These receptors are heteromeric protein complexes composed of multiple subunits, arranged to form ligand-gated ion channels. The classification of glutamate receptors is based on their activation by different pharmacologic agonis…	2893	GO:1903561, GO:0070161, GO:0045211, GO:0043197, GO:0043197, GO:0043025, GO:0032281, GO:0032281, GO:0030666, GO:0005886, GO:0005886,	extracellular vesicle, anchoring junction, postsynaptic membrane, dendritic spine, dendritic spine, neuronal cell body, AMPA glutamate receptor complex, AMPA glutamate receptor complex, endocytic vesicle membrane, plasma membrane, plasma membrane,	GO:0038023, GO:0015276, GO:0004971, GO:0004971, GO:0004970, GO:0001540,	signaling receptor activity, ligand-gated ion channel activity, AMPA glutamate receptor activity, AMPA glutamate receptor activity, ionotropic glutamate receptor activity, amyloid-beta binding,	GO:0035235, GO:0034392, GO:0034220, GO:0007215,	ionotropic glutamate receptor signaling pathway, negative regulation of smooth muscle cell apoptotic process, ion transmembrane transport, glutamate receptor signaling pathway,
ENSG00000066735	951.178	1.0283	0.339191	3.03164	0.00243232	0.0297846	chr14	104138723	104180894	+	KIF26A	protein_coding		26153	GO:0005874, GO:0005871, GO:0005829,	microtubule, kinesin complex, cytosol,	GO:0016887, GO:0016887, GO:0008017, GO:0008017, GO:0005524, GO:0005515, GO:0003777, GO:0003777,	ATP hydrolysis activity, ATP hydrolysis activity, microtubule binding, microtubule binding, ATP binding, protein binding, microtubule motor activity, microtubule motor activity,	GO:0048484, GO:0009968, GO:0007018, GO:0007018, GO:0001560,	enteric nervous system development, negative regulation of signal transduction, microtubule-based movement, microtubule-based movement, regulation of cell growth by extracellular stimulus,
ENSG00000132437	123.27	-1.20557	0.397462	-3.03317	0.00242003	0.0296841	chr7	50458436	50565457	-	DDC	protein_coding	The encoded protein catalyzes the decarboxylation of L-3,4-dihydroxyphenylalanine (DOPA) to dopamine, L-5-hydroxytryptophan to serotonin and L-tryptophan to tryptamine. Defects in this gene are the cause of aromatic L-amino-acid decarboxylase deficiency (AADCD). AADCD deficiency is an inborn error in neurotransmitter metabolism that leads to combined serotonin and catecholamine deficiency. Multip…	1644	GO:0070062, GO:0043025, GO:0030424, GO:0008021, GO:0005829, GO:0005737,	extracellular exosome, neuronal cell body, axon, synaptic vesicle, cytosol, cytoplasm,	GO:0036468, GO:0036467, GO:0030170, GO:0019904, GO:0019899, GO:0016831, GO:0016597, GO:0005515, GO:0004058, GO:0004058,	L-dopa decarboxylase activity, 5-hydroxy-L-tryptophan decarboxylase activity, pyridoxal phosphate binding, protein domain specific binding, enzyme binding, carboxy-lyase activity, amino acid binding, protein binding, aromatic-L-amino-acid decarboxylase activity, aromatic-L-amino-acid decarboxylase activity,	GO:0071466, GO:0071363, GO:0071312, GO:0052314, GO:0046684, GO:0042427, GO:0042416, GO:0033076, GO:0015842, GO:0010259, GO:0007623, GO:0006584, GO:0006520,	cellular response to xenobiotic stimulus, cellular response to growth factor stimulus, cellular response to alkaloid, phytoalexin metabolic process, response to pyrethroid, serotonin biosynthetic process, dopamine biosynthetic process, isoquinoline alkaloid metabolic process, aminergic neurotransmitter loading into synaptic vesicle, multicellular organism aging, circadian rhythm, catecholamine me…
ENSG00000115271	213.501	-1.07134	0.353108	-3.03402	0.00241318	0.0296201	chr2	162318840	162371595	+	GCA	protein_coding	This gene encodes a calcium-binding protein that is abundant in neutrophils and macrophages. In the absence of divalent cation, this protein localizes to the cytosolic fraction; with magnesium alone, it partitions with the granule fraction; and in the presence of magnesium and calcium, it associates with both the granule and membrane fractions. Alternative splicing and use of alternative promoter…	25801	GO:0070062, GO:0035578, GO:0005886, GO:0005829, GO:0005737, GO:0005576,	extracellular exosome, azurophil granule lumen, plasma membrane, cytosol, cytoplasm, extracellular region,	GO:0046982, GO:0042803, GO:0005515, GO:0005509, GO:0005509,	protein heterodimerization activity, protein homodimerization activity, protein binding, calcium ion binding, calcium ion binding,	GO:0061025,	membrane fusion,
ENSG00000263015	9.36142	2.51166	0.827677	3.03459	0.00240866	0.0295945	chr17	503171	511347	+	AC015853.2	antisense
ENSG00000177272	59.9317	1.25642	0.413968	3.03506	0.00240487	0.029558	chr1	110672465	110675033	-	KCNA3	protein_coding	Potassium channels represent the most complex class of voltage-gated ion channels from both functional and structural standpoints. Their diverse functions include regulating neurotransmitter release, heart rate, insulin secretion, neuronal excitability, epithelial electrolyte transport, smooth muscle contraction, and cell volume. Four sequence-related potassium channel genes - shaker, shaw, shab,…	3738	GO:0099056, GO:0099055, GO:0098978, GO:0045121, GO:0044305, GO:0030424, GO:0016021, GO:0008076, GO:0005886,	integral component of presynaptic membrane, integral component of postsynaptic membrane, glutamatergic synapse, membrane raft, calyx of Held, axon, integral component of membrane, voltage-gated potassium channel complex, plasma membrane,	GO:0015271, GO:0005515, GO:0005251, GO:0005249, GO:0005244,	outward rectifier potassium channel activity, protein binding, delayed rectifier potassium channel activity, voltage-gated potassium channel activity, voltage-gated ion channel activity,	GO:0071805, GO:0051260, GO:0034765, GO:0006813,	potassium ion transmembrane transport, protein homooligomerization, regulation of ion transmembrane transport, potassium ion transport,
ENSG00000215105	450.882	1.10028	0.362453	3.03566	0.00240007	0.0295314	chrX	75740831	75746911	-	TTC3P1	processed_pseudogene
ENSG00000105146	17.7431	-2.50646	0.825702	-3.03555	0.00240101	0.0295314	chr19	57230802	57235548	+	AURKC	protein_coding	This gene encodes a member of the Aurora subfamily of serine/threonine protein kinases. The encoded protein is a chromosomal passenger protein that forms complexes with Aurora-B and inner centromere proteins and may play a role in organizing microtubules in relation to centrosome/spindle function during mitosis. This gene is overexpressed in several cancer cell lines, suggesting an involvement in…	6795	GO:0051233, GO:0051233, GO:0032133, GO:0032133, GO:0031616, GO:0030496, GO:0030496, GO:0005876, GO:0005819, GO:0005737, GO:0005634, GO:0000793, GO:0000775,	spindle midzone, spindle midzone, chromosome passenger complex, chromosome passenger complex, spindle pole centrosome, midbody, midbody, spindle microtubule, spindle, cytoplasm, nucleus, condensed chromosome, chromosome, centromeric region,	GO:0106310, GO:0035174, GO:0005524, GO:0005515, GO:0004712, GO:0004672,	protein serine kinase activity, histone serine kinase activity, ATP binding, protein binding, protein serine/threonine/tyrosine kinase activity, protein kinase activity,	GO:0051321, GO:0051301, GO:0051256, GO:0048599, GO:0032467, GO:0032465, GO:0016570, GO:0008608, GO:0007283, GO:0007052, GO:0006468,	meiotic cell cycle, cell division, mitotic spindle midzone assembly, oocyte development, positive regulation of cytokinesis, regulation of cytokinesis, histone modification, attachment of spindle microtubules to kinetochore, spermatogenesis, mitotic spindle organization, protein phosphorylation,
ENSG00000261409	718.204	-1.60982	0.530324	-3.03554	0.00240108	0.0295314	chrX	108719949	108724944	-	AL035425.3	sense_overlapping
ENSG00000170075	76.6792	-1.37899	0.45404	-3.03716	0.00238822	0.0294229	chr1	202122858	202133592	+	GPR37L1	protein_coding		9283	GO:0060170, GO:0043235, GO:0043235, GO:0016021, GO:0005886, GO:0005886, GO:0005886,	ciliary membrane, receptor complex, receptor complex, integral component of membrane, plasma membrane, plasma membrane, plasma membrane,	GO:0042277, GO:0036505, GO:0036505, GO:0008528, GO:0008528, GO:0005515, GO:0004930,	peptide binding, prosaposin receptor activity, prosaposin receptor activity, G protein-coupled peptide receptor activity, G protein-coupled peptide receptor activity, protein binding, G protein-coupled receptor activity,	GO:1903206, GO:0060020, GO:0048712, GO:0045879, GO:0045665, GO:0043410, GO:0043410, GO:0021940, GO:0007224, GO:0007193, GO:0007193, GO:0003085,	negative regulation of hydrogen peroxide-induced cell death, Bergmann glial cell differentiation, negative regulation of astrocyte differentiation, negative regulation of smoothened signaling pathway, negative regulation of neuron differentiation, positive regulation of MAPK cascade, positive regulation of MAPK cascade, positive regulation of cerebellar granule cell precursor proliferation, smoot…
ENSG00000077713	50.0761	-1.63032	0.536236	-3.04029	0.00236347	0.0291772	chrX	119399060	119454478	+	SLC25A43	protein_coding	This gene encodes a member of the mitochondrial carrier family of proteins.[provided by RefSeq, Dec 2009].	203427	GO:0016021, GO:0005743,	integral component of membrane, mitochondrial inner membrane,			GO:0055085,	transmembrane transport,
ENSG00000168032	24.6363	2.19477	0.721666	3.04125	0.00235595	0.0291042	chr3	40387156	40428744	+	ENTPD3	protein_coding	This gene encodes a plasma membrane-bound divalent cation-dependent E-type nucleotidase. The encoded protein is involved in the regulation of extracellular levels of ATP by hydrolysis of it and other nucleotides. Multiple transcript variants have been described. [provided by RefSeq, May 2014].	956	GO:0016021, GO:0016020, GO:0005886, GO:0005886,	integral component of membrane, membrane, plasma membrane, plasma membrane,	GO:0045134, GO:0017111, GO:0017110, GO:0017110, GO:0005524, GO:0005515, GO:0004382,	UDP phosphatase activity, ribonucleoside triphosphate phosphatase activity, nucleoside diphosphate phosphatase activity, nucleoside diphosphate phosphatase activity, ATP binding, protein binding, GDP phosphatase activity,	GO:0009143, GO:0009134,	nucleoside triphosphate catabolic process, nucleoside diphosphate catabolic process,
ENSG00000169692	172.388	-1.59613	0.524722	-3.04186	0.00235122	0.0290655	chr9	136673143	136687423	-	AGPAT2	protein_coding	This gene encodes a member of the 1-acylglycerol-3-phosphate O-acyltransferase family. The protein is located within the endoplasmic reticulum membrane and converts lysophosphatidic acid to phosphatidic acid, the second step in de novo phospholipid biosynthesis. Mutations in this gene have been associated with congenital generalized lipodystrophy (CGL), or Berardinelli-Seip syndrome, a disease ch…	10555	GO:0035579, GO:0016021, GO:0005886, GO:0005789, GO:0005783, GO:0005783, GO:0005783,	specific granule membrane, integral component of membrane, plasma membrane, endoplasmic reticulum membrane, endoplasmic reticulum, endoplasmic reticulum, endoplasmic reticulum,	GO:0003841, GO:0003841, GO:0003841, GO:0003841, GO:0003841,	1-acylglycerol-3-phosphate O-acyltransferase activity, 1-acylglycerol-3-phosphate O-acyltransferase activity, 1-acylglycerol-3-phosphate O-acyltransferase activity, 1-acylglycerol-3-phosphate O-acyltransferase activity, 1-acylglycerol-3-phosphate O-acyltransferase activity,	GO:0016024, GO:0009410, GO:0008544, GO:0006654, GO:0006654, GO:0006654, GO:0006644, GO:0001961, GO:0001819,	CDP-diacylglycerol biosynthetic process, response to xenobiotic stimulus, epidermis development, phosphatidic acid biosynthetic process, phosphatidic acid biosynthetic process, phosphatidic acid biosynthetic process, phospholipid metabolic process, positive regulation of cytokine-mediated signaling pathway, positive regulation of cytokine production,
ENSG00000244128	29.6072	1.72271	0.566265	3.04224	0.00234826	0.0290393	chr3	165206960	165655423	+	LINC01322	lincRNA		103695433
ENSG00000162344	15.8185	3.61612	1.18827	3.04317	0.00234101	0.0289885	chr11	69698232	69704642	-	FGF19	protein_coding	The protein encoded by this gene is a member of the fibroblast growth factor (FGF) family. FGF family members possess broad mitogenic and cell survival activities, and are involved in a variety of biological processes including embryonic development cell growth, morphogenesis, tissue repair, tumor growth and invasion. This growth factor is a high affinity, heparin dependent ligand for FGFR4. Expr…	9965	GO:0005737, GO:0005615, GO:0005576,	cytoplasm, extracellular space, extracellular region,	GO:0008083, GO:0005515, GO:0005104, GO:0005104,	growth factor activity, protein binding, fibroblast growth factor receptor binding, fibroblast growth factor receptor binding,	GO:0070858, GO:0070374, GO:0046330, GO:0046326, GO:0045471, GO:0030334, GO:0030154, GO:0015721, GO:0014070, GO:0010629, GO:0010628, GO:0009887, GO:0009617, GO:0008543, GO:0008543, GO:0008543, GO:0008284, GO:0008284, GO:0007507, GO:0007399, GO:0001934, GO:0001934, GO:0001755,	negative regulation of bile acid biosynthetic process, positive regulation of ERK1 and ERK2 cascade, positive regulation of JNK cascade, positive regulation of glucose import, response to ethanol, regulation of cell migration, cell differentiation, bile acid and bile salt transport, response to organic cyclic compound, negative regulation of gene expression, positive regulation of gene expression…
ENSG00000074211	1586.98	1.19541	0.392696	3.04411	0.0023337	0.0289393	chr4	6320578	6563600	-	PPP2R2C	protein_coding	The product of this gene belongs to the phosphatase 2 regulatory subunit B family. Protein phosphatase 2 is one of the four major Ser/Thr phosphatases, and it is implicated in the negative control of cell growth and division. It consists of a common heteromeric core enzyme, which is composed of a catalytic subunit and a constant regulatory subunit, that associates with a variety of regulatory sub…	5522	GO:0005829, GO:0000159, GO:0000159,	cytosol, protein phosphatase type 2A complex, protein phosphatase type 2A complex,	GO:0019888, GO:0019888, GO:0005515,	protein phosphatase regulator activity, protein phosphatase regulator activity, protein binding,	GO:0050790,	regulation of catalytic activity,
ENSG00000106624	1195.45	-1.30434	0.428513	-3.04388	0.00233544	0.0289393	chr7	44104361	44114562	+	AEBP1	protein_coding	This gene encodes a member of carboxypeptidase A protein family. The encoded protein may function as a transcriptional repressor and play a role in adipogenesis and smooth muscle cell differentiation. Studies in mice suggest that this gene functions in wound healing and abdominal wall development. Overexpression of this gene is associated with glioblastoma. [provided by RefSeq, May 2013].	165	GO:0070062, GO:0062023, GO:0062023, GO:0005737, GO:0005634, GO:0005615, GO:0005576,	extracellular exosome, collagen-containing extracellular matrix, collagen-containing extracellular matrix, cytoplasm, nucleus, extracellular space, extracellular region,	GO:0008270, GO:0005518, GO:0005516, GO:0005201, GO:0004181, GO:0001227, GO:0001227, GO:0001227, GO:0000977, GO:0000977,	zinc ion binding, collagen binding, calmodulin binding, extracellular matrix structural constituent, metallocarboxypeptidase activity, DNA-binding transcription repressor activity, RNA polymerase II-specific, DNA-binding transcription repressor activity, RNA polymerase II-specific, DNA-binding transcription repressor activity, RNA polymerase II-specific, RNA polymerase II transcription regulatory…	GO:1904026, GO:0016485, GO:0006518, GO:0000122, GO:0000122,	regulation of collagen fibril organization, protein processing, peptide metabolic process, negative regulation of transcription by RNA polymerase II, negative regulation of transcription by RNA polymerase II,
ENSG00000008196	500.42	-1.60963	0.528608	-3.04503	0.00232656	0.0288936	chr6	50818723	50847613	+	TFAP2B	protein_coding	This gene encodes a member of the AP-2 family of transcription factors. AP-2 proteins form homo- or hetero-dimers with other AP-2 family members and bind specific DNA sequences. They are thought to stimulate cell proliferation and suppress terminal differentiation of specific cell types during embryonic development. Specific AP-2 family members differ in their expression patterns and binding affi…	7021	GO:0005654, GO:0005634, GO:0005634, GO:0005634, GO:0000785,	nucleoplasm, nucleus, nucleus, nucleus, chromatin,	GO:1990837, GO:0046982, GO:0043565, GO:0042803, GO:0005515, GO:0003700, GO:0003682, GO:0003677, GO:0001228, GO:0001228, GO:0000987, GO:0000981, GO:0000981, GO:0000981, GO:0000978, GO:0000977,	sequence-specific double-stranded DNA binding, protein heterodimerization activity, sequence-specific DNA binding, protein homodimerization activity, protein binding, DNA-binding transcription factor activity, chromatin binding, DNA binding, DNA-binding transcription activator activity, RNA polymerase II-specific, DNA-binding transcription activator activity, RNA polymerase II-specific, cis-regul…	GO:0097277, GO:0097276, GO:0097275, GO:0097070, GO:0072210, GO:0072044, GO:0072017, GO:0055078, GO:0055075, GO:0055074, GO:0055062, GO:0051402, GO:0050796, GO:0048856, GO:0048745, GO:0048485, GO:0045944, GO:0045893, GO:0045893, GO:0045892, GO:0045595, GO:0045444, GO:0043588, GO:0043525, GO:0043524, GO:0043066, GO:0043066, GO:0042593, GO:0042127, GO:0035909, GO:0035810, GO:0035137, GO:0035136, GO:…	cellular urea homeostasis, cellular creatinine homeostasis, cellular ammonium homeostasis, ductus arteriosus closure, metanephric nephron development, collecting duct development, distal tubule development, sodium ion homeostasis, potassium ion homeostasis, calcium ion homeostasis, phosphate ion homeostasis, neuron apoptotic process, regulation of insulin secretion, anatomical structure developme…
ENSG00000260526	53.9936	-1.20821	0.396649	-3.04604	0.00231877	0.0288309	chr4	112229561	112231596	-	AC109347.1	antisense
ENSG00000159674	34.7772	1.5183	0.498344	3.04668	0.00231384	0.0287892	chr4	1166932	1208962	-	SPON2	protein_coding		10417	GO:0070062, GO:0031012,	extracellular exosome, extracellular matrix,	GO:0046872, GO:0005515, GO:0003823, GO:0001530,	metal ion binding, protein binding, antigen binding, lipopolysaccharide binding,	GO:0071222, GO:0060907, GO:0051607, GO:0050832, GO:0045087, GO:0043152, GO:0032760, GO:0032755, GO:0008228, GO:0007155, GO:0002448,	cellular response to lipopolysaccharide, positive regulation of macrophage cytokine production, defense response to virus, defense response to fungus, innate immune response, induction of bacterial agglutination, positive regulation of tumor necrosis factor production, positive regulation of interleukin-6 production, opsonization, cell adhesion, mast cell mediated immunity,
ENSG00000259370	90.5958	1.15304	0.378272	3.04817	0.0023024	0.0286764	chr15	62827675	62884034	-	AC103740.1	antisense		105370854
ENSG00000285103	95.4699	-1.02734	0.337012	-3.04838	0.00230079	0.0286661	chr9	27529085	27543902	+	AL451123.1	antisense
ENSG00000162542	6.89476	4.24857	1.39282	3.05033	0.00228589	0.0285489	chr1	19682213	19799945	-	TMCO4	protein_coding		255104	GO:0016021,	integral component of membrane,	GO:0005515,	protein binding,
ENSG00000061492	6.46108	-3.67639	1.20483	-3.05136	0.00227806	0.0284609	chr5	138083892	138092365	+	WNT8A	protein_coding	The WNT gene family consists of structurally related genes which encode secreted signaling proteins. These proteins have been implicated in oncogenesis and in several developmental processes, including regulation of cell fate and patterning during embryogenesis. This gene is a member of the WNT gene family, and may be implicated in development of early embryos as well as germ cell tumors. Multipl…	7478	GO:0062023, GO:0005615, GO:0005615, GO:0005576,	collagen-containing extracellular matrix, extracellular space, extracellular space, extracellular region,	GO:0048018, GO:0048018, GO:0005125, GO:0005109, GO:0005109,	receptor ligand activity, receptor ligand activity, cytokine activity, frizzled binding, frizzled binding,	GO:0062009, GO:0061317, GO:0060070, GO:0060070, GO:0060070, GO:0060070, GO:0045944, GO:0045165, GO:0044335, GO:0032526, GO:0030182, GO:0014034, GO:0009948,	secondary palate development, canonical Wnt signaling pathway involved in cardiac muscle cell fate commitment, canonical Wnt signaling pathway, canonical Wnt signaling pathway, canonical Wnt signaling pathway, canonical Wnt signaling pathway, positive regulation of transcription by RNA polymerase II, cell fate commitment, canonical Wnt signaling pathway involved in neural crest cell differentiati…
ENSG00000213949	19.5987	2.09573	0.686224	3.054	0.00225813	0.0282728	chr5	52787896	52959210	+	ITGA1	protein_coding	This gene encodes the alpha 1 subunit of integrin receptors. This protein heterodimerizes with the beta 1 subunit to form a cell-surface receptor for collagen and laminin. The heterodimeric receptor is involved in cell-cell adhesion and may play a role in inflammation and fibrosis. The alpha 1 subunit contains an inserted (I) von Willebrand factor type I domain which is thought to be involved in …	3672	GO:0070062, GO:0045178, GO:0045121, GO:0043204, GO:0043005, GO:0034665, GO:0016020, GO:0009986, GO:0009986, GO:0009897, GO:0008305, GO:0008305, GO:0005925, GO:0005925, GO:0005886, GO:0001669,	extracellular exosome, basal part of cell, membrane raft, perikaryon, neuron projection, integrin alpha1-beta1 complex, membrane, cell surface, cell surface, external side of plasma membrane, integrin complex, integrin complex, focal adhesion, focal adhesion, plasma membrane, acrosomal vesicle,	GO:0098639, GO:0046872, GO:0019903, GO:0005518, GO:0005515, GO:0005178,	collagen binding involved in cell-matrix adhesion, metal ion binding, protein phosphatase binding, collagen binding, protein binding, integrin binding,	GO:0098609, GO:0048812, GO:0045123, GO:0043525, GO:0043410, GO:0042311, GO:0042059, GO:0033627, GO:0032516, GO:0030593, GO:0008285, GO:0007229, GO:0007160, GO:0007160,	cell-cell adhesion, neuron projection morphogenesis, cellular extravasation, positive regulation of neuron apoptotic process, positive regulation of MAPK cascade, vasodilation, negative regulation of epidermal growth factor receptor signaling pathway, cell adhesion mediated by integrin, positive regulation of phosphoprotein phosphatase activity, neutrophil chemotaxis, negative regulation of cell …
ENSG00000225808	10.2398	-2.47131	0.809266	-3.05376	0.0022599	0.0282728	chr2	177229191	177229506	-	DNAJC19P5	processed_pseudogene
ENSG00000121351	6.25513	-4.25752	1.39399	-3.0542	0.00225663	0.0282708	chr12	21354959	21379978	+	IAPP	protein_coding	This gene encodes a member of the calcitonin family of peptide hormones. This hormone is released from pancreatic beta cells following food intake to regulate blood glucose levels and act as a satiation signal. Human patients with type 1 and advanced type 2 diabetes exhibit reduced levels of the encoded hormone in blood and pancreas. This protein also exhibits a bactericidal, antimicrobial activi…	3375	GO:0005615, GO:0005576,	extracellular space, extracellular region,	GO:0042802, GO:0008289, GO:0005515, GO:0005179, GO:0005102, GO:0001540,	identical protein binding, lipid binding, protein binding, hormone activity, signaling receptor binding, amyloid-beta binding,	GO:1905907, GO:0097647, GO:0051897, GO:0045779, GO:0045671, GO:0045453, GO:0043410, GO:0043065, GO:0042755, GO:0031333, GO:0030316, GO:0019233, GO:0010823, GO:0010739, GO:0007267, GO:0007204, GO:0007189, GO:0007165, GO:0006915,	negative regulation of amyloid fibril formation, amylin receptor signaling pathway, positive regulation of protein kinase B signaling, negative regulation of bone resorption, negative regulation of osteoclast differentiation, bone resorption, positive regulation of MAPK cascade, positive regulation of apoptotic process, eating behavior, negative regulation of protein-containing complex assembly, …
ENSG00000151303	3.28369	-5.2516	1.71827	-3.05633	0.00224065	0.0281191	chr10	86992406	87010203	+	AL136982.1	processed_transcript
ENSG00000261325	5.00414	4.68669	1.53319	3.05682	0.00223697	0.028102	chr16	47849314	47887130	-	LINC02192	lincRNA		100507534
ENSG00000131096	3.72669	-5.43705	1.77852	-3.05707	0.00223512	0.0280929	chr17	43952738	44004469	-	PYY	protein_coding	This gene encodes a member of the neuropeptide Y (NPY) family of peptides. The encoded preproprotein is proteolytically processed to generate two alternative peptide products that differ in length by three amino acids. These peptides, secreted by endocrine cells in the gut, exhibit different binding affinities for each of the neuropeptide Y receptors. Binding of the encoded peptides to these rece…	5697	GO:0005615, GO:0005576,	extracellular space, extracellular region,	GO:0031841, GO:0005515, GO:0005184, GO:0005179, GO:0001664, GO:0001664,	neuropeptide Y receptor binding, protein binding, neuropeptide hormone activity, hormone activity, G protein-coupled receptor binding, G protein-coupled receptor binding,	GO:0060575, GO:0007631, GO:0007218,	intestinal epithelial cell differentiation, feeding behavior, neuropeptide signaling pathway,
ENSG00000130222	189.009	1.21117	0.396033	3.05825	0.0022263	0.0280163	chr9	89605013	89606555	+	GADD45G	protein_coding	This gene is a member of a group of genes whose transcript levels are increased following stressful growth arrest conditions and treatment with DNA-damaging agents. The protein encoded by this gene responds to environmental stresses by mediating activation of the p38/JNK pathway via MTK1/MEKK4 kinase. The GADD45G is highly expressed in placenta. [provided by RefSeq, Jul 2008].	10912	GO:0005737, GO:0005737, GO:0005634, GO:0005634,	cytoplasm, cytoplasm, nucleus, nucleus,	GO:0005515,	protein binding,	GO:1900745, GO:0120162, GO:0051726, GO:0046330, GO:0043065, GO:0030154, GO:0006915,	positive regulation of p38MAPK cascade, positive regulation of cold-induced thermogenesis, regulation of cell cycle, positive regulation of JNK cascade, positive regulation of apoptotic process, cell differentiation, apoptotic process,
ENSG00000233613	16.7038	-2.11774	0.692441	-3.05837	0.00222548	0.0280157	chr13	113468901	113476135	+	DCUN1D2-AS	antisense
ENSG00000231638	38.3545	1.60233	0.523451	3.06109	0.00220529	0.0278	chr7	43508728	43522542	-	LUARIS	antisense		100506895
ENSG00000239415	74.5854	1.22647	0.400638	3.0613	0.00220379	0.0278	chr21	46251549	46254133	-	AP001469.3	antisense
ENSG00000184434	7.63022	-2.83131	0.924544	-3.06238	0.00219583	0.0277575	chr9	26993136	27005693	-	LRRC19	protein_coding		64922	GO:0016021, GO:0005886,	integral component of membrane, plasma membrane,	GO:0038023,	signaling receptor activity,	GO:1901224, GO:1901224, GO:0050727, GO:0048874, GO:0038008, GO:0032637, GO:0002224, GO:0001817,	positive regulation of NIK/NF-kappaB signaling, positive regulation of NIK/NF-kappaB signaling, regulation of inflammatory response, host-mediated regulation of intestinal microbiota composition, TRAF-mediated signal transduction, interleukin-8 production, toll-like receptor signaling pathway, regulation of cytokine production,
ENSG00000168398	23.8284	2.7044	0.882923	3.063	0.00219127	0.0277541	chr14	96204679	96244166	+	BDKRB2	protein_coding	This gene encodes a receptor for bradykinin. The 9 aa bradykinin peptide elicits many responses including vasodilation, edema, smooth muscle spasm and pain fiber stimulation. Bradykinin is released upon activation by pathophysiologic conditions such as trauma and inflammation, and binds to its kinin receptors, B1 and B2. The B2 receptor associates with G proteins that stimulate a phosphatidylinos…	624	GO:0043231, GO:0005887, GO:0005886, GO:0005886, GO:0005886, GO:0005794, GO:0005768,	intracellular membrane-bounded organelle, integral component of plasma membrane, plasma membrane, plasma membrane, plasma membrane, Golgi apparatus, endosome,	GO:0046982, GO:0031702, GO:0005515, GO:0004947, GO:0004947, GO:0004930, GO:0004435, GO:0002020,	protein heterodimerization activity, type 1 angiotensin receptor binding, protein binding, bradykinin receptor activity, bradykinin receptor activity, G protein-coupled receptor activity, phosphatidylinositol phospholipase C activity, protease binding,	GO:1990127, GO:1902239, GO:0050482, GO:0043114, GO:0042311, GO:0042310, GO:0033137, GO:0019229, GO:0009651, GO:0008015, GO:0007204, GO:0007186, GO:0007169, GO:0007166, GO:0006954, GO:0006939,	intrinsic apoptotic signaling pathway in response to osmotic stress by p53 class mediator, negative regulation of intrinsic apoptotic signaling pathway in response to osmotic stress by p53 class mediator, arachidonic acid secretion, regulation of vascular permeability, vasodilation, vasoconstriction, negative regulation of peptidyl-serine phosphorylation, regulation of vasoconstriction, response …
ENSG00000181291	563.215	1.4819	0.483831	3.06285	0.00219236	0.0277541	chr17	34579487	34639318	+	TMEM132E	protein_coding		124842	GO:0044297, GO:0016021,	cell body, integral component of membrane,	GO:0003674,	molecular_function,	GO:0035677,	posterior lateral line neuromast hair cell development,
ENSG00000230294	10.7504	3.24809	1.06048	3.06285	0.00219243	0.0277541	chr12	131347470	131367555	+	LINC02370	lincRNA
ENSG00000066056	38.5374	-2.20193	0.718993	-3.06252	0.00219479	0.0277541	chr1	43300993	43323108	+	TIE1	protein_coding	This gene encodes a member of the tyrosine protein kinase family. The encoded protein plays a critical role in angiogenesis and blood vessel stability by inhibiting angiopoietin 1 signaling through the endothelial receptor tyrosine kinase Tie2. Ectodomain cleavage of the encoded protein relieves inhibition of Tie2 and is mediated by multiple factors including vascular endothelial growth factor. A…	7075	GO:0043235, GO:0005887,	receptor complex, integral component of plasma membrane,	GO:0005524, GO:0005515, GO:0004714,	ATP binding, protein binding, transmembrane receptor protein tyrosine kinase activity,	GO:1901201, GO:0060854, GO:0060836, GO:0048771, GO:0045766, GO:0045026, GO:0033674, GO:0032526, GO:0030336, GO:0018108, GO:0016525, GO:0007498, GO:0007275, GO:0007169, GO:0007165, GO:0003180, GO:0001936, GO:0001701, GO:0001570, GO:0001525,	regulation of extracellular matrix assembly, branching involved in lymph vessel morphogenesis, lymphatic endothelial cell differentiation, tissue remodeling, positive regulation of angiogenesis, plasma membrane fusion, positive regulation of kinase activity, response to retinoic acid, negative regulation of cell migration, peptidyl-tyrosine phosphorylation, negative regulation of angiogenesis, me…
ENSG00000271971	63.0106	-1.17351	0.383181	-3.06255	0.00219462	0.0277541	chr8	93715378	93716113	-	AC120053.1	antisense
ENSG00000272240	31.4191	-1.80884	0.590604	-3.0627	0.0021935	0.0277541	chr8	234347	234887	-	AC004908.1	antisense
ENSG00000227908	7.45311	-3.09798	1.01104	-3.06416	0.00218283	0.0276799	chr5	55995167	56003649	+	FLJ31104	antisense		441072
ENSG00000225697	142.851	-1.06133	0.346306	-3.06471	0.0021788	0.027648	chr3	48625723	48635493	-	SLC26A6	protein_coding	This gene belongs to the solute carrier 26 family, whose members encode anion transporter proteins. This particular family member encodes a protein involved in transporting chloride, oxalate, sulfate and bicarbonate. Alternatively spliced transcript variants encoding distinct isoforms have been described. [provided by RefSeq, Aug 2013].	65010	GO:0097225, GO:0034707, GO:0031982, GO:0031526, GO:0030659, GO:0016324, GO:0016323, GO:0016021, GO:0016020, GO:0012506, GO:0005887, GO:0005886, GO:0005783,	sperm midpiece, chloride channel complex, vesicle, brush border membrane, cytoplasmic vesicle membrane, apical plasma membrane, basolateral plasma membrane, integral component of membrane, membrane, vesicle membrane, integral component of plasma membrane, plasma membrane, endoplasmic reticulum,	GO:0030165, GO:0019531, GO:0015562, GO:0015499, GO:0015116, GO:0015108, GO:0015106, GO:0008271, GO:0005452, GO:0005452, GO:0005452, GO:0005452, GO:0005254,	PDZ domain binding, oxalate transmembrane transporter activity, efflux transmembrane transporter activity, formate transmembrane transporter activity, sulfate transmembrane transporter activity, chloride transmembrane transporter activity, bicarbonate transmembrane transporter activity, secondary active sulfate transmembrane transporter activity, solute:inorganic anion antiporter activity, solute…	GO:2001150, GO:1902476, GO:1902358, GO:0071346, GO:0071332, GO:0071320, GO:0070633, GO:0051649, GO:0051454, GO:0051453, GO:0050892, GO:0048240, GO:0046724, GO:0042045, GO:0030321, GO:0030321, GO:0019532, GO:0019532, GO:0015797, GO:0015724, GO:0015701, GO:0008272, GO:0008272, GO:0006821, GO:0006811,	positive regulation of dipeptide transmembrane transport, chloride transmembrane transport, sulfate transmembrane transport, cellular response to interferon-gamma, cellular response to fructose stimulus, cellular response to cAMP, transepithelial transport, establishment of localization in cell, intracellular pH elevation, regulation of intracellular pH, intestinal absorption, sperm capacitation,…
ENSG00000126950	2546.97	1.30916	0.427146	3.06491	0.00217738	0.0276425	chrX	101078720	101096364	+	TMEM35A	protein_coding		59353	GO:0031410, GO:0016021, GO:0005789, GO:0005783, GO:0005783, GO:0005778,	cytoplasmic vesicle, integral component of membrane, endoplasmic reticulum membrane, endoplasmic reticulum, endoplasmic reticulum, peroxisomal membrane,	GO:0030548, GO:0030548, GO:0005515,	acetylcholine receptor regulator activity, acetylcholine receptor regulator activity, protein binding,	GO:2000010, GO:2000010, GO:0051131, GO:0051131, GO:0051131,	positive regulation of protein localization to cell surface, positive regulation of protein localization to cell surface, chaperone-mediated protein complex assembly, chaperone-mediated protein complex assembly, chaperone-mediated protein complex assembly,
ENSG00000012211	35.6571	-1.61346	0.526375	-3.06523	0.00217505	0.027639	chrX	49175264	49186528	-	PRICKLE3	protein_coding	LIM domain only 6 is a three LIM domain-containing protein. The LIM domain is a cysteine-rich sequence motif that binds zinc atoms to form a specific protein-binding interface for protein-protein interactions. [provided by RefSeq, Jul 2008].	4007	GO:0005886, GO:0005739,	plasma membrane, mitochondrion,	GO:0008270, GO:0005515,	zinc ion binding, protein binding,	GO:0030030, GO:0008150,	cell projection organization, biological_process,
ENSG00000231064	257.175	-1.114	0.363021	-3.06869	0.00215001	0.027359	chr1	155195004	155205495	+	AC234582.1	antisense		105371450
ENSG00000215156	29.4673	-2.52577	0.822831	-3.06961	0.00214335	0.0272935	chr5	34190056	34193653	+	AC138409.1	processed_pseudogene
ENSG00000105643	25.332	-1.51341	0.492991	-3.06986	0.0021416	0.0272806	chr19	18001132	18014102	+	ARRDC2	protein_coding		27106	GO:0031410, GO:0005886, GO:0005886, GO:0005737,	cytoplasmic vesicle, plasma membrane, plasma membrane, cytoplasm,	GO:0005515,	protein binding,	GO:0015031,	protein transport,
ENSG00000106511	4.8533	4.64612	1.51148	3.07389	0.00211286	0.0269806	chr7	15611212	15686812	-	MEOX2	protein_coding	This gene encodes a member of a subfamily of non-clustered, diverged, antennapedia-like homeobox-containing genes. The encoded protein may play a role in the regulation of vertebrate limb myogenesis. Mutations in the related mouse protein may be associated with craniofacial and/or skeletal abnormalities, in addition to neurovascular dysfunction observed in Alzheimer's disease. [provided by RefSeq…	4223	GO:0016607, GO:0005737, GO:0005634, GO:0005634, GO:0000785,	nuclear speck, cytoplasm, nucleus, nucleus, chromatin,	GO:1990837, GO:0043565, GO:0043565, GO:0005515, GO:0003700, GO:0001228, GO:0001228, GO:0000981, GO:0000981, GO:0000978, GO:0000978,	sequence-specific double-stranded DNA binding, sequence-specific DNA binding, sequence-specific DNA binding, protein binding, DNA-binding transcription factor activity, DNA-binding transcription activator activity, RNA polymerase II-specific, DNA-binding transcription activator activity, RNA polymerase II-specific, DNA-binding transcription factor activity, RNA polymerase II-specific, DNA-binding…	GO:0090051, GO:0061053, GO:0060173, GO:0060021, GO:0045944, GO:0045944, GO:0007519, GO:0006357, GO:0001757, GO:0001525,	negative regulation of cell migration involved in sprouting angiogenesis, somite development, limb development, roof of mouth development, positive regulation of transcription by RNA polymerase II, positive regulation of transcription by RNA polymerase II, skeletal muscle tissue development, regulation of transcription by RNA polymerase II, somite specification, angiogenesis,
ENSG00000248144	8.45715	3.94626	1.28341	3.07482	0.00210631	0.0269064	chr4	99336492	99353027	-	ADH1C	protein_coding	This gene encodes class I alcohol dehydrogenase, gamma subunit, which is a member of the alcohol dehydrogenase family. Members of this enzyme family metabolize a wide variety of substrates, including ethanol, retinol, other aliphatic alcohols, hydroxysteroids, and lipid peroxidation products. Class I alcohol dehydrogenase, consisting of several homo- and heterodimers of alpha, beta, and gamma sub…	126	GO:0005886, GO:0005829, GO:0005829, GO:0005829, GO:0005654,	plasma membrane, cytosol, cytosol, cytosol, nucleoplasm,	GO:0008270, GO:0004745, GO:0004024, GO:0004022,	zinc ion binding, NAD-retinol dehydrogenase activity, alcohol dehydrogenase activity, zinc-dependent, alcohol dehydrogenase (NAD+) activity,	GO:0042573, GO:0042572, GO:0006069, GO:0006069,	retinoic acid metabolic process, retinol metabolic process, ethanol oxidation, ethanol oxidation,
ENSG00000236801	82.1594	-1.15958	0.377093	-3.07506	0.00210462	0.0268944	chr9	70217195	70217668	+	RPL24P8	processed_pseudogene		100270964
ENSG00000112245	6.1491	-4.21965	1.37207	-3.07539	0.00210224	0.0268763	chr6	63521746	63583377	+	PTP4A1	protein_coding	This gene encodes a member of a small class of prenylated protein tyrosine phosphatases (PTPs), which contain a PTP domain and a characteristic C-terminal prenylation motif. The encoded protein is a cell signaling molecule that plays regulatory roles in a variety of cellular processes, including cell proliferation and migration. The protein may also be involved in cancer development and metastasi…	7803	GO:0009898, GO:0005819, GO:0005783, GO:0005769, GO:0005737, GO:0005737, GO:0005634,	cytoplasmic side of plasma membrane, spindle, endoplasmic reticulum, early endosome, cytoplasm, cytoplasm, nucleus,	GO:0008138, GO:0005515, GO:0004725, GO:0004725,	protein tyrosine/serine/threonine phosphatase activity, protein binding, protein tyrosine phosphatase activity, protein tyrosine phosphatase activity,	GO:0030335, GO:0007049, GO:0006470,	positive regulation of cell migration, cell cycle, protein dephosphorylation,
ENSG00000264343	24.8795	-1.66192	0.540394	-3.07538	0.00210237	0.0268763	chr1	146146203	146229026	-	NOTCH2NLA	protein_coding		388677	GO:0005737, GO:0005576,	cytoplasm, extracellular region,	GO:0005515, GO:0005509, GO:0005112, GO:0005112,	protein binding, calcium ion binding, Notch binding, Notch binding,	GO:0045747, GO:0030154, GO:0021987, GO:0007219,	positive regulation of Notch signaling pathway, cell differentiation, cerebral cortex development, Notch signaling pathway,
ENSG00000174348	6.62272	3.54412	1.15187	3.07685	0.00209199	0.02678	chr1	53062052	53085502	+	PODN	protein_coding	The protein encoded by this gene is a member of the small leucine-rich repeat protein family and contains an amino terminal CX3CXCX7C cysteine-rich cluster followed by a leucine-rich repeat domain. Studies suggest that this protein could function to inhibit smooth muscle cell proliferation and migration following arterial injury. [provided by RefSeq, Jul 2016].	127435	GO:0062023, GO:0005737, GO:0005615, GO:0005615, GO:0005615,	collagen-containing extracellular matrix, cytoplasm, extracellular space, extracellular space, extracellular space,	GO:0030021, GO:0005518,	extracellular matrix structural constituent conferring compression resistance, collagen binding,	GO:0030336, GO:0008285,	negative regulation of cell migration, negative regulation of cell population proliferation,
ENSG00000213809	6.15594	4.99433	1.62308	3.07706	0.00209054	0.0267708	chr12	10372353	10391874	-	KLRK1	protein_coding	Natural killer (NK) cells are lymphocytes that can mediate lysis of certain tumor cells and virus-infected cells without previous activation. They can also regulate specific humoral and cell-mediated immunity. NK cells preferentially express several calcium-dependent (C-type) lectins, which have been implicated in the regulation of NK cell function. The NKG2 gene family is located within the NK c…	22914	GO:0016021, GO:0009986, GO:0009897, GO:0005887, GO:0005886, GO:0005886,	integral component of membrane, cell surface, external side of plasma membrane, integral component of plasma membrane, plasma membrane, plasma membrane,	GO:0042802, GO:0042288, GO:0038023, GO:0038023, GO:0032394, GO:0030246, GO:0005515,	identical protein binding, MHC class I protein binding, signaling receptor activity, signaling receptor activity, MHC class Ib receptor activity, carbohydrate binding, protein binding,	GO:2000502, GO:0071222, GO:0050830, GO:0045954, GO:0045954, GO:0045429, GO:0042267, GO:0034260, GO:0032729, GO:0031295, GO:0030154, GO:0030101, GO:0007165, GO:0006809, GO:0002250, GO:0002223,	negative regulation of natural killer cell chemotaxis, cellular response to lipopolysaccharide, defense response to Gram-positive bacterium, positive regulation of natural killer cell mediated cytotoxicity, positive regulation of natural killer cell mediated cytotoxicity, positive regulation of nitric oxide biosynthetic process, natural killer cell mediated cytotoxicity, negative regulation of GT…
ENSG00000206052	1354.23	1.05427	0.34232	3.07979	0.00207147	0.0265991	chr18	69401055	69849087	+	DOK6	protein_coding	DOK6 is a member of the DOK (see DOK1; MIM 602919) family of intracellular adaptors that play a role in the RET (MIM 164761) signaling cascade (Crowder et al., 2004 [PubMed 15286081]).[supplied by OMIM, Mar 2008].	220164	GO:0005829, GO:0005737,	cytosol, cytoplasm,	GO:0005515,	protein binding,	GO:0043410, GO:0007169,	positive regulation of MAPK cascade, transmembrane receptor protein tyrosine kinase signaling pathway,
ENSG00000277511	7.94054	-3.18446	1.03341	-3.0815	0.0020596	0.0264771	chr17	32127595	32128454	+	AC116407.2	lincRNA
ENSG00000267060	30.1963	1.43317	0.464949	3.08242	0.00205322	0.0264044	chr17	42968088	42980433	-	PTGES3L	protein_coding		100885848	GO:0005829, GO:0005634,	cytosol, nucleus,	GO:0051879, GO:0051087,	Hsp90 protein binding, chaperone binding,	GO:0051131, GO:0006457,	chaperone-mediated protein complex assembly, protein folding,
ENSG00000255118	100.818	1.13506	0.368219	3.08257	0.00205221	0.0264008	chr11	62336911	62338090	-	AP003306.2	antisense
ENSG00000226819	30.8544	1.76881	0.573665	3.08335	0.00204686	0.0263599	chr2	66426735	66433470	-	MEIS1-AS3	antisense
ENSG00000084636	49.4967	1.3219	0.428659	3.08381	0.00204366	0.0263465	chr1	31652247	31704319	-	COL16A1	protein_coding	This gene encodes the alpha chain of type XVI collagen, a member of the FACIT collagen family (fibril-associated collagens with interrupted helices). Members of this collagen family are found in association with fibril-forming collagens such as type I and II, and serve to maintain the integrity of the extracellular matrix. High levels of type XVI collagen have been found in fibroblasts and kerati…	1307	GO:0062023, GO:0031012, GO:0005788, GO:0005615, GO:0005597, GO:0005588, GO:0005576,	collagen-containing extracellular matrix, extracellular matrix, endoplasmic reticulum lumen, extracellular space, collagen type XVI trimer, collagen type V trimer, extracellular region,	GO:0030020, GO:0030020, GO:0005515, GO:0005201, GO:0005178,	extracellular matrix structural constituent conferring tensile strength, extracellular matrix structural constituent conferring tensile strength, protein binding, extracellular matrix structural constituent, integrin binding,	GO:0071230, GO:0051894, GO:0033627, GO:0033622, GO:0030198, GO:0007565, GO:0007229, GO:0007155,	cellular response to amino acid stimulus, positive regulation of focal adhesion assembly, cell adhesion mediated by integrin, integrin activation, extracellular matrix organization, female pregnancy, integrin-mediated signaling pathway, cell adhesion,
ENSG00000126561	127.05	-1.18108	0.383006	-3.08371	0.00204437	0.0263465	chr17	42287547	42311943	+	STAT5A	protein_coding	The protein encoded by this gene is a member of the STAT family of transcription factors. In response to cytokines and growth factors, STAT family members are phosphorylated by the receptor associated kinases, and then form homo- or heterodimers that translocate to the cell nucleus where they act as transcription activators. This protein is activated by, and mediates the responses of many cell li…	6776	GO:0090575, GO:0005829, GO:0005829, GO:0005654, GO:0005654, GO:0000785,	RNA polymerase II transcription regulator complex, cytosol, cytosol, nucleoplasm, nucleoplasm, chromatin,	GO:0005515, GO:0003700, GO:0000981, GO:0000981, GO:0000978,	protein binding, DNA-binding transcription factor activity, DNA-binding transcription factor activity, RNA polymerase II-specific, DNA-binding transcription factor activity, RNA polymerase II-specific, RNA polymerase II cis-regulatory region sequence-specific DNA binding,	GO:0060397, GO:0045944, GO:0043536, GO:0043434, GO:0042127, GO:0040014, GO:0038026, GO:0019530, GO:0019221, GO:0007595, GO:0007259, GO:0007259, GO:0006952, GO:0006357, GO:0001938,	growth hormone receptor signaling pathway via JAK-STAT, positive regulation of transcription by RNA polymerase II, positive regulation of blood vessel endothelial cell migration, response to peptide hormone, regulation of cell population proliferation, regulation of multicellular organism growth, reelin-mediated signaling pathway, taurine metabolic process, cytokine-mediated signaling pathway, la…
ENSG00000118729	6.14233	4.04811	1.31248	3.08431	0.00204022	0.0263117	chr1	115700007	115768781	-	CASQ2	protein_coding	The protein encoded by this gene specifies the cardiac muscle family member of the calsequestrin family. Calsequestrin is localized to the sarcoplasmic reticulum in cardiac and slow skeletal muscle cells. The protein is a calcium binding protein that stores calcium for muscle function. Mutations in this gene cause stress-induced polymorphic ventricular tachycardia, also referred to as catecholami…	845	GO:0034704, GO:0033018, GO:0033018, GO:0033017, GO:0030018, GO:0030018, GO:0016529, GO:0014701, GO:0005737,	calcium channel complex, sarcoplasmic reticulum lumen, sarcoplasmic reticulum lumen, sarcoplasmic reticulum membrane, Z disc, Z disc, sarcoplasmic reticulum, junctional sarcoplasmic reticulum membrane, cytoplasm,	GO:0140314, GO:0048306, GO:0043167, GO:0042803, GO:0005515, GO:0005509, GO:0005509,	calcium ion sequestering activity, calcium-dependent protein binding, ion binding, protein homodimerization activity, protein binding, calcium ion binding, calcium ion binding,	GO:1901017, GO:0086029, GO:0071313, GO:0060315, GO:0060315, GO:0060306, GO:0060048, GO:0051279, GO:0051258, GO:0051238, GO:0051208, GO:0043267, GO:0010881, GO:0010881, GO:0010880, GO:0010649, GO:0006941, GO:0006874, GO:0005513, GO:0002027,	negative regulation of potassium ion transmembrane transporter activity, Purkinje myocyte to ventricular cardiac muscle cell signaling, cellular response to caffeine, negative regulation of ryanodine-sensitive calcium-release channel activity, negative regulation of ryanodine-sensitive calcium-release channel activity, regulation of membrane repolarization, cardiac muscle contraction, regulation …
ENSG00000246985	57.3812	1.20303	0.390027	3.08448	0.00203908	0.0263063	chr12	93542463	93571768	-	SOCS2-AS1	processed_transcript		144481
ENSG00000165434	5868.9	1.04679	0.3392	3.08605	0.00202837	0.0262239	chr11	74330318	74398473	-	PGM2L1	protein_coding		283209	GO:0005829,	cytosol,	GO:0047933, GO:0047933, GO:0046872, GO:0016868,	glucose-1,6-bisphosphate synthase activity, glucose-1,6-bisphosphate synthase activity, metal ion binding, intramolecular transferase activity, phosphotransferases,	GO:0006006,	glucose metabolic process,
ENSG00000217236	133.301	1.23817	0.400965	3.08798	0.0020152	0.0260721	chr2	174334946	174338492	+	SP9	protein_coding		100131390	GO:0005634, GO:0000785,	nucleus, chromatin,	GO:1990837, GO:0046872, GO:0000981, GO:0000981, GO:0000978,	sequence-specific double-stranded DNA binding, metal ion binding, DNA-binding transcription factor activity, RNA polymerase II-specific, DNA-binding transcription factor activity, RNA polymerase II-specific, RNA polymerase II cis-regulatory region sequence-specific DNA binding,	GO:0030326, GO:0006357,	embryonic limb morphogenesis, regulation of transcription by RNA polymerase II,
ENSG00000229447	16.4277	-2.59394	0.839767	-3.08888	0.00200911	0.0260027	chr1	31263245	31263681	-	AC114495.2	processed_pseudogene
ENSG00000107187	19.1714	3.20813	1.03832	3.08974	0.0020033	0.0259459	chr9	136196250	136205128	-	LHX3	protein_coding	This gene encodes a member of a large family of proteins which carry the LIM domain, a unique cysteine-rich zinc-binding domain. The encoded protein is a transcription factor that is required for pituitary development and motor neuron specification. Mutations in this gene cause combined pituitary hormone deficiency 3. Alternative splicing results in multiple transcript variants encoding different…	8022	GO:0005667, GO:0005634, GO:0000785,	transcription regulator complex, nucleus, chromatin,	GO:0061629, GO:0046872, GO:0043565, GO:0001228, GO:0000981, GO:0000981, GO:0000978, GO:0000977,	RNA polymerase II-specific DNA-binding transcription factor binding, metal ion binding, sequence-specific DNA binding, DNA-binding transcription activator activity, RNA polymerase II-specific, DNA-binding transcription factor activity, RNA polymerase II-specific, DNA-binding transcription factor activity, RNA polymerase II-specific, RNA polymerase II cis-regulatory region sequence-specific DNA bi…	GO:0060129, GO:0060127, GO:0060126, GO:0048839, GO:0045944, GO:0045893, GO:0043066, GO:0030324, GO:0030182, GO:0021527, GO:0021526, GO:0021521, GO:0021520, GO:0009887, GO:0008045, GO:0006915, GO:0006357, GO:0001890,	thyroid-stimulating hormone-secreting cell differentiation, prolactin secreting cell differentiation, somatotropin secreting cell differentiation, inner ear development, positive regulation of transcription by RNA polymerase II, positive regulation of DNA-templated transcription, negative regulation of apoptotic process, lung development, neuron differentiation, spinal cord association neuron dif…
ENSG00000160602	78.1041	-1.0988	0.355526	-3.09062	0.00199739	0.0258785	chr17	28725897	28743455	+	NEK8	protein_coding	This gene encodes a member of the serine/threionine protein kinase family related to NIMA (never in mitosis, gene A) of Aspergillus nidulans. The encoded protein may play a role in cell cycle progression from G2 to M phase. Mutations in the related mouse gene are associated with a disease phenotype that closely parallels the juvenile autosomal recessive form of polycystic kidney disease in humans…	284086	GO:0097546, GO:0097543, GO:0005929, GO:0005929, GO:0005929, GO:0005813, GO:0005737, GO:0005634,	ciliary base, ciliary inversin compartment, cilium, cilium, cilium, centrosome, cytoplasm, nucleus,	GO:0106310, GO:0046872, GO:0005524, GO:0005515, GO:0004674,	protein serine kinase activity, metal ion binding, ATP binding, protein binding, protein serine/threonine kinase activity,	GO:0035330, GO:0009887, GO:0009887, GO:0007507, GO:0007368, GO:0007059, GO:0006468,	regulation of hippo signaling, animal organ morphogenesis, animal organ morphogenesis, heart development, determination of left/right symmetry, chromosome segregation, protein phosphorylation,
ENSG00000091536	59.6218	-1.42317	0.460189	-3.09258	0.00198422	0.0257433	chr17	18108706	18179806	+	MYO15A	protein_coding	This gene encodes an unconventional myosin. This protein differs from other myosins in that it has a long N-terminal extension preceding the conserved motor domain. Studies in mice suggest that this protein is necessary for actin organization in the hair cells of the cochlea. Mutations in this gene have been associated with profound, congenital, neurosensory, nonsyndromal deafness. This gene is l…	51168	GO:0098858, GO:0070062, GO:0032420, GO:0031982, GO:0016459, GO:0015629, GO:0005737, GO:0005737,	actin-based cell projection, extracellular exosome, stereocilium, vesicle, myosin complex, actin cytoskeleton, cytoplasm, cytoplasm,	GO:0051015, GO:0005524, GO:0005516, GO:0000146,	actin filament binding, ATP binding, calmodulin binding, microfilament motor activity,	GO:0042472, GO:0030050, GO:0009416, GO:0007626, GO:0007605, GO:0007015,	inner ear morphogenesis, vesicle transport along actin filament, response to light stimulus, locomotory behavior, sensory perception of sound, actin filament organization,
ENSG00000235244	16.4062	-2.08883	0.675456	-3.09247	0.001985	0.0257433	chrX	115917271	115969089	-	DANT2	lincRNA		642776
ENSG00000175463	54.7045	-1.60477	0.518684	-3.09393	0.00197525	0.0256558	chr11	67403915	67410089	+	TBC1D10C	protein_coding	The protein encoded by this gene has an N-terminal Rab-GTPase domain and a binding site at the C-terminus for calcineurin, and is an inhibitor of both the Ras signaling pathway and calcineurin, a phosphatase regulated by calcium and calmodulin. Genes encoding similar proteins are located on chromosomes 16 and 22. Multiple transcript variants encoding different isoforms have been found for this ge…	374403	GO:0101003, GO:0031527, GO:0016020, GO:0005886, GO:0005886, GO:0005829,	ficolin-1-rich granule membrane, filopodium membrane, membrane, plasma membrane, plasma membrane, cytosol,	GO:0005515, GO:0005096,	protein binding, GTPase activator activity,	GO:1902017, GO:0090630, GO:0070885, GO:0070373, GO:0070371, GO:0050869, GO:0042147, GO:0042113, GO:0033173,	regulation of cilium assembly, activation of GTPase activity, negative regulation of calcineurin-NFAT signaling cascade, negative regulation of ERK1 and ERK2 cascade, ERK1 and ERK2 cascade, negative regulation of B cell activation, retrograde transport, endosome to Golgi, B cell activation, calcineurin-NFAT signaling cascade,
ENSG00000228252	96.8358	-1.23528	0.399222	-3.09421	0.00197335	0.0256401	chr3	130212823	130273806	+	COL6A4P2	transcribed_unitary_pseudogene
ENSG00000081138	431.499	1.64573	0.531769	3.09481	0.00196938	0.0256069	chr18	65750252	65890341	+	CDH7	protein_coding	This gene encodes a type II classical cadherin of the cadherin superfamily. Alternative splicing results in multiple transcript variants, at least one of which encodes a preproprotein that is proteolytically processed to generate the mature glycoprotein. This calcium dependent cell-cell adhesion molecule is comprised of five extracellular cadherin repeats, a transmembrane region and a highly cons…	1005	GO:0016342, GO:0016021, GO:0005912, GO:0005886,	catenin complex, integral component of membrane, adherens junction, plasma membrane,	GO:0045296, GO:0005509,	cadherin binding, calcium ion binding,	GO:0098742, GO:0098609, GO:0034332, GO:0016339, GO:0007275, GO:0007156, GO:0007043, GO:0000902,	cell-cell adhesion via plasma-membrane adhesion molecules, cell-cell adhesion, adherens junction organization, calcium-dependent cell-cell adhesion via plasma membrane cell adhesion molecules, multicellular organism development, homophilic cell adhesion via plasma membrane adhesion molecules, cell-cell junction assembly, cell morphogenesis,
ENSG00000141696	559.688	-1.02256	0.3304	-3.09492	0.00196869	0.0256069	chr17	41801947	41812604	-	P3H4	protein_coding	This nucleolar protein was first characterized because it was an autoantigen in cases on interstitial cystitis. The protein, with a predicted molecular weight of 50 kDa, appears to be localized in the particulate compartment of the interphase nucleolus, with a distribution distinct from that of nucleolar protein B23. During mitosis it is associated with chromosomes. [provided by RefSeq, Jul 2008].	10609	GO:1902494, GO:0043231, GO:0005783, GO:0005783, GO:0005730, GO:0000795, GO:0000794,	catalytic complex, intracellular membrane-bounded organelle, endoplasmic reticulum, endoplasmic reticulum, nucleolus, synaptonemal complex, condensed nuclear chromosome,	GO:0005518,	collagen binding,	GO:0046849, GO:0032964, GO:0030199, GO:0030199, GO:0017185, GO:0017185, GO:0007130,	bone remodeling, collagen biosynthetic process, collagen fibril organization, collagen fibril organization, peptidyl-lysine hydroxylation, peptidyl-lysine hydroxylation, synaptonemal complex assembly,
ENSG00000164675	39.9884	-1.46288	0.472356	-3.09699	0.00195494	0.0254555	chr7	123452400	123535077	-	IQUB	protein_coding		154865	GO:0031514, GO:0001669,	motile cilium, acrosomal vesicle,	GO:0005515,	protein binding,	GO:0060271, GO:0007224,	cilium assembly, smoothened signaling pathway,
ENSG00000136840	193.352	-1.12739	0.363955	-3.09761	0.00195089	0.0254119	chr9	127907886	127917038	-	ST6GALNAC4	protein_coding	The protein encoded by this gene is a type II membrane protein that catalyzes the transfer of sialic acid from CMP-sialic acid to galactose-containing substrates. The encoded protein prefers glycoproteins rather than glycolipids as substrates and shows restricted substrate specificity, utilizing only the trisaccharide sequence Neu5Ac-alpha-2,3-Gal-beta-1,3-GalNAc. In addition, it is involved in t…	27090	GO:0016021, GO:0000139,	integral component of membrane, Golgi membrane,	GO:0047290, GO:0008373, GO:0001665, GO:0001665,	(alpha-N-acetylneuraminyl-2,3-beta-galactosyl-1,3)-N-acetyl-galactosaminide 6-alpha-sialyltransferase activity, sialyltransferase activity, alpha-N-acetylgalactosaminide alpha-2,6-sialyltransferase activity, alpha-N-acetylgalactosaminide alpha-2,6-sialyltransferase activity,	GO:0097503, GO:0019082, GO:0016266, GO:0009311, GO:0006664, GO:0001574,	sialylation, viral protein processing, O-glycan processing, oligosaccharide metabolic process, glycolipid metabolic process, ganglioside biosynthetic process,
ENSG00000226180	28.2257	1.53957	0.496842	3.09871	0.00194367	0.0253451	chr16	87693537	87696147	-	AC010536.1	lincRNA		100129215
ENSG00000142694	131.664	-1.73366	0.559446	-3.09889	0.0019425	0.0253388	chr1	36322031	36324154	-	EVA1B	protein_coding		55194	GO:0016021,	integral component of membrane,	GO:0005515,	protein binding,
ENSG00000168843	726.711	1.55257	0.500981	3.09906	0.00194136	0.0253331	chr4	161383897	162164035	-	FSTL5	protein_coding		56884	GO:0005576,	extracellular region,	GO:0005515, GO:0005509,	protein binding, calcium ion binding,	GO:0030154, GO:0007275,	cell differentiation, multicellular organism development,
ENSG00000100312	8.64167	-3.03561	0.979171	-3.10019	0.00193398	0.0252549	chr22	50738196	50745334	+	ACR	protein_coding	Acrosin is the major proteinase present in the acrosome of mature spermatozoa. It is a typical serine proteinase with trypsin-like specificity. It is stored in the acrosome in its precursor form, proacrosin. The active enzyme functions in the lysis of the zona pellucida, thus facilitating penetration of the sperm through the innermost glycoprotein layers of the ovum. The mRNA for proacrosin is sy…	49	GO:0043159, GO:0032991, GO:0005798, GO:0005634, GO:0005576,	acrosomal matrix, protein-containing complex, Golgi-associated vesicle, nucleus, extracellular region,	GO:0042806, GO:0008270, GO:0008236, GO:0005537, GO:0005515, GO:0005507, GO:0004252, GO:0004252, GO:0004040, GO:0003677, GO:0002020,	fucose binding, zinc ion binding, serine-type peptidase activity, mannose binding, protein binding, copper ion binding, serine-type endopeptidase activity, serine-type endopeptidase activity, amidase activity, DNA binding, protease binding,	GO:0048545, GO:0007341, GO:0007340, GO:0007340, GO:0007340, GO:0007339, GO:0007338, GO:0007190, GO:0002077,	response to steroid hormone, penetration of zona pellucida, acrosome reaction, acrosome reaction, acrosome reaction, binding of sperm to zona pellucida, single fertilization, activation of adenylate cyclase activity, acrosome matrix dispersal,
ENSG00000010626	117.484	-1.33045	0.429046	-3.10094	0.0019291	0.0252007	chr12	6873569	6914243	+	LRRC23	protein_coding		10233	GO:0005829, GO:0005737, GO:0005575,	cytosol, cytoplasm, cellular_component,	GO:0005515, GO:0003674,	protein binding, molecular_function,	GO:0008150,	biological_process,
ENSG00000233251	23.7914	2.56441	0.826349	3.1033	0.00191373	0.0250443	chr2	56173534	56185770	-	AC007743.1	antisense		100129434
ENSG00000108771	15.0589	-1.84628	0.594865	-3.1037	0.00191117	0.0250199	chr17	42101404	42112733	-	DHX58	protein_coding		79132	GO:0005737,	cytoplasm,	GO:0016887, GO:0008270, GO:0008270, GO:0005524, GO:0005515, GO:0003727, GO:0003727, GO:0003725, GO:0003725, GO:0003724, GO:0003677,	ATP hydrolysis activity, zinc ion binding, zinc ion binding, ATP binding, protein binding, single-stranded RNA binding, single-stranded RNA binding, double-stranded RNA binding, double-stranded RNA binding, RNA helicase activity, DNA binding,	GO:1900246, GO:1900245, GO:0045824, GO:0045088, GO:0045087, GO:0039536, GO:0039536, GO:0039534, GO:0039528, GO:0032728, GO:0032481, GO:0032480, GO:0009617, GO:0009615, GO:0009615,	positive regulation of RIG-I signaling pathway, positive regulation of MDA-5 signaling pathway, negative regulation of innate immune response, regulation of innate immune response, innate immune response, negative regulation of RIG-I signaling pathway, negative regulation of RIG-I signaling pathway, negative regulation of MDA-5 signaling pathway, cytoplasmic pattern recognition receptor signaling…
ENSG00000147592	80.0691	-1.14369	0.368454	-3.10402	0.00190908	0.0250105	chr8	70635318	70669174	-	LACTB2	protein_coding		51110	GO:0005759, GO:0005759,	mitochondrial matrix, mitochondrial matrix,	GO:0008270, GO:0005515, GO:0004521, GO:0004521, GO:0003727, GO:0003727,	zinc ion binding, protein binding, endoribonuclease activity, endoribonuclease activity, single-stranded RNA binding, single-stranded RNA binding,	GO:0090502,	RNA phosphodiester bond hydrolysis, endonucleolytic,
ENSG00000227933	3.30776	-5.26072	1.69473	-3.10416	0.00190822	0.0250083	chr9	35646270	35647099	+	AL357874.1	antisense
ENSG00000124549	44.6221	-1.50511	0.484842	-3.10434	0.00190704	0.0250019	chr6	26421391	26432383	+	BTN2A3P	transcribed_unprocessed_pseudogene	The butyrophilin (BTN) genes are a group of major histocompatibility complex (MHC)-associated genes that encode type I membrane proteins with 2 extracellular immunoglobulin (Ig) domains and an intracellular B30.2 (PRYSPRY) domain. Three subfamilies of human BTN genes are located in the MHC class I region: the single-copy BTN1A1 gene (MIM 601610) and the BTN2 (e.g., BTN2A3) and BTN3 (e.g., BNT3A1;…	54718	GO:0016021, GO:0009897,	integral component of membrane, external side of plasma membrane,	GO:0005102,	signaling receptor binding,	GO:0050852, GO:0001817,	T cell receptor signaling pathway, regulation of cytokine production,
ENSG00000118971	1826.96	-1.03863	0.334318	-3.10672	0.00189174	0.0248371	chr12	4273772	4305350	+	CCND2	protein_coding	The protein encoded by this gene belongs to the highly conserved cyclin family, whose members are characterized by a dramatic periodicity in protein abundance through the cell cycle. Cyclins function as regulators of CDK kinases. Different cyclins exhibit distinct expression and degradation patterns which contribute to the temporal coordination of each mitotic event. This cyclin forms a complex w…	894	GO:0097129, GO:0031965, GO:0005829, GO:0005829, GO:0005737, GO:0005730, GO:0005654, GO:0005654, GO:0005634, GO:0005634, GO:0000785, GO:0000307, GO:0000307,	cyclin D2-CDK4 complex, nuclear membrane, cytosol, cytosol, cytoplasm, nucleolus, nucleoplasm, nucleoplasm, nucleus, nucleus, chromatin, cyclin-dependent protein kinase holoenzyme complex, cyclin-dependent protein kinase holoenzyme complex,	GO:0019901, GO:0016538, GO:0005515,	protein kinase binding, cyclin-dependent protein serine/threonine kinase regulator activity, protein binding,	GO:1900087, GO:1900087, GO:0071481, GO:0051301, GO:0045737, GO:0044772, GO:0043066, GO:0008344, GO:0008284, GO:0007616, GO:0001934, GO:0000082, GO:0000079,	positive regulation of G1/S transition of mitotic cell cycle, positive regulation of G1/S transition of mitotic cell cycle, cellular response to X-ray, cell division, positive regulation of cyclin-dependent protein serine/threonine kinase activity, mitotic cell cycle phase transition, negative regulation of apoptotic process, adult locomotory behavior, positive regulation of cell population proli…
ENSG00000229558	9.3328	-2.70142	0.869514	-3.10682	0.0018911	0.0248371	chr13	23418971	23428869	+	SACS-AS1	lincRNA		100506680
ENSG00000164929	1166.46	1.12214	0.361012	3.10832	0.00188153	0.0247297	chr8	103140710	103230305	+	BAALC	protein_coding	This gene was identified by gene expression studies in patients with acute myeloid leukemia (AML). The gene is conserved among mammals and is not found in lower organisms. Tissues that express this gene develop from the neuroectoderm. Multiple alternatively spliced transcript variants that encode different proteins have been described for this gene; however, some of the transcript variants are fo…	79870	GO:0070161, GO:0045121, GO:0043005, GO:0016528, GO:0014069, GO:0005829, GO:0005737, GO:0005737, GO:0005654,	anchoring junction, membrane raft, neuron projection, sarcoplasm, postsynaptic density, cytosol, cytoplasm, cytoplasm, nucleoplasm,
ENSG00000196739	427.035	-1.53311	0.492862	-3.11062	0.00186695	0.0245825	chr9	114155560	114312511	+	COL27A1	protein_coding	This gene encodes a member of the fibrillar collagen family, and plays a role during the calcification of cartilage and the transition of cartilage to bone. The encoded protein product is a preproprotein. It includes an N-terminal signal peptide, which is followed by an N-terminal propetide, mature peptide and a C-terminal propeptide. The N-terminal propeptide contains thrombospondin N-terminal-l…	85301	GO:0062023, GO:0031012, GO:0005788, GO:0005615, GO:0005583, GO:0005576,	collagen-containing extracellular matrix, extracellular matrix, endoplasmic reticulum lumen, extracellular space, fibrillar collagen trimer, extracellular region,	GO:0046872, GO:0030020, GO:0005201,	metal ion binding, extracellular matrix structural constituent conferring tensile strength, extracellular matrix structural constituent,	GO:0030198, GO:0003431,	extracellular matrix organization, growth plate cartilage chondrocyte development,
ENSG00000237990	29.9104	2.24822	0.722607	3.11126	0.00186289	0.0245647	chr3	3039033	3069242	-	CNTN4-AS1	antisense
ENSG00000241494	155.195	-1.03767	0.333419	-3.11221	0.00185693	0.0245127	chr14	101677943	101678380	+	AL355032.1	processed_pseudogene		283603
ENSG00000159247	60.7464	1.24131	0.398777	3.1128	0.00185324	0.0244873	chr9	138150075	138177433	+	TUBBP5	transcribed_unprocessed_pseudogene
ENSG00000160161	241.586	-1.4522	0.466553	-3.11262	0.00185433	0.0244873	chr19	19538248	19546659	+	CILP2	protein_coding		148113	GO:0070062, GO:0005615,	extracellular exosome, extracellular space,	GO:0004551, GO:0004035,	dinucleotide phosphatase activity, alkaline phosphatase activity,
ENSG00000168243	4165.04	1.0164	0.3265	3.11302	0.00185184	0.024481	chr1	235547687	235650754	-	GNG4	protein_coding		2786	GO:0070062, GO:0005886, GO:0005834,	extracellular exosome, plasma membrane, heterotrimeric G-protein complex,	GO:0031681, GO:0005515,	G-protein beta-subunit binding, protein binding,	GO:0030308, GO:0008277, GO:0007186,	negative regulation of cell growth, regulation of G protein-coupled receptor signaling pathway, G protein-coupled receptor signaling pathway,
ENSG00000172578	20.334	-2.06855	0.664148	-3.11459	0.00184201	0.0243776	chr3	183487531	183555689	-	KLHL6	protein_coding	This gene encodes a member of the kelch-like (KLHL) family of proteins, which is involved in B-lymphocyte antigen receptor signaling and germinal-center B-cell maturation. The encoded protein contains an N-terminal broad-complex, tramtrack and bric a brac (BTB) domain that facilitates protein binding and dimerization, a BTB and C-terminal kelch (BACK) domain, and six C-terminal kelch repeat domai…	89857			GO:0005515,	protein binding,	GO:0050853, GO:0009617, GO:0002467,	B cell receptor signaling pathway, response to bacterium, germinal center formation,
ENSG00000227640	493.095	1.20873	0.38805	3.11488	0.00184023	0.0243629	chr13	94712716	94716246	+	SOX21-AS1	lincRNA		100507533
ENSG00000254087	62.6672	-1.76269	0.565843	-3.11515	0.00183851	0.024349	chr8	55879813	56014168	+	LYN	protein_coding	This gene encodes a tyrosine protein kinase, which maybe involved in the regulation of mast cell degranulation, and erythroid differentiation. Alternatively spliced transcript variants encoding different isoforms have been found for this gene. [provided by RefSeq, Jul 2011].	4067	GO:0099091, GO:0098978, GO:0070062, GO:0048471, GO:0045121, GO:0045121, GO:0043231, GO:0034666, GO:0031234, GO:0030666, GO:0030061, GO:0014069, GO:0005912, GO:0005886, GO:0005886, GO:0005829, GO:0005794, GO:0005765, GO:0005758, GO:0005737, GO:0005634, GO:0005634,	postsynaptic specialization, intracellular component, glutamatergic synapse, extracellular exosome, perinuclear region of cytoplasm, membrane raft, membrane raft, intracellular membrane-bounded organelle, integrin alpha2-beta1 complex, extrinsic component of cytoplasmic side of plasma membrane, endocytic vesicle membrane, mitochondrial crista, postsynaptic density, adherens junction, plasma membr…	GO:0140031, GO:0097110, GO:0051219, GO:0046875, GO:0044325, GO:0043208, GO:0043015, GO:0031625, GO:0017124, GO:0016301, GO:0005524, GO:0005515, GO:0005178, GO:0005161, GO:0005102, GO:0004715, GO:0004715, GO:0004715, GO:0004713, GO:0004713, GO:0004713, GO:0004713,	phosphorylation-dependent protein binding, scaffold protein binding, phosphoprotein binding, ephrin receptor binding, transmembrane transporter binding, glycosphingolipid binding, gamma-tubulin binding, ubiquitin protein ligase binding, SH3 domain binding, kinase activity, ATP binding, protein binding, integrin binding, platelet-derived growth factor receptor binding, signaling receptor binding, …	GO:2000670, GO:2000670, GO:1902961, GO:1902532, GO:0097028, GO:0097028, GO:0090330, GO:0090330, GO:0090025, GO:0071300, GO:0070668, GO:0070667, GO:0070667, GO:0070447, GO:0070373, GO:0070372, GO:0070304, GO:0060397, GO:0060369, GO:0060252, GO:0051279, GO:0050900, GO:0050855, GO:0050855, GO:0050853, GO:0050777, GO:0048678, GO:0048013, GO:0046777, GO:0045646, GO:0045087, GO:0043552, GO:0043407, GO:…	positive regulation of dendritic cell apoptotic process, positive regulation of dendritic cell apoptotic process, positive regulation of aspartic-type endopeptidase activity involved in amyloid precursor protein catabolic process, negative regulation of intracellular signal transduction, dendritic cell differentiation, dendritic cell differentiation, regulation of platelet aggregation, regulation…
ENSG00000253771	132.923	1.30137	0.417709	3.1155	0.00183635	0.0243297	chr13	24924677	24968487	-	TPTE2P1	transcribed_unprocessed_pseudogene
ENSG00000111711	1155.75	-1.32784	0.426207	-3.11549	0.00183638	0.0243297	chr12	21501781	21518408	+	GOLT1B	protein_coding		51026	GO:0032991, GO:0016021, GO:0016020, GO:0016020, GO:0005829, GO:0005783, GO:0005783, GO:0000139,	protein-containing complex, integral component of membrane, membrane, membrane, cytosol, endoplasmic reticulum, endoplasmic reticulum, Golgi membrane,	GO:0005515,	protein binding,	GO:0043123, GO:0042147, GO:0015031, GO:0006888,	positive regulation of I-kappaB kinase/NF-kappaB signaling, retrograde transport, endosome to Golgi, protein transport, endoplasmic reticulum to Golgi vesicle-mediated transport,
ENSG00000111087	9.2548	3.2432	1.04069	3.1164	0.00183072	0.0242724	chr12	57460135	57472262	+	GLI1	protein_coding	This gene encodes a member of the Kruppel family of zinc finger proteins. The encoded transcription factor is activated by the sonic hedgehog signal transduction cascade and regulates stem cell proliferation. The activity and nuclear localization of this protein is negatively regulated by p53 in an inhibitory loop. Multiple transcript variants encoding different isoforms have been found for this …	2735	GO:1990788, GO:0097546, GO:0097542, GO:0005930, GO:0005829, GO:0005829, GO:0005737, GO:0005737, GO:0005654, GO:0005654, GO:0005634, GO:0005634,	GLI-SUFU complex, ciliary base, ciliary tip, axoneme, cytosol, cytosol, cytoplasm, cytoplasm, nucleoplasm, nucleoplasm, nucleus, nucleus,	GO:0046872, GO:0008017, GO:0005515, GO:0003682, GO:0003677, GO:0001228, GO:0000981, GO:0000978, GO:0000977, GO:0000976,	metal ion binding, microtubule binding, protein binding, chromatin binding, DNA binding, DNA-binding transcription activator activity, RNA polymerase II-specific, DNA-binding transcription factor activity, RNA polymerase II-specific, RNA polymerase II cis-regulatory region sequence-specific DNA binding, RNA polymerase II transcription regulatory region sequence-specific DNA binding, transcription…	GO:2000345, GO:1990787, GO:1902808, GO:0097421, GO:0090090, GO:0060045, GO:0060032, GO:0048546, GO:0045944, GO:0045944, GO:0045893, GO:0045880, GO:0045740, GO:0045667, GO:0030850, GO:0030324, GO:0021983, GO:0021938, GO:0021696, GO:0009954, GO:0009953, GO:0009913, GO:0009611, GO:0008589, GO:0008284, GO:0007418, GO:0007286, GO:0007224, GO:0007224, GO:0007224, GO:0006357, GO:0001649,	regulation of hepatocyte proliferation, negative regulation of hh target transcription factor activity, positive regulation of cell cycle G1/S phase transition, liver regeneration, negative regulation of canonical Wnt signaling pathway, positive regulation of cardiac muscle cell proliferation, notochord regression, digestive tract morphogenesis, positive regulation of transcription by RNA polymer…
ENSG00000231389	9.03541	-2.64277	0.847947	-3.11667	0.00182908	0.0242595	chr6	33064569	33080775	-	HLA-DPA1	protein_coding	HLA-DPA1 belongs to the HLA class II alpha chain paralogues. This class II molecule is a heterodimer consisting of an alpha (DPA) and a beta (DPB) chain, both anchored in the membrane. It plays a central role in the immune system by presenting peptides derived from extracellular proteins. Class II molecules are expressed in antigen presenting cells (APC: B lymphocytes, dendritic cells, macrophage…	3113	GO:0071556, GO:0043231, GO:0042613, GO:0042613, GO:0032588, GO:0030669, GO:0030666, GO:0030658, GO:0012507, GO:0010008, GO:0009986, GO:0005887, GO:0005886, GO:0005765, GO:0000139,	integral component of lumenal side of endoplasmic reticulum membrane, intracellular membrane-bounded organelle, MHC class II protein complex, MHC class II protein complex, trans-Golgi network membrane, clathrin-coated endocytic vesicle membrane, endocytic vesicle membrane, transport vesicle membrane, ER to Golgi transport vesicle membrane, endosome membrane, cell surface, integral component of pl…	GO:0042605, GO:0032395, GO:0023026,	peptide antigen binding, MHC class II receptor activity, MHC class II protein complex binding,	GO:0071346, GO:0050870, GO:0050870, GO:0042102, GO:0032729, GO:0019886, GO:0019886, GO:0006955, GO:0002503, GO:0002381, GO:0002250,	cellular response to interferon-gamma, positive regulation of T cell activation, positive regulation of T cell activation, positive regulation of T cell proliferation, positive regulation of interferon-gamma production, antigen processing and presentation of exogenous peptide antigen via MHC class II, antigen processing and presentation of exogenous peptide antigen via MHC class II, immune respon…
ENSG00000066027	126.93	-1.17415	0.376682	-3.11708	0.00182649	0.0242428	chr1	212285537	212361863	+	PPP2R5A	protein_coding	The product of this gene belongs to the phosphatase 2A regulatory subunit B family. Protein phosphatase 2A is one of the four major Ser/Thr phosphatases, and it is implicated in the negative control of cell growth and division. It consists of a common heteromeric core enzyme, which is composed of a catalytic subunit and a constant regulatory subunit, that associates with a variety of regulatory s…	5525	GO:0031430, GO:0030018, GO:0016020, GO:0005829, GO:0005829, GO:0005813, GO:0005737, GO:0005634, GO:0000775, GO:0000159, GO:0000159,	M band, Z disc, membrane, cytosol, cytosol, centrosome, cytoplasm, nucleus, chromosome, centromeric region, protein phosphatase type 2A complex, protein phosphatase type 2A complex,	GO:0072542, GO:0019900, GO:0019888, GO:0005515, GO:0004721,	protein phosphatase activator activity, kinase binding, protein phosphatase regulator activity, protein binding, phosphoprotein phosphatase activity,	GO:1903077, GO:0090219, GO:0035307, GO:0007165, GO:0006470, GO:0006470,	negative regulation of protein localization to plasma membrane, negative regulation of lipid kinase activity, positive regulation of protein dephosphorylation, signal transduction, protein dephosphorylation, protein dephosphorylation,
ENSG00000234329	9.17451	-3.1293	1.0038	-3.11744	0.00182427	0.0242222	chr1	45651039	45651826	-	AL604028.2	processed_pseudogene		100270896
ENSG00000133020	5.44124	4.81734	1.545	3.11801	0.00182077	0.0241909	chr17	10390322	10421950	-	MYH8	protein_coding	Myosins are actin-based motor proteins that function in the generation of mechanical force in eukaryotic cells. Muscle myosins are heterohexamers composed of 2 myosin heavy chains and 2 pairs of nonidentical myosin light chains. This gene encodes a member of the class II or conventional myosin heavy chains, and functions in skeletal muscle contraction. This gene is predominantly expressed in feta…	4626	GO:0032982, GO:0032982, GO:0030017, GO:0016460, GO:0005859, GO:0005829, GO:0005737, GO:0005737,	myosin filament, myosin filament, sarcomere, myosin II complex, muscle myosin complex, cytosol, cytoplasm, cytoplasm,	GO:0051015, GO:0051015, GO:0032027, GO:0017018, GO:0016887, GO:0008307, GO:0005524, GO:0005516, GO:0000146, GO:0000146,	actin filament binding, actin filament binding, myosin light chain binding, myosin phosphatase activity, ATP hydrolysis activity, structural constituent of muscle, ATP binding, calmodulin binding, microfilament motor activity, microfilament motor activity,	GO:0046034, GO:0030049, GO:0030049, GO:0006936, GO:0006936, GO:0003009,	ATP metabolic process, muscle filament sliding, muscle filament sliding, muscle contraction, muscle contraction, skeletal muscle contraction,
ENSG00000254510	16.9096	2.46526	0.790142	3.12002	0.00180839	0.0240464	chr11	66409158	66417137	+	AP001107.5	processed_transcript
ENSG00000198870	57.9231	-1.8239	0.584523	-3.12032	0.00180657	0.024031	chr9	133376367	133406096	+	STKLD1	protein_coding		169436			GO:0005524, GO:0004674,	ATP binding, protein serine/threonine kinase activity,	GO:0006468,	protein phosphorylation,
ENSG00000257095	43.1727	1.13305	0.362939	3.12187	0.00179705	0.0239132	chr12	119031039	119116961	-	AC084361.1	antisense
ENSG00000251034	66.0406	1.20316	0.385302	3.12264	0.00179236	0.0239032	chr8	22540845	22545405	-	AC037459.2	antisense
ENSG00000112706	52.4231	1.11786	0.357801	3.12425	0.00178258	0.0237814	chr6	75921115	76072678	-	IMPG1	protein_coding	This gene encodes a protein that is a major component of the retinal interphotoreceptor matrix. The encoded protein is a proteoglycan that is thought to play a role in maintaining viability of photoreceptor cells and in adhesion of the neural retina to the retinal pigment epithelium. Alternate splicing results in multiple transcript variants. [provided by RefSeq, Sep 2013].	3617	GO:0033165, GO:0031012, GO:0005576, GO:0001917, GO:0001750,	interphotoreceptor matrix, extracellular matrix, extracellular region, photoreceptor inner segment, photoreceptor outer segment,	GO:0035374, GO:0008201, GO:0005540, GO:0005201,	chondroitin sulfate binding, heparin binding, hyaluronic acid binding, extracellular matrix structural constituent,	GO:0030198, GO:0007601,	extracellular matrix organization, visual perception,
ENSG00000273026	13.5384	2.30714	0.738086	3.12584	0.00177301	0.0236711	chr1	153966516	153966930	+	AL358472.3	antisense
ENSG00000154975	775.597	1.3029	0.416716	3.1266	0.00176842	0.0236359	chr17	51630313	52160017	-	CA10	protein_coding	This gene encodes a protein that belongs to the carbonic anhydrase family of zinc metalloenzymes, which catalyze the reversible hydration of carbon dioxide in various biological processes. The protein encoded by this gene is an acatalytic member of the alpha-carbonic anhydrase subgroup, and it is thought to play a role in the central nervous system, especially in brain development. Multiple trans…	56934	GO:0005575,	cellular_component,	GO:0016836, GO:0008270, GO:0004089, GO:0003674,	hydro-lyase activity, zinc ion binding, carbonate dehydratase activity, molecular_function,	GO:0007420, GO:0006730,	brain development, one-carbon metabolic process,
ENSG00000263847	11.4008	-3.25201	1.03982	-3.12747	0.00176315	0.0235828	chr18	9112404	9115877	-	AP005899.1	antisense
ENSG00000112297	33.2773	1.31211	0.4193	3.1293	0.00175226	0.0234671	chr6	106360808	106571978	+	CRYBG1	protein_coding		202	GO:0005575,	cellular_component,	GO:0030246, GO:0003674,	carbohydrate binding, molecular_function,	GO:0008150,	biological_process,
ENSG00000167900	83.4881	1.98483	0.634305	3.12915	0.00175314	0.0234671	chr17	78174075	78187233	-	TK1	protein_coding	The protein encoded by this gene is a cytosolic enzyme that catalyzes the addition of a gamma-phosphate group to thymidine. This creates dTMP and is the first step in the biosynthesis of dTTP, which is one component required for DNA replication. The encoded protein, whose levels fluctuate depending on the cell cycle stage, can act as a low activity dimer or a high activity tetramer. High levels o…	7083	GO:0005829,	cytosol,	GO:0042802, GO:0008270, GO:0005524, GO:0005515, GO:0004797, GO:0004797,	identical protein binding, zinc ion binding, ATP binding, protein binding, thymidine kinase activity, thymidine kinase activity,	GO:0071897, GO:0051289, GO:0051289, GO:0046104, GO:0046104, GO:0016310, GO:0009157, GO:0006139,	DNA biosynthetic process, protein homotetramerization, protein homotetramerization, thymidine metabolic process, thymidine metabolic process, phosphorylation, deoxyribonucleoside monophosphate biosynthetic process, nucleobase-containing compound metabolic process,
ENSG00000144596	156.23	1.27164	0.406162	3.13088	0.00174281	0.0234065	chr3	14489111	14556075	-	GRIP2	protein_coding		80852	GO:0098978, GO:0045211, GO:0030425, GO:0014069, GO:0005886, GO:0005829,	glutamatergic synapse, postsynaptic membrane, dendrite, postsynaptic density, plasma membrane, cytosol,	GO:0035254, GO:0030159,	glutamate receptor binding, signaling receptor complex adaptor activity,	GO:0099003, GO:0098887, GO:0045777, GO:0014824, GO:0007219,	vesicle-mediated transport in synapse, neurotransmitter receptor transport, endosome to postsynaptic membrane, positive regulation of blood pressure, artery smooth muscle contraction, Notch signaling pathway,
ENSG00000164039	216.273	-1.52844	0.488183	-3.13087	0.00174289	0.0234065	chr4	103079435	103099883	-	BDH2	protein_coding		56898	GO:0070062, GO:0005829, GO:0005829, GO:0005739, GO:0005737, GO:0005737,	extracellular exosome, cytosol, cytosol, mitochondrion, cytoplasm, cytoplasm,	GO:0051287, GO:0016628, GO:0016616, GO:0016491, GO:0005515, GO:0003858, GO:0003858,	NAD binding, oxidoreductase activity, acting on the CH-CH group of donors, NAD or NADP as acceptor, oxidoreductase activity, acting on the CH-OH group of donors, NAD or NADP as acceptor, oxidoreductase activity, protein binding, 3-hydroxybutyrate dehydrogenase activity, 3-hydroxybutyrate dehydrogenase activity,	GO:0055072, GO:0055072, GO:0042168, GO:0030855, GO:0019290, GO:0019290, GO:0006635,	iron ion homeostasis, iron ion homeostasis, heme metabolic process, epithelial cell differentiation, siderophore biosynthetic process, siderophore biosynthetic process, fatty acid beta-oxidation,
ENSG00000171425	239.98	-1.07174	0.341933	-3.13436	0.00172227	0.0232238	chr19	55635459	55645622	+	ZNF581	protein_coding		51545	GO:0005634,	nucleus,	GO:0046872, GO:0005515, GO:0003700, GO:0000978,	metal ion binding, protein binding, DNA-binding transcription factor activity, RNA polymerase II cis-regulatory region sequence-specific DNA binding,	GO:0006357,	regulation of transcription by RNA polymerase II,
ENSG00000132141	48.4125	-1.17499	0.374767	-3.13526	0.00171703	0.0231765	chr17	34927859	34981078	-	CCT6B	protein_coding	This gene encodes a molecular chaperone that is a member of the chaperonin-containing TCP1 complex (CCT), also known as the TCP1 ring complex (TRiC). This complex consists of two identical stacked rings, each containing eight different proteins. Unfolded polypeptides enter the central cavity of the complex and are folded in an ATP-dependent manner. The complex folds various proteins, including ac…	10693	GO:0005832, GO:0005832, GO:0005829,	chaperonin-containing T-complex, chaperonin-containing T-complex, cytosol,	GO:0140662, GO:0051082, GO:0044183, GO:0016887, GO:0005524,	ATP-dependent protein folding chaperone, unfolded protein binding, protein folding chaperone, ATP hydrolysis activity, ATP binding,	GO:1901998, GO:0006457, GO:0006457,	toxin transport, protein folding, protein folding,
ENSG00000234696	4.97678	5.69501	1.81625	3.13558	0.00171513	0.0231619	chrX	151175192	151177836	-	GPR50-AS1	antisense		100128688
ENSG00000278872	5.60779	4.8574	1.54832	3.13721	0.00170562	0.0230592	chr12	132279256	132280900	-	AC148477.5	TEC
ENSG00000150667	56.0187	1.19051	0.379225	3.13933	0.00169337	0.022902	chr15	39588357	39782830	-	FSIP1	protein_coding		161835
ENSG00000257497	15.8557	-3.04859	0.970942	-3.13982	0.0016905	0.0228803	chr12	75483454	75489820	-	AC121761.1	antisense
ENSG00000150873	31.3909	1.44521	0.460237	3.14015	0.00168864	0.0228636	chr2	11133053	11146790	+	C2orf50	protein_coding		130813			GO:0005515,	protein binding,
ENSG00000169432	648.157	1.26984	0.404313	3.14073	0.0016853	0.0228298	chr2	166195185	166376001	-	SCN9A	protein_coding	This gene encodes a voltage-gated sodium channel which plays a significant role in nociception signaling. Mutations in this gene have been associated with primary erythermalgia, channelopathy-associated insensitivity to pain, and paroxysmal extreme pain disorder. [provided by RefSeq, Aug 2009].	6335	GO:0030424, GO:0030424, GO:0005887, GO:0001518,	axon, axon, integral component of plasma membrane, voltage-gated sodium channel complex,	GO:0031402, GO:0005248, GO:0005248, GO:0005244,	sodium ion binding, voltage-gated sodium channel activity, voltage-gated sodium channel activity, voltage-gated ion channel activity,	GO:0086010, GO:0061368, GO:0045759, GO:0035725, GO:0035725, GO:0034765, GO:0019233, GO:0019228, GO:0009791, GO:0009636, GO:0009409, GO:0009408, GO:0006954, GO:0006814,	membrane depolarization during action potential, behavioral response to formalin induced pain, negative regulation of action potential, sodium ion transmembrane transport, sodium ion transmembrane transport, regulation of ion transmembrane transport, sensory perception of pain, neuronal action potential, post-embryonic development, response to toxic substance, response to cold, response to heat, …
ENSG00000255107	17.4972	2.08736	0.664461	3.14144	0.00168121	0.0227885	chr8	69859264	69860540	-	AC079089.2	processed_pseudogene		100288097
ENSG00000104313	139.825	1.51647	0.482576	3.14245	0.00167538	0.0227179	chr8	71197433	71592025	-	EYA1	protein_coding	This gene encodes a member of the eyes absent (EYA) family of proteins. The encoded protein may play a role in the developing kidney, branchial arches, eye, and ear. Mutations of this gene have been associated with branchiootorenal dysplasia syndrome, branchiootic syndrome, and sporadic cases of congenital cataracts and ocular anterior segment anomalies. A similar protein in mice can act as a tra…	2138	GO:0032993, GO:0016604, GO:0005737, GO:0005654, GO:0005654, GO:0005634, GO:0005634,	protein-DNA complex, nuclear body, cytoplasm, nucleoplasm, nucleoplasm, nucleus, nucleus,	GO:0140793, GO:0046872, GO:0017018, GO:0005515, GO:0004725, GO:0003723,	histone tyrosine phosphatase activity (H2-Y142 specific), metal ion binding, myosin phosphatase activity, protein binding, protein tyrosine phosphatase activity, RNA binding,	GO:2001240, GO:0097192, GO:0090103, GO:0072513, GO:0071600, GO:0060037, GO:0050679, GO:0050673, GO:0048856, GO:0048752, GO:0048704, GO:0048665, GO:0045944, GO:0045739, GO:0045739, GO:0045664, GO:0042474, GO:0042473, GO:0035909, GO:0035335, GO:0030154, GO:0016925, GO:0014706, GO:0010212, GO:0009653, GO:0007605, GO:0007501, GO:0007389, GO:0006325, GO:0006302, GO:0003151, GO:0001658, GO:0001656,	negative regulation of extrinsic apoptotic signaling pathway in absence of ligand, extrinsic apoptotic signaling pathway in absence of ligand, cochlea morphogenesis, positive regulation of secondary heart field cardioblast proliferation, otic vesicle morphogenesis, pharyngeal system development, positive regulation of epithelial cell proliferation, epithelial cell proliferation, anatomical struct…
ENSG00000135063	25.5792	2.62976	0.836789	3.14268	0.00167407	0.0227085	chr9	69324567	69392558	+	FAM189A2	protein_coding		9413	GO:0016021, GO:0005575,	integral component of membrane, cellular_component,	GO:0005515, GO:0003674,	protein binding, molecular_function,	GO:0008150,	biological_process,
ENSG00000136997	135.492	1.23845	0.394069	3.14273	0.00167382	0.0227085	chr8	127735434	127741434	+	MYC	protein_coding	This gene is a proto-oncogene and encodes a nuclear phosphoprotein that plays a role in cell cycle progression, apoptosis and cellular transformation. The encoded protein forms a heterodimer with the related transcription factor MAX. This complex binds to the E box DNA consensus sequence and regulates the transcription of specific target genes. Amplification of this gene is frequently observed in…	4609	GO:0090571, GO:0071943, GO:0032991, GO:0005730, GO:0005654, GO:0005654, GO:0005634, GO:0000785, GO:0000785,	RNA polymerase II transcription repressor complex, Myc-Max complex, protein-containing complex, nucleolus, nucleoplasm, nucleoplasm, nucleus, chromatin, chromatin,	GO:0140677, GO:0140297, GO:0070888, GO:0046983, GO:0044877, GO:0005515, GO:0003700, GO:0003677, GO:0003677, GO:0003676, GO:0001228, GO:0001227, GO:0001221, GO:0001046, GO:0000981, GO:0000981, GO:0000981, GO:0000978, GO:0000978, GO:0000978,	molecular function activator activity, DNA-binding transcription factor binding, E-box binding, protein dimerization activity, protein-containing complex binding, protein binding, DNA-binding transcription factor activity, DNA binding, DNA binding, nucleic acid binding, DNA-binding transcription activator activity, RNA polymerase II-specific, DNA-binding transcription repressor activity, RNA poly…	GO:2001022, GO:2000573, GO:1905643, GO:1904672, GO:1902895, GO:1902255, GO:0090096, GO:0071466, GO:0071456, GO:0070848, GO:0070371, GO:0051973, GO:0051782, GO:0051276, GO:0050679, GO:0048147, GO:0048146, GO:0048146, GO:0045944, GO:0045944, GO:0045893, GO:0045893, GO:0045656, GO:0044346, GO:0043280, GO:0043066, GO:0034644, GO:0032986, GO:0032873, GO:0032204, GO:0015671, GO:0010628, GO:0010628, GO:…	positive regulation of response to DNA damage stimulus, positive regulation of DNA biosynthetic process, positive regulation of DNA methylation, regulation of somatic stem cell population maintenance, positive regulation of miRNA transcription, positive regulation of intrinsic apoptotic signaling pathway by p53 class mediator, positive regulation of metanephric cap mesenchymal cell proliferation,…
ENSG00000198597	951.391	1.26924	0.403709	3.14395	0.00166683	0.0226357	chr19	30228290	30713538	+	ZNF536	protein_coding	The protein encoded by this gene is a highly conserved zinc finger protein. The encoded protein is most abundant in brain, where it negatively regulates neuronal differentiation. [provided by RefSeq, Sep 2015].	9745	GO:0005634,	nucleus,	GO:0046872, GO:0044323, GO:0001227, GO:0000981, GO:0000978, GO:0000978,	metal ion binding, retinoic acid-responsive element binding, DNA-binding transcription repressor activity, RNA polymerase II-specific, DNA-binding transcription factor activity, RNA polymerase II-specific, RNA polymerase II cis-regulatory region sequence-specific DNA binding, RNA polymerase II cis-regulatory region sequence-specific DNA binding,	GO:0048387, GO:0045665, GO:0006355, GO:0000122,	negative regulation of retinoic acid receptor signaling pathway, negative regulation of neuron differentiation, regulation of DNA-templated transcription, negative regulation of transcription by RNA polymerase II,
ENSG00000267465	15.0644	2.79594	0.889244	3.14418	0.00166555	0.0226268	chr19	31588196	31593781	+	AC011525.2	lincRNA		100507527
ENSG00000113319	226.77	1.04768	0.333171	3.14457	0.00166332	0.0226048	chr5	80960672	81230156	+	RASGRF2	protein_coding	RAS GTPases cycle between an inactive GDP-bound state and an active GTP-bound state. This gene encodes a calcium-regulated nucleotide exchange factor activating both RAS and RAS-related protein, RAC1, through the exchange of bound GDP for GTP, thereby, coordinating the signaling of distinct mitogen-activated protein kinase pathways. [provided by RefSeq, Oct 2011].	5924	GO:0005886, GO:0005886, GO:0005829, GO:0005789, GO:0005783,	plasma membrane, plasma membrane, cytosol, endoplasmic reticulum membrane, endoplasmic reticulum,	GO:0005516, GO:0005085, GO:0005085, GO:0005085,	calmodulin binding, guanyl-nucleotide exchange factor activity, guanyl-nucleotide exchange factor activity, guanyl-nucleotide exchange factor activity,	GO:2000310, GO:0060291, GO:0051056, GO:0043547, GO:0035023, GO:0034976, GO:0007265,	regulation of NMDA receptor activity, long-term synaptic potentiation, regulation of small GTPase mediated signal transduction, positive regulation of GTPase activity, regulation of Rho protein signal transduction, response to endoplasmic reticulum stress, Ras protein signal transduction,
ENSG00000235316	76.4308	-1.029	0.327086	-3.14597	0.00165537	0.0225053	chr10	73731824	73733638	+	DUSP8P5	processed_pseudogene
ENSG00000180720	16.0719	1.96437	0.62433	3.14636	0.00165317	0.0224922	chr11	46385098	46386608	-	CHRM4	protein_coding	The muscarinic cholinergic receptors belong to a larger family of G protein-coupled receptors. The functional diversity of these receptors is defined by the binding of acetylcholine and includes cellular responses such as adenylate cyclase inhibition, phosphoinositide degeneration, and potassium channel mediation. Muscarinic receptors influence many effects of acetylcholine in the central and per…	1132	GO:0070161, GO:0045211, GO:0045202, GO:0030425, GO:0005887, GO:0005886,	anchoring junction, postsynaptic membrane, synapse, dendrite, integral component of plasma membrane, plasma membrane,	GO:0030594, GO:0016907, GO:0004993,	neurotransmitter receptor activity, G protein-coupled acetylcholine receptor activity, G protein-coupled serotonin receptor activity,	GO:0098664, GO:0040012, GO:0007268, GO:0007213, GO:0007197, GO:0007187, GO:0007166, GO:0007165,	G protein-coupled serotonin receptor signaling pathway, regulation of locomotion, chemical synaptic transmission, G protein-coupled acetylcholine receptor signaling pathway, adenylate cyclase-inhibiting G protein-coupled acetylcholine receptor signaling pathway, G protein-coupled receptor signaling pathway, coupled to cyclic nucleotide second messenger, cell surface receptor signaling pathway, si…
ENSG00000074706	14.3518	2.41926	0.768409	3.14839	0.0016417	0.0223528	chr6	154154496	154356792	-	IPCEF1	protein_coding		26034	GO:0005886, GO:0005737,	plasma membrane, cytoplasm,	GO:0005515, GO:0005344, GO:0004601,	protein binding, oxygen carrier activity, peroxidase activity,	GO:0098869, GO:0015671, GO:0006979,	cellular oxidant detoxification, oxygen transport, response to oxidative stress,
ENSG00000077943	76.0886	1.5724	0.499303	3.1492	0.00163721	0.0223093	chr10	15513949	15720125	-	ITGA8	protein_coding	Integrins are heterodimeric transmembrane receptor proteins that mediate numerous cellular processes including cell adhesion, cytoskeletal rearrangement, and activation of cell signaling pathways. Integrins are composed of alpha and beta subunits. This gene encodes the alpha 8 subunit of the heterodimeric integrin alpha8beta1 protein. The encoded protein is a single-pass type 1 membrane protein t…	8516	GO:0045177, GO:0043204, GO:0034678, GO:0032591, GO:0014069, GO:0009986, GO:0009897, GO:0008305, GO:0008305, GO:0005925, GO:0005886, GO:0005886, GO:0005783,	apical part of cell, perikaryon, integrin alpha8-beta1 complex, dendritic spine membrane, postsynaptic density, cell surface, external side of plasma membrane, integrin complex, integrin complex, focal adhesion, plasma membrane, plasma membrane, endoplasmic reticulum,	GO:0046872, GO:0005178,	metal ion binding, integrin binding,	GO:0098609, GO:0098609, GO:0051145, GO:0048745, GO:0048333, GO:0045944, GO:0045184, GO:0042472, GO:0034446, GO:0033627, GO:0030511, GO:0030198, GO:0030030, GO:0007613, GO:0007420, GO:0007229, GO:0007179, GO:0007160, GO:0007160, GO:0007160, GO:0001822, GO:0001656,	cell-cell adhesion, cell-cell adhesion, smooth muscle cell differentiation, smooth muscle tissue development, mesodermal cell differentiation, positive regulation of transcription by RNA polymerase II, establishment of protein localization, inner ear morphogenesis, substrate adhesion-dependent cell spreading, cell adhesion mediated by integrin, positive regulation of transforming growth factor be…
ENSG00000133131	574.599	-1.32023	0.419228	-3.14918	0.00163728	0.0223093	chrX	106813871	107000244	-	MORC4	protein_coding	In human, the four current members of the microrchidia (morc) gene family share an N-terminal ATPase-like ATP-binding region and a CW four-cysteine zinc-finger motif. The protein encoded by this gene also has a nuclear matrix binding domain and a two-stranded coiled-coil motif near its C-terminus. This gene is widely expressed at low levels in normal tissues and has elevated expression in placent…	79710	GO:0005654, GO:0005654, GO:0005634,	nucleoplasm, nucleoplasm, nucleus,	GO:0035064, GO:0035064, GO:0016887, GO:0008270, GO:0005515,	methylated histone binding, methylated histone binding, ATP hydrolysis activity, zinc ion binding, protein binding,
ENSG00000267712	5.41774	-4.97283	1.5784	-3.15055	0.00162961	0.0222298	chr18	56083356	56137536	-	LINC01539	lincRNA		100505474
ENSG00000234210	30.5155	1.50512	0.477654	3.15106	0.0016268	0.0222164	chr7	157466231	157499716	+	AC006372.3	lincRNA		101927914
ENSG00000207942	82.2004	-2.60085	0.825321	-3.15132	0.00162537	0.0222052	chr14	100884702	100884783	+	MIR136	miRNA	microRNAs (miRNAs) are short (20-24 nt) non-coding RNAs that are involved in post-transcriptional regulation of gene expression in multicellular organisms by affecting both the stability and translation of mRNAs. miRNAs are transcribed by RNA polymerase II as part of capped and polyadenylated primary transcripts (pri-miRNAs) that can be either protein-coding or non-coding. The primary transcript …	406927	GO:0016442, GO:0005615,	RISC complex, extracellular space,	GO:1903231,	mRNA base-pairing post-transcriptional repressor activity,	GO:1900016, GO:0050778, GO:0035195, GO:0035195, GO:0032700,	negative regulation of cytokine production involved in inflammatory response, positive regulation of immune response, miRNA-mediated gene silencing, miRNA-mediated gene silencing, negative regulation of interleukin-17 production,
ENSG00000207608	86.2652	-2.57463	0.816873	-3.15182	0.00162258	0.0221838	chr14	100882979	100883075	+	MIR127	miRNA	microRNAs (miRNAs) are short (20-24 nt) non-coding RNAs that are involved in post-transcriptional regulation of gene expression in multicellular organisms by affecting both the stability and translation of mRNAs. miRNAs are transcribed by RNA polymerase II as part of capped and polyadenylated primary transcripts (pri-miRNAs) that can be either protein-coding or non-coding. The primary transcript …	406914	GO:0016442, GO:0005615,	RISC complex, extracellular space,	GO:1903231, GO:0003730,	mRNA base-pairing post-transcriptional repressor activity, mRNA 3'-UTR binding,	GO:1905124, GO:0035195, GO:0035195,	negative regulation of glucosylceramidase activity, miRNA-mediated gene silencing, miRNA-mediated gene silencing,
ENSG00000229399	4.02812	-5.54409	1.75832	-3.15306	0.00161571	0.0221231	chr1	222641414	222641858	-	AL592148.1	processed_pseudogene
ENSG00000163032	234.899	2.1106	0.668513	3.15715	0.00159317	0.0218721	chr2	17539126	17657018	+	VSNL1	protein_coding	This gene is a member of the visinin/recoverin subfamily of neuronal calcium sensor proteins. The encoded protein is strongly expressed in granule cells of the cerebellum where it associates with membranes in a calcium-dependent manner and modulates intracellular signaling pathways of the central nervous system by directly or indirectly regulating the activity of adenylyl cyclase. Alternatively s…	7447	GO:0016020, GO:0005829,	membrane, cytosol,	GO:0005515, GO:0005509, GO:0005509,	protein binding, calcium ion binding, calcium ion binding,	GO:0046676, GO:0045921, GO:0035774,	negative regulation of insulin secretion, positive regulation of exocytosis, positive regulation of insulin secretion involved in cellular response to glucose stimulus,
ENSG00000279114	5.06643	-4.86708	1.54089	-3.15862	0.00158518	0.0217871	chr6	122471923	122484161	+	Z99129.3	TEC
ENSG00000226741	8.93545	3.22516	1.02094	3.159	0.00158311	0.0217751	chr22	27310651	27317456	+	LINC02554	lincRNA		100507657
ENSG00000267735	31.2747	-1.53959	0.48726	-3.15968	0.00157944	0.0217411	chr19	12880969	12884088	+	AC020934.2	antisense
ENSG00000189057	56.8651	2.64034	0.834972	3.16219	0.00156586	0.0215786	chr11	59107185	59127410	+	FAM111B	protein_coding	This gene encodes a protein with a trypsin-like cysteine/serine peptidase domain in the C-terminus. Mutations in this gene are associated with an autosomal dominant form of hereditary fibrosing poikiloderma (HFP). Affected individuals display mottled pigmentation, telangiectasia, epidermal atrophy, tendon contractures, and progressive pulmonary fibrosis. Alternative splicing results in multiple t…	374393	GO:0005634, GO:0000785,	nucleus, chromatin,	GO:0008233, GO:0005515,	peptidase activity, protein binding,	GO:0006508, GO:0006260,	proteolysis, DNA replication,
ENSG00000073598	59.2976	1.08184	0.34203	3.16301	0.00156149	0.0215429	chr17	35121579	35130732	+	FNDC8	protein_coding		54752	GO:0005634,	nucleus,	GO:0005515,	protein binding,
ENSG00000197405	28.1631	-2.05284	0.648925	-3.16345	0.00155912	0.0215184	chr19	47290023	47322066	+	C5AR1	protein_coding		728	GO:0045177, GO:0030667, GO:0016323, GO:0005887, GO:0005886, GO:0005886,	apical part of cell, secretory granule membrane, basolateral plasma membrane, integral component of plasma membrane, plasma membrane, plasma membrane,	GO:0004930, GO:0004930, GO:0004878, GO:0004878, GO:0004875,	G protein-coupled receptor activity, G protein-coupled receptor activity, complement component C5a receptor activity, complement component C5a receptor activity, complement receptor activity,	GO:1902947, GO:0099172, GO:0097242, GO:0090023, GO:0070374, GO:0050890, GO:0050830, GO:0050679, GO:0048143, GO:0045766, GO:0042789, GO:0038178, GO:0032494, GO:0030593, GO:0010759, GO:0010575, GO:0007606, GO:0007204, GO:0007202, GO:0007200, GO:0007165, GO:0006968, GO:0006955, GO:0006954, GO:0006935, GO:0002430, GO:0001774,	regulation of tau-protein kinase activity, presynapse organization, amyloid-beta clearance, positive regulation of neutrophil chemotaxis, positive regulation of ERK1 and ERK2 cascade, cognition, defense response to Gram-positive bacterium, positive regulation of epithelial cell proliferation, astrocyte activation, positive regulation of angiogenesis, mRNA transcription by RNA polymerase II, compl…
ENSG00000145088	21.3519	-2.01702	0.637251	-3.16519	0.00154982	0.0214063	chr3	121835183	121886526	+	EAF2	protein_coding		55840	GO:0032783, GO:0016607, GO:0008023, GO:0008023, GO:0005654,	super elongation complex, nuclear speck, transcription elongation factor complex, transcription elongation factor complex, nucleoplasm,	GO:0005515, GO:0003711, GO:0003711,	protein binding, transcription elongation factor activity, transcription elongation factor activity,	GO:0060770, GO:0060767, GO:0045944, GO:0045893, GO:0034243, GO:0034243, GO:0030308, GO:0006915, GO:0006354,	negative regulation of epithelial cell proliferation involved in prostate gland development, epithelial cell proliferation involved in prostate gland development, positive regulation of transcription by RNA polymerase II, positive regulation of DNA-templated transcription, regulation of transcription elongation by RNA polymerase II, regulation of transcription elongation by RNA polymerase II, neg…
ENSG00000170430	252.967	-1.0051	0.317445	-3.16621	0.00154438	0.0213555	chr10	129467184	129768007	+	MGMT	protein_coding	Alkylating agents are potent carcinogens that can result in cell death, mutation and cancer. The protein encoded by this gene is a DNA repair protein that is involved in cellular defense against mutagenesis and toxicity from alkylating agents. The protein catalyzes transfer of methyl groups from O(6)-alkylguanine and other methylated moieties of the DNA to its own molecule, which repairs the toxi…	4255	GO:0016020, GO:0005654, GO:0005654, GO:0005634,	membrane, nucleoplasm, nucleoplasm, nucleus,	GO:0009008, GO:0008168, GO:0005509, GO:0003908, GO:0003677,	DNA-methyltransferase activity, methyltransferase activity, calcium ion binding, methylated-DNA-[protein]-cysteine S-methyltransferase activity, DNA binding,	GO:2000781, GO:0071479, GO:0071407, GO:0060644, GO:0051593, GO:0045471, GO:0043281, GO:0043066, GO:0034599, GO:0009636, GO:0009410, GO:0006307, GO:0006306, GO:0006281, GO:0006266,	positive regulation of double-strand break repair, cellular response to ionizing radiation, cellular response to organic cyclic compound, mammary gland epithelial cell differentiation, response to folic acid, response to ethanol, regulation of cysteine-type endopeptidase activity involved in apoptotic process, negative regulation of apoptotic process, cellular response to oxidative stress, respon…
ENSG00000125863	289.475	1.04388	0.329578	3.16733	0.00153848	0.02129	chr20	10401009	10434222	-	MKKS	protein_coding	This gene encodes a protein which shares sequence similarity with other members of the type II chaperonin family. The encoded protein is a centrosome-shuttling protein and plays an important role in cytokinesis. This protein also interacts with other type II chaperonin members to form a complex known as the BBSome, which involves ciliary membrane biogenesis. This protein is encoded by a downstrea…	8195	GO:1902636, GO:0031514, GO:0005829, GO:0005813, GO:0005737, GO:0005737, GO:0005634, GO:0005634,	kinociliary basal body, motile cilium, cytosol, centrosome, cytoplasm, cytoplasm, nucleus, nucleus,	GO:0061629, GO:0051082, GO:0005524, GO:0005515,	RNA polymerase II-specific DNA-binding transcription factor binding, unfolded protein binding, ATP binding, protein binding,	GO:1905515, GO:0060324, GO:0060296, GO:0060271, GO:0060271, GO:0060271, GO:0060027, GO:0051877, GO:0051492, GO:0051216, GO:0051131, GO:0050910, GO:0048854, GO:0046907, GO:0046907, GO:0045776, GO:0045494, GO:0045444, GO:0042311, GO:0040018, GO:0038108, GO:0035176, GO:0034260, GO:0032502, GO:0032402, GO:0030837, GO:0021987, GO:0021766, GO:0021756, GO:0014824, GO:0010629, GO:0010467, GO:0008406, GO:…	non-motile cilium assembly, face development, regulation of cilium beat frequency involved in ciliary motility, cilium assembly, cilium assembly, cilium assembly, convergent extension involved in gastrulation, pigment granule aggregation in cell center, regulation of stress fiber assembly, cartilage development, chaperone-mediated protein complex assembly, detection of mechanical stimulus involve…
ENSG00000159263	35.2503	1.69961	0.536504	3.16793	0.00153528	0.0212591	chr21	36699133	36749917	+	SIM2	protein_coding	This gene represents a homolog of the Drosophila single-minded (sim) gene, which encodes a transcription factor that is a master regulator of neurogenesis. The encoded protein is ubiquitinated by RING-IBR-RING-type E3 ubiquitin ligases, including the parkin RBR E3 ubiquitin protein ligase. This gene maps within the so-called Down syndrome chromosomal region, and is thus thought to contribute to s…	6493	GO:0016604, GO:0005654, GO:0000785,	nuclear body, nucleoplasm, chromatin,	GO:0046982, GO:0003700, GO:0003677, GO:0000981, GO:0000981, GO:0000977,	protein heterodimerization activity, DNA-binding transcription factor activity, DNA binding, DNA-binding transcription factor activity, RNA polymerase II-specific, DNA-binding transcription factor activity, RNA polymerase II-specific, RNA polymerase II transcription regulatory region sequence-specific DNA binding,	GO:0030324, GO:0030154, GO:0009880, GO:0007399, GO:0006357, GO:0000122,	lung development, cell differentiation, embryonic pattern specification, nervous system development, regulation of transcription by RNA polymerase II, negative regulation of transcription by RNA polymerase II,
ENSG00000074276	257.856	1.03258	0.325656	3.17076	0.00152038	0.0210958	chr5	176542511	176595974	+	CDHR2	protein_coding	This gene is a member of the protocadherin family, which represents a subset of the larger cadherin superfamily. The members of the protocadherin family encode non-classical cadherins that function as calcium-dependent cell-cell adhesion molecules. This protocadherin represents a new candidate for tumor suppression. Alternatively spliced transcript variants that encode the same protein have been …	54825	GO:0070161, GO:0070062, GO:0044214, GO:0031528, GO:0031526, GO:0016324, GO:0005903,	anchoring junction, extracellular exosome, spanning component of plasma membrane, microvillus membrane, brush border membrane, apical plasma membrane, brush border,	GO:0050839, GO:0050839, GO:0005515, GO:0005509,	cell adhesion molecule binding, cell adhesion molecule binding, protein binding, calcium ion binding,	GO:0098609, GO:0090675, GO:0060243, GO:0044331, GO:0032532, GO:0030855, GO:0007156,	cell-cell adhesion, intermicrovillar adhesion, negative regulation of cell growth involved in contact inhibition, cell-cell adhesion mediated by cadherin, regulation of microvillus length, epithelial cell differentiation, homophilic cell adhesion via plasma membrane adhesion molecules,
ENSG00000235949	15.8966	2.75004	0.866875	3.17236	0.00151206	0.0210124	chr2	154696462	154697817	-	AC061961.1	antisense
ENSG00000153233	120.004	1.14854	0.361888	3.17374	0.00150487	0.0209365	chr12	70638073	70920843	-	PTPRR	protein_coding	The protein encoded by this gene is a member of the protein tyrosine phosphatase (PTP) family. PTPs are known to be signaling molecules that regulate a variety of cellular processes including cell growth, differentiation, mitotic cycle, and oncogenic transformation. This PTP possesses an extracellular region, a single transmembrane region, and a single intracellular catalytic domain, and thus rep…	5801	GO:0048471, GO:0030054, GO:0030054, GO:0016021, GO:0005886, GO:0005886, GO:0005829, GO:0005829, GO:0005615,	perinuclear region of cytoplasm, cell junction, cell junction, integral component of membrane, plasma membrane, plasma membrane, cytosol, cytosol, extracellular space,	GO:0019901, GO:0019901, GO:0005515, GO:0005001, GO:0004725,	protein kinase binding, protein kinase binding, protein binding, transmembrane receptor protein tyrosine phosphatase activity, protein tyrosine phosphatase activity,	GO:1903385, GO:0070373, GO:0038128, GO:0035335, GO:0010633, GO:0007165, GO:0006470, GO:0001701,	regulation of homophilic cell adhesion, negative regulation of ERK1 and ERK2 cascade, ERBB2 signaling pathway, peptidyl-tyrosine dephosphorylation, negative regulation of epithelial cell migration, signal transduction, protein dephosphorylation, in utero embryonic development,
ENSG00000246379	17.1878	2.29123	0.721918	3.1738	0.00150456	0.0209365	chr16	56092987	56191094	-	AC007495.1	lincRNA		283856
ENSG00000186340	1169.22	-1.20695	0.380193	-3.17457	0.00150059	0.0209009	chr6	169215780	169254044	-	THBS2	protein_coding	The protein encoded by this gene belongs to the thrombospondin family. It is a disulfide-linked homotrimeric glycoprotein that mediates cell-to-cell and cell-to-matrix interactions. This protein has been shown to function as a potent inhibitor of tumor growth and angiogenesis. Studies of the mouse counterpart suggest that this protein may modulate the cell surface properties of mesenchymal cells …	7058	GO:0062023, GO:0062023, GO:0031091, GO:0005604, GO:0005576, GO:0005576,	collagen-containing extracellular matrix, collagen-containing extracellular matrix, platelet alpha granule, basement membrane, extracellular region, extracellular region,	GO:0008201, GO:0005515, GO:0005509, GO:0005201,	heparin binding, protein binding, calcium ion binding, extracellular matrix structural constituent,	GO:0051965, GO:0016525, GO:0016525, GO:0007155,	positive regulation of synapse assembly, negative regulation of angiogenesis, negative regulation of angiogenesis, cell adhesion,
ENSG00000092607	12.2858	2.27571	0.716485	3.17622	0.00149208	0.0208141	chr1	118883046	118989556	-	TBX15	protein_coding	This gene belongs to the T-box family of genes, which encode a phylogenetically conserved family of transcription factors that regulate a variety of developmental processes. All these genes contain a common T-box DNA-binding domain. Mutations in this gene are associated with Cousin syndrome.[provided by RefSeq, Oct 2009].	6913	GO:0090571, GO:0000785,	RNA polymerase II transcription repressor complex, chromatin,	GO:1990837, GO:0042803, GO:0005515, GO:0001227, GO:0000981, GO:0000981, GO:0000978,	sequence-specific double-stranded DNA binding, protein homodimerization activity, protein binding, DNA-binding transcription repressor activity, RNA polymerase II-specific, DNA-binding transcription factor activity, RNA polymerase II-specific, DNA-binding transcription factor activity, RNA polymerase II-specific, RNA polymerase II cis-regulatory region sequence-specific DNA binding,	GO:0048701, GO:0045893, GO:0006357, GO:0001708, GO:0000122,	embryonic cranial skeleton morphogenesis, positive regulation of DNA-templated transcription, regulation of transcription by RNA polymerase II, cell fate specification, negative regulation of transcription by RNA polymerase II,
ENSG00000121039	216.069	1.36081	0.42834	3.17694	0.00148835	0.0207941	chr8	73294612	73325281	+	RDH10	protein_coding	This gene encodes a retinol dehydrogenase, which converts all-trans-retinol to all-trans-retinal, with preference for NADP as a cofactor. Studies in mice suggest that this protein is essential for synthesis of embryonic retinoic acid and is required for limb, craniofacial, and organ development. [provided by RefSeq, Dec 2011].	157506	GO:0016021, GO:0005811, GO:0005789, GO:0005737, GO:0005634,	integral component of membrane, lipid droplet, endoplasmic reticulum membrane, cytoplasm, nucleus,	GO:0052650, GO:0016616, GO:0005515, GO:0004745, GO:0004745,	NADP-retinol dehydrogenase activity, oxidoreductase activity, acting on the CH-OH group of donors, NAD or NADP as acceptor, protein binding, NAD-retinol dehydrogenase activity, NAD-retinol dehydrogenase activity,	GO:1900054, GO:0060449, GO:0060431, GO:0048703, GO:0043584, GO:0043583, GO:0042574, GO:0042572, GO:0042572, GO:0035115, GO:0031076, GO:0014032, GO:0008406, GO:0007601, GO:0002138, GO:0001701, GO:0001656, GO:0001523,	positive regulation of retinoic acid biosynthetic process, bud elongation involved in lung branching, primary lung bud formation, embryonic viscerocranium morphogenesis, nose development, ear development, retinal metabolic process, retinol metabolic process, retinol metabolic process, embryonic forelimb morphogenesis, embryonic camera-type eye development, neural crest cell development, gonad dev…
ENSG00000138670	663.834	1.23571	0.388924	3.17726	0.00148673	0.0207793	chr4	81426393	82044244	-	RASGEF1B	protein_coding		153020	GO:0030496, GO:0005886, GO:0005770, GO:0005769,	midbody, plasma membrane, late endosome, early endosome,	GO:0005085, GO:0005085,	guanyl-nucleotide exchange factor activity, guanyl-nucleotide exchange factor activity,	GO:0043547, GO:0007265,	positive regulation of GTPase activity, Ras protein signal transduction,
ENSG00000128872	4356.41	1.00928	0.317521	3.17862	0.0014798	0.0206984	chr15	51751561	51816368	+	TMOD2	protein_coding	This gene encodes a neuronal-specific member of the tropomodulin family of actin-regulatory proteins. The encoded protein caps the pointed end of actin filaments preventing both elongation and depolymerization. The capping activity of this protein is dependent on its association with tropomyosin. Alternatively spliced transcript variants encoding different isoforms have been described. [provided …	29767	GO:0045202, GO:0030016, GO:0005865, GO:0005856,	synapse, myofibril, striated muscle thin filament, cytoskeleton,	GO:0005523, GO:0005515, GO:0003779,	tropomyosin binding, protein binding, actin binding,	GO:0051694, GO:0045745, GO:0030239, GO:0007611, GO:0007399, GO:0007270, GO:0007015, GO:0006936,	pointed-end actin filament capping, positive regulation of G protein-coupled receptor signaling pathway, myofibril assembly, learning or memory, nervous system development, neuron-neuron synaptic transmission, actin filament organization, muscle contraction,
ENSG00000198542	149.191	1.57762	0.496154	3.1797	0.0014743	0.0206374	chr13	101452593	101720856	+	ITGBL1	protein_coding	This gene encodes a beta integrin-related protein that is a member of the EGF-like protein family. The encoded protein contains integrin-like cysteine-rich repeats. Alternative splicing results in multiple transcript variants. [provided by RefSeq, Nov 2012].	9358	GO:0009986, GO:0008305, GO:0005925, GO:0005886, GO:0005576,	cell surface, integrin complex, focal adhesion, plasma membrane, extracellular region,	GO:0005178,	integrin binding,	GO:0033627, GO:0016477, GO:0007229, GO:0007160, GO:0007155,	cell adhesion mediated by integrin, cell migration, integrin-mediated signaling pathway, cell-matrix adhesion, cell adhesion,
ENSG00000165118	27.6138	7.19604	2.26302	3.17984	0.00147357	0.020635	chr9	83938311	83956986	-	C9orf64	protein_coding		84267	GO:0005575,	cellular_component,	GO:0005515, GO:0003674,	protein binding, molecular_function,	GO:0101030, GO:0008150, GO:0006400,	tRNA-guanine transglycosylation, biological_process, tRNA modification,
ENSG00000125462	13.874	3.39878	1.06862	3.18054	0.00147002	0.0206013	chr1	156404250	156430701	-	C1orf61	protein_coding		10485	GO:0005634,	nucleus,	GO:0003674,	molecular_function,	GO:0045944,	positive regulation of transcription by RNA polymerase II,
ENSG00000229644	74.0021	-1.08361	0.340571	-3.18174	0.00146392	0.0205236	chr10	36521721	36524234	-	NAMPTP1	processed_pseudogene		646309
ENSG00000188730	194.588	1.27903	0.401958	3.18199	0.00146265	0.0205137	chr7	49773661	49921950	+	VWC2	protein_coding	This gene encodes a secreted bone morphogenic protein antagonist. The encoded protein is possibly involved in neural function and development and may have a role in cell adhesion.[provided by RefSeq, Oct 2009].	375567	GO:0070161, GO:0045202, GO:0032281, GO:0005615, GO:0005615, GO:0005614, GO:0005604,	anchoring junction, synapse, AMPA glutamate receptor complex, extracellular space, extracellular space, interstitial matrix, basement membrane,	GO:0005515, GO:0003674,	protein binding, molecular_function,	GO:0045666, GO:0030514, GO:0030514, GO:0010811,	positive regulation of neuron differentiation, negative regulation of BMP signaling pathway, negative regulation of BMP signaling pathway, positive regulation of cell-substrate adhesion,
ENSG00000184305	324.979	1.0604	0.333135	3.18308	0.00145716	0.0204492	chr4	90127535	91601913	+	CCSER1	protein_coding		401145
ENSG00000156413	11.9216	-2.91345	0.915308	-3.18302	0.00145746	0.0204492	chr19	5830610	5839731	-	FUT6	protein_coding	The protein encoded by this gene is a Golgi stack membrane protein that is involved in the creation of sialyl-Lewis X, an E-selectin ligand. Mutations in this gene are a cause of fucosyltransferase-6 deficiency. Two transcript variants encoding the same protein have been found for this gene. [provided by RefSeq, Jul 2008].	2528	GO:0070062, GO:0032580, GO:0016021, GO:0005794, GO:0005794, GO:0005576, GO:0000139,	extracellular exosome, Golgi cisterna membrane, integral component of membrane, Golgi apparatus, Golgi apparatus, extracellular region, Golgi membrane,	GO:0046920, GO:0046920, GO:0017083, GO:0008417,	alpha-(1->3)-fucosyltransferase activity, alpha-(1->3)-fucosyltransferase activity, 4-galactosyl-N-acetylglucosaminide 3-alpha-L-fucosyltransferase activity, fucosyltransferase activity,	GO:0042355, GO:0036071, GO:0036065, GO:0009312, GO:0006688, GO:0006672, GO:0006493, GO:0006487, GO:0006486,	L-fucose catabolic process, N-glycan fucosylation, fucosylation, oligosaccharide biosynthetic process, glycosphingolipid biosynthetic process, ceramide metabolic process, protein O-linked glycosylation, protein N-linked glycosylation, protein glycosylation,
ENSG00000184908	22.1888	-2.77209	0.870842	-3.18322	0.00145645	0.0204492	chr1	16043736	16057308	+	CLCNKB	protein_coding	The protein encoded by this gene is a member of the family of voltage-gated chloride channels. Chloride channels have several functions, including the regulation of cell volume, membrane potential stabilization, signal transduction and transepithelial transport. This gene is expressed predominantly in the kidney and may be important for renal salt reabsorption. Mutations in this gene are associat…	1188	GO:0034707, GO:0005887, GO:0005886,	chloride channel complex, integral component of plasma membrane, plasma membrane,	GO:0046872, GO:0005247,	metal ion binding, voltage-gated chloride channel activity,	GO:1902476, GO:0070294, GO:0070293, GO:0034765, GO:0030321, GO:0006821,	chloride transmembrane transport, renal sodium ion absorption, renal absorption, regulation of ion transmembrane transport, transepithelial chloride transport, chloride transport,
ENSG00000101203	55.4955	-1.60325	0.503598	-3.18359	0.00145459	0.0204401	chr20	63293186	63334851	+	COL20A1	protein_coding		57642	GO:0062023, GO:0062023, GO:0005788, GO:0005615, GO:0005581, GO:0005576,	collagen-containing extracellular matrix, collagen-containing extracellular matrix, endoplasmic reticulum lumen, extracellular space, collagen trimer, extracellular region,
ENSG00000271824	70.4068	1.25094	0.392741	3.18515	0.00144677	0.0203538	chr5	136191468	136193134	-	SMIM32	protein_coding		389332	GO:0016021,	integral component of membrane,
ENSG00000166670	7.71551	4.41782	1.38627	3.18684	0.00143835	0.0202588	chr11	102770503	102780628	-	MMP10	protein_coding	This gene encodes a member of the peptidase M10 family of matrix metalloproteinases (MMPs). Proteins in this family are involved in the breakdown of extracellular matrix in normal physiological processes, such as embryonic development, reproduction, and tissue remodeling, as well as in disease processes, such as arthritis and metastasis. The encoded preproprotein is proteolytically processed to g…	4319	GO:0031012, GO:0005615, GO:0005576,	extracellular matrix, extracellular space, extracellular region,	GO:0008270, GO:0004252, GO:0004222, GO:0004222,	zinc ion binding, serine-type endopeptidase activity, metalloendopeptidase activity, metalloendopeptidase activity,	GO:0030574, GO:0030574, GO:0030198, GO:0022617, GO:0006508,	collagen catabolic process, collagen catabolic process, extracellular matrix organization, extracellular matrix disassembly, proteolysis,
ENSG00000177675	40.9165	-1.48647	0.466232	-3.18826	0.00143134	0.0201679	chr12	7346685	7479897	-	CD163L1	protein_coding	This gene encodes a member of the scavenger receptor cysteine-rich (SRCR) superfamily. Members of this family are secreted or membrane-anchored proteins mainly found in cells associated with the immune system. The SRCR family is defined by a 100-110 amino acid SRCR domain, which may mediate protein-protein interaction and ligand binding. The encoded protein contains twelve SRCR domains, a transme…	283316	GO:0016021, GO:0009897, GO:0005576,	integral component of membrane, external side of plasma membrane, extracellular region,	GO:0005044,	scavenger receptor activity,	GO:0006897,	endocytosis,
ENSG00000104738	713.826	1.20802	0.378868	3.1885	0.00143011	0.0201617	chr8	47960185	47978160	+	MCM4	protein_coding	The protein encoded by this gene is one of the highly conserved mini-chromosome maintenance proteins (MCM) that are essential for the initiation of eukaryotic genome replication. The hexameric protein complex formed by MCM proteins is a key component of the pre-replication complex (pre_RC) and may be involved in the formation of replication forks and in the recruitment of other DNA replication re…	4173	GO:0071162, GO:0071162, GO:0042555, GO:0042555, GO:0042555, GO:0016020, GO:0005654, GO:0005654, GO:0005634, GO:0005634, GO:0005634, GO:0000781,	CMG complex, CMG complex, MCM complex, MCM complex, MCM complex, membrane, nucleoplasm, nucleoplasm, nucleus, nucleus, nucleus, chromosome, telomeric region,	GO:0017116, GO:0016887, GO:0005524, GO:0005515, GO:0003697, GO:0003697, GO:0003697, GO:0003678,	single-stranded DNA helicase activity, ATP hydrolysis activity, ATP binding, protein binding, single-stranded DNA binding, single-stranded DNA binding, single-stranded DNA binding, DNA helicase activity,	GO:1902975, GO:0030174, GO:0006271, GO:0006268, GO:0006268, GO:0006260, GO:0000727,	mitotic DNA replication initiation, regulation of DNA-templated DNA replication initiation, DNA strand elongation involved in DNA replication, DNA unwinding involved in DNA replication, DNA unwinding involved in DNA replication, DNA replication, double-strand break repair via break-induced replication,
ENSG00000111206	303.177	1.4471	0.453855	3.18846	0.00143034	0.0201617	chr12	2857681	2877155	-	FOXM1	protein_coding	The protein encoded by this gene is a transcriptional activator involved in cell proliferation. The encoded protein is phosphorylated in M phase and regulates the expression of several cell cycle genes, such as cyclin B1 and cyclin D1. Several transcript variants encoding different isoforms have been found for this gene. [provided by RefSeq, Jul 2011].	2305	GO:0005654, GO:0005634, GO:0000785,	nucleoplasm, nucleus, chromatin,	GO:0019901, GO:0005515, GO:0003700, GO:0000981, GO:0000977, GO:0000977,	protein kinase binding, protein binding, DNA-binding transcription factor activity, DNA-binding transcription factor activity, RNA polymerase II-specific, RNA polymerase II transcription regulatory region sequence-specific DNA binding, RNA polymerase II transcription regulatory region sequence-specific DNA binding,	GO:2000781, GO:2000377, GO:0051726, GO:0046578, GO:0045944, GO:0045944, GO:0045893, GO:0045892, GO:0042127, GO:0032873, GO:0008284, GO:0006978, GO:0006357, GO:0006281, GO:0000122, GO:0000086,	positive regulation of double-strand break repair, regulation of reactive oxygen species metabolic process, regulation of cell cycle, regulation of Ras protein signal transduction, positive regulation of transcription by RNA polymerase II, positive regulation of transcription by RNA polymerase II, positive regulation of DNA-templated transcription, negative regulation of DNA-templated transcripti…
ENSG00000221866	2016.64	1.28969	0.404457	3.18868	0.00142923	0.0201616	chr7	132123332	132648688	-	PLXNA4	protein_coding		91584	GO:0005887, GO:0005886, GO:0002116, GO:0002116,	integral component of plasma membrane, plasma membrane, semaphorin receptor complex, semaphorin receptor complex,	GO:0017154,	semaphorin receptor activity,	GO:1902287, GO:0097492, GO:0071526, GO:0050923, GO:0050772, GO:0048841, GO:0048485, GO:0043087, GO:0035050, GO:0030334, GO:0021960, GO:0021793, GO:0021784, GO:0021644, GO:0021637, GO:0021615, GO:0021612, GO:0008360, GO:0007162,	semaphorin-plexin signaling pathway involved in axon guidance, sympathetic neuron axon guidance, semaphorin-plexin signaling pathway, regulation of negative chemotaxis, positive regulation of axonogenesis, regulation of axon extension involved in axon guidance, sympathetic nervous system development, regulation of GTPase activity, embryonic heart tube development, regulation of cell migration, an…
ENSG00000130751	33.7545	-1.4432	0.452586	-3.18878	0.00142873	0.0201616	chr19	47019820	47045775	+	NPAS1	protein_coding	The protein encoded by this gene is a member of the basic helix-loop-helix (bHLH)-PAS family of transcription factors. Studies of a related mouse gene suggest that it functions in neurons. The exact function of this gene is unclear, but it may play protective or modulatory roles during late embryogenesis and postnatal development. [provided by RefSeq, Jul 2008].	4861	GO:0005634, GO:0000785,	nucleus, chromatin,	GO:0046982, GO:0003700, GO:0000981, GO:0000981, GO:0000977,	protein heterodimerization activity, DNA-binding transcription factor activity, DNA-binding transcription factor activity, RNA polymerase II-specific, DNA-binding transcription factor activity, RNA polymerase II-specific, RNA polymerase II transcription regulatory region sequence-specific DNA binding,	GO:0045892, GO:0042711, GO:0007417, GO:0006357, GO:0001964, GO:0000122,	negative regulation of DNA-templated transcription, maternal behavior, central nervous system development, regulation of transcription by RNA polymerase II, startle response, negative regulation of transcription by RNA polymerase II,
ENSG00000203908	11.4692	-2.50876	0.786568	-3.1895	0.00142519	0.0201281	chr6	73362677	73364171	+	KHDC3L	protein_coding	The protein encoded by this gene belongs to the KHDC1 family, members of which contain an atypical KH domain that may not bind RNA like canonical KH domains. This gene is specifically expressed in the oocytes, and recent studies suggest that it may function as a regulator of genomic imprinting in the oocyte. Mutations in this gene are associated with recurrent biparental complete hydatidiform mol…	154288	GO:0106333, GO:0045179, GO:0032991, GO:0032991, GO:0005938, GO:0005813, GO:0005739, GO:0005737, GO:0005694, GO:0005634, GO:0005634,	subcortical maternal complex, apical cortex, protein-containing complex, protein-containing complex, cell cortex, centrosome, mitochondrion, cytoplasm, chromosome, nucleus, nucleus,	GO:0005515, GO:0003723,	protein binding, RNA binding,	GO:2000781, GO:1905168, GO:1905168, GO:1900006, GO:0051656, GO:0050769, GO:0043066, GO:0040019, GO:0032880, GO:0032880, GO:0031297, GO:0007015,	positive regulation of double-strand break repair, positive regulation of double-strand break repair via homologous recombination, positive regulation of double-strand break repair via homologous recombination, positive regulation of dendrite development, establishment of organelle localization, positive regulation of neurogenesis, negative regulation of apoptotic process, positive regulation of …
ENSG00000231194	92.7692	1.00611	0.315414	3.18979	0.00142375	0.020123	chr13	98435405	98435840	-	FARP1-AS1	antisense
ENSG00000213963	88.4818	-1.02944	0.322741	-3.18968	0.00142428	0.020123	chr2	177283508	177392691	-	AC019080.1	sense_overlapping		100130691
ENSG00000170190	14.7724	-2.76707	0.867282	-3.1905	0.00142025	0.0200972	chr17	75087727	75106162	+	SLC16A5	protein_coding	This gene encodes a member of the monocarboxylate transporter family and the major facilitator superfamily. The encoded protein is localized to the cell membrane and acts as a proton-linked transporter of bumetanide. Transport by the encoded protein is inhibited by four loop diuretics, nateglinide, thiazides, probenecid, and glibenclamide. Alternative splicing results in multiple transcript varia…	9121	GO:0016021, GO:0016020, GO:0005887,	integral component of membrane, membrane, integral component of plasma membrane,	GO:0015293, GO:0008028, GO:0005515,	symporter activity, monocarboxylic acid transmembrane transporter activity, protein binding,	GO:0055085, GO:0015718,	transmembrane transport, monocarboxylic acid transport,
ENSG00000273492	27.6728	2.03883	0.638916	3.19108	0.0014174	0.0200726	chr21	26170871	26217381	+	AP000229.1	lincRNA
ENSG00000174292	61.9967	1.31195	0.410988	3.19219	0.00141199	0.0200193	chr17	7380534	7389774	+	TNK1	protein_coding	The protein encoded by this gene belongs to the tyrosine protein kinase family. Tyrosine protein kinases are important regulators of intracellular signal transduction pathways, mediating cellular proliferation, survival, and development. This gene is highly expressed in fetal tissues and at lower levels in few adult tissues, thus may function in signaling pathways utilized broadly during fetal de…	8711	GO:0031234, GO:0016020, GO:0005737,	extrinsic component of cytoplasmic side of plasma membrane, membrane, cytoplasm,	GO:0005524, GO:0005515, GO:0005102, GO:0004715, GO:0004715, GO:0004713, GO:0004713,	ATP binding, protein binding, signaling receptor binding, non-membrane spanning protein tyrosine kinase activity, non-membrane spanning protein tyrosine kinase activity, protein tyrosine kinase activity, protein tyrosine kinase activity,	GO:0046777, GO:0045087, GO:0030154, GO:0018108, GO:0007169, GO:0006468,	protein autophosphorylation, innate immune response, cell differentiation, peptidyl-tyrosine phosphorylation, transmembrane receptor protein tyrosine kinase signaling pathway, protein phosphorylation,
ENSG00000259402	4.98534	-4.8478	1.51843	-3.19263	0.00140982	0.0199964	chr15	58815272	58817728	+	AC090515.5	sense_intronic
ENSG00000102678	219.7	1.23906	0.388045	3.19307	0.00140766	0.0199736	chr13	21671383	21704498	+	FGF9	protein_coding	The protein encoded by this gene is a member of the fibroblast growth factor (FGF) family. FGF family members possess broad mitogenic and cell survival activities, and are involved in a variety of biological processes, including embryonic development, cell growth, morphogenesis, tissue repair, tumor growth and invasion. This protein was isolated as a secreted factor that exhibits a growth-stimula…	2254	GO:0005737, GO:0005615, GO:0005615, GO:0005576,	cytoplasm, extracellular space, extracellular space, extracellular region,	GO:0008201, GO:0008083, GO:0005104,	heparin binding, growth factor activity, fibroblast growth factor receptor binding,	GO:2000648, GO:2000243, GO:1905931, GO:1904754, GO:1904707, GO:1904707, GO:0090263, GO:0072089, GO:0060484, GO:0060070, GO:0060045, GO:0060038, GO:0060011, GO:0051781, GO:0050679, GO:0048706, GO:0048566, GO:0048505, GO:0048010, GO:0045880, GO:0042472, GO:0032927, GO:0032924, GO:0030949, GO:0030334, GO:0030326, GO:0030324, GO:0030238, GO:0030178, GO:0030154, GO:0021762, GO:0010628, GO:0010463, GO:…	positive regulation of stem cell proliferation, positive regulation of reproductive process, negative regulation of vascular associated smooth muscle cell differentiation involved in phenotypic switching, positive regulation of vascular associated smooth muscle cell migration, positive regulation of vascular associated smooth muscle cell proliferation, positive regulation of vascular associated s…
ENSG00000267419	82.1072	-1.04063	0.325894	-3.19315	0.0014073	0.0199736	chr19	19776602	19836073	+	AC011477.1	transcribed_unprocessed_pseudogene		7608
ENSG00000279305	11.7739	2.89376	0.906129	3.19354	0.00140538	0.0199567	chr3	154334809	154337047	-	AC134026.1	TEC
ENSG00000204241	23.1824	2.41316	0.75556	3.19386	0.00140382	0.0199546	chr11	134032272	134046849	+	AP000911.1	lincRNA		100128239
ENSG00000273113	14.2563	2.55852	0.80109	3.1938	0.00140414	0.0199546	chr2	241581922	241582726	+	AC133528.1	lincRNA
ENSG00000189108	21.6281	2.70194	0.845715	3.19486	0.00139901	0.019905	chrX	104566315	105767829	+	IL1RAPL2	protein_coding	The protein encoded by this gene is a member of the interleukin 1 receptor family. This protein is similar to the interleukin 1 accessory proteins, and is most closely related to interleukin 1 receptor accessory protein-like 1 (IL1RAPL1). This gene and IL1RAPL1 are located at a region on chromosome X that is associated with X-linked non-syndromic cognitive disability. [provided by RefSeq, Jul 200…	26280	GO:0098978, GO:0098978, GO:0016021, GO:0005886,	glutamatergic synapse, glutamatergic synapse, integral component of membrane, plasma membrane,	GO:0061809, GO:0050135, GO:0004910, GO:0004908,	NAD+ nucleotidase, cyclic ADP-ribose generating, NAD(P)+ nucleosidase activity, interleukin-1, type II, blocking receptor activity, interleukin-1 receptor activity,	GO:1905606, GO:1905606, GO:0019221, GO:0007417,	regulation of presynapse assembly, regulation of presynapse assembly, cytokine-mediated signaling pathway, central nervous system development,
ENSG00000006611	179.299	-1.75967	0.550802	-3.19474	0.00139955	0.019905	chr11	17493895	17544416	-	USH1C	protein_coding	This gene encodes a scaffold protein that functions in the assembly of Usher protein complexes. The protein contains PDZ domains, a coiled-coil region with a bipartite nuclear localization signal and a PEST degradation sequence. Defects in this gene are the cause of Usher syndrome type 1C and non-syndromic sensorineural deafness autosomal recessive type 18. Multiple transcript variants encoding d…	10083	GO:0045202, GO:0045177, GO:0032426, GO:0032420, GO:0032420, GO:0005929, GO:0005903, GO:0005902, GO:0005886, GO:0005886, GO:0005856, GO:0005829, GO:0005737, GO:0002142, GO:0001917, GO:0001917, GO:0001750,	synapse, apical part of cell, stereocilium tip, stereocilium, stereocilium, cilium, brush border, microvillus, plasma membrane, plasma membrane, cytoskeleton, cytosol, cytoplasm, stereocilia ankle link complex, photoreceptor inner segment, photoreceptor inner segment, photoreceptor outer segment,	GO:0051015, GO:0030507, GO:0005515,	actin filament binding, spectrin binding, protein binding,	GO:1904970, GO:1904970, GO:1904106, GO:1904106, GO:0065003, GO:0060122, GO:0060122, GO:0051017, GO:0050957, GO:0050953, GO:0046549, GO:0045494, GO:0042491, GO:0042491, GO:0042472, GO:0042472, GO:0032532, GO:0030046, GO:0007605, GO:0007605, GO:0000086,	brush border assembly, brush border assembly, protein localization to microvillus, protein localization to microvillus, protein-containing complex assembly, inner ear receptor cell stereocilium organization, inner ear receptor cell stereocilium organization, actin filament bundle assembly, equilibrioception, sensory perception of light stimulus, retinal cone cell development, photoreceptor cell m…
ENSG00000232229	46.4689	3.06582	0.958889	3.19727	0.00138736	0.0197717	chr10	89829510	89840861	+	LINC00865	lincRNA		643529
ENSG00000172794	15.8966	-2.02337	0.632752	-3.19773	0.00138512	0.0197615	chr17	74670578	74747335	+	RAB37	protein_coding	Rab proteins are low molecular mass GTPases that are critical regulators of vesicle trafficking. For additional background information on Rab proteins, see MIM 179508.[supplied by OMIM, Apr 2006].	326624	GO:0035579, GO:0035577, GO:0005886, GO:0005794, GO:0005793, GO:0005768,	specific granule membrane, azurophil granule membrane, plasma membrane, Golgi apparatus, endoplasmic reticulum-Golgi intermediate compartment, endosome,	GO:0005525, GO:0005515, GO:0003924,	GTP binding, protein binding, GTPase activity,	GO:0015031,	protein transport,
ENSG00000250056	45.8263	1.63561	0.511442	3.19803	0.00138368	0.0197487	chr5	6582136	6588499	+	LINC01018	lincRNA
ENSG00000178343	11.3893	5.00549	1.56511	3.19818	0.00138297	0.0197463	chr4	42397839	42402487	+	SHISA3	protein_coding	This gene encodes a single-transmembrane protein which is one of nine members of a family of transmembrane adaptors that modulate both WNT and FGF signaling by blocking the maturation and transport of their receptors to the cell surface. Members of this family contain an N-terminal cysteine-rich domain with a distinct cysteine pattern, a single transmembrane domain, and a C-terminal proline-rich,…	152573	GO:0016021, GO:0005789,	integral component of membrane, endoplasmic reticulum membrane,	GO:0005515,	protein binding,	GO:0090090,	negative regulation of canonical Wnt signaling pathway,
ENSG00000267586	39.5834	-2.41517	0.755057	-3.19865	0.00138071	0.0197371	chr18	42159283	42691422	+	LINC00907	lincRNA		284260
ENSG00000149922	16.4207	-2.38171	0.744535	-3.19892	0.00137941	0.0197266	chr16	30085793	30091887	-	TBX6	protein_coding	This gene is a member of a phylogenetically conserved family of genes that share a common DNA-binding domain, the T-box. T-box genes encode transcription factors involved in the regulation of developmental processes. Knockout studies in mice indicate that this gene is important for specification of paraxial mesoderm structures. [provided by RefSeq, Aug 2008].	6911	GO:0005634, GO:0000785,	nucleus, chromatin,	GO:1990837, GO:0061629, GO:0005515, GO:0003677, GO:0000981, GO:0000981, GO:0000978,	sequence-specific double-stranded DNA binding, RNA polymerase II-specific DNA-binding transcription factor binding, protein binding, DNA binding, DNA-binding transcription factor activity, RNA polymerase II-specific, DNA-binding transcription factor activity, RNA polymerase II-specific, RNA polymerase II cis-regulatory region sequence-specific DNA binding,	GO:0045944, GO:0043433, GO:0032525, GO:0023019, GO:0014043, GO:0010977, GO:0009653, GO:0008284, GO:0007501, GO:0007498, GO:0007417, GO:0006357, GO:0003205, GO:0001947, GO:0001708, GO:0000122,	positive regulation of transcription by RNA polymerase II, negative regulation of DNA-binding transcription factor activity, somite rostral/caudal axis specification, signal transduction involved in regulation of gene expression, negative regulation of neuron maturation, negative regulation of neuron projection development, anatomical structure morphogenesis, positive regulation of cell populatio…
ENSG00000186479	187.838	1.09038	0.340708	3.20034	0.00137266	0.0196455	chr5	64506257	64612312	+	RGS7BP	protein_coding	This gene encodes a protein that binds to all members of the R7 subfamily of regulators of G protein signaling and regulates their translocation between the nucleus and the plasma membrane. The encoded protein could be regulated by reversible palmitoylation, which anchors it to the plasma membrane. Depalmitoylation localizes the protein to the nucleus. Polymorphisms in this gene may be associated…	401190	GO:0099031, GO:0099026, GO:0098978, GO:0098794, GO:0044327, GO:0043204, GO:0043198, GO:0043005, GO:0030424, GO:0005737, GO:0005634,	anchored component of postsynaptic density membrane, anchored component of presynaptic membrane, glutamatergic synapse, postsynapse, dendritic spine head, perikaryon, dendritic shaft, neuron projection, axon, cytoplasm, nucleus,			GO:0060078, GO:0009968, GO:0007186,	regulation of postsynaptic membrane potential, negative regulation of signal transduction, G protein-coupled receptor signaling pathway,
ENSG00000231721	26.0245	-1.96388	0.613546	-3.20087	0.00137012	0.0196323	chr7	130938963	131110176	-	LINC-PINT	processed_transcript		378805
ENSG00000237976	24.2234	2.21319	0.691327	3.20136	0.0013678	0.0196222	chr1	151346967	151348027	+	AL391069.3	antisense
ENSG00000277806	18.5843	1.92716	0.601946	3.20154	0.00136693	0.0196175	chr19	43976815	43977448	+	AC006213.4	sense_intronic
ENSG00000224940	272.74	1.02667	0.320641	3.20194	0.00136507	0.0196011	chr7	128350325	128361685	-	PRRT4	protein_coding		401399	GO:0016021,	integral component of membrane,
ENSG00000142185	16.9946	2.74207	0.856076	3.20307	0.00135973	0.0195449	chr21	44350163	44443081	+	TRPM2	protein_coding	The protein encoded by this gene forms a tetrameric cation channel that is permeable to calcium, sodium, and potassium and is regulated by free intracellular ADP-ribose. The encoded protein is activated by oxidative stress and confers susceptibility to cell death. Alternative splicing results in multiple transcript variants encoding distinct protein isoforms. Additional transcript variants of thi…	7226	GO:0101003, GO:0070821, GO:0043204, GO:0043005, GO:0035579, GO:0030659, GO:0005887, GO:0005887, GO:0005887, GO:0005887, GO:0005886, GO:0005886, GO:0005765, GO:0005764,	ficolin-1-rich granule membrane, tertiary granule membrane, perikaryon, neuron projection, specific granule membrane, cytoplasmic vesicle membrane, integral component of plasma membrane, integral component of plasma membrane, integral component of plasma membrane, integral component of plasma membrane, plasma membrane, plasma membrane, lysosomal membrane, lysosome,	GO:0099604, GO:0099604, GO:0072571, GO:0047631, GO:0016787, GO:0015278, GO:0005509, GO:0005509, GO:0005384, GO:0005272, GO:0005262, GO:0005261, GO:0005261,	ligand-gated calcium channel activity, ligand-gated calcium channel activity, mono-ADP-D-ribose binding, ADP-ribose diphosphatase activity, hydrolase activity, calcium-release channel activity, calcium ion binding, calcium ion binding, manganese ion transmembrane transporter activity, sodium channel activity, calcium channel activity, cation channel activity, cation channel activity,	GO:2000249, GO:1903223, GO:0098703, GO:0098655, GO:0097553, GO:0097028, GO:0071577, GO:0071502, GO:0071421, GO:0071415, GO:0071277, GO:0070588, GO:0070588, GO:0070588, GO:0070301, GO:0051489, GO:0051289, GO:0051209, GO:0051209, GO:0051209, GO:0044849, GO:0035725, GO:0035584, GO:0033194, GO:0032024, GO:0014074, GO:0009408, GO:0006816, GO:0002407, GO:0001659,	regulation of actin cytoskeleton reorganization, positive regulation of oxidative stress-induced neuron death, calcium ion import across plasma membrane, cation transmembrane transport, calcium ion transmembrane import into cytosol, dendritic cell differentiation, zinc ion transmembrane transport, cellular response to temperature stimulus, manganese ion transmembrane transport, cellular response …
ENSG00000140600	255.853	1.07202	0.334588	3.20399	0.00135535	0.0194897	chr15	83447228	83618743	+	SH3GL3	protein_coding		6457	GO:0099092, GO:0098978, GO:0098845, GO:0098793, GO:0031901, GO:0005737, GO:0001669,	postsynaptic density, intracellular component, glutamatergic synapse, postsynaptic endosome, presynapse, early endosome membrane, cytoplasm, acrosomal vesicle,	GO:0042802, GO:0008289, GO:0008022, GO:0005515,	identical protein binding, lipid binding, protein C-terminus binding, protein binding,	GO:1900186, GO:0045666, GO:0016191, GO:0007417, GO:0007165,	negative regulation of clathrin-dependent endocytosis, positive regulation of neuron differentiation, synaptic vesicle uncoating, central nervous system development, signal transduction,
ENSG00000172915	4269.2	1.09835	0.342618	3.20577	0.00134704	0.0194086	chr13	34942287	35673022	+	NBEA	protein_coding	This gene encodes a member of a large, diverse group of A-kinase anchor proteins that target the activity of protein kinase A to specific subcellular sites by binding to its type II regulatory subunits. Brain-specific expression and coat protein-like membrane recruitment of a highly similar protein in mouse suggest an involvement in neuronal post-Golgi membrane traffic. Mutations in this gene may…	26960	GO:0016020, GO:0012505, GO:0005886, GO:0005829, GO:0005829, GO:0005802,	membrane, endomembrane system, plasma membrane, cytosol, cytosol, trans-Golgi network,	GO:0019901,	protein kinase binding,	GO:0008104,	protein localization,
ENSG00000137571	544.45	1.19342	0.37207	3.20751	0.00133891	0.0193241	chr8	69667047	69835064	-	SLCO5A1	protein_coding	This gene encodes a 12 transmembrane domain protein that is a member of the solute carrier organic anion transporter superfamily. Alternative splicing results in multiple transcript variants. [provided by RefSeq, Mar 2009].	81796	GO:0043231, GO:0005887, GO:0005886,	intracellular membrane-bounded organelle, integral component of plasma membrane, plasma membrane,	GO:0015347,	sodium-independent organic anion transmembrane transporter activity,	GO:0055085, GO:0043252,	transmembrane transport, sodium-independent organic anion transport,
ENSG00000253831	10.3794	2.93946	0.916074	3.20875	0.00133312	0.0192967	chr1	157092044	157099808	-	ETV3L	protein_coding		440695	GO:0005634,	nucleus,	GO:0043565, GO:0005515, GO:0000981,	sequence-specific DNA binding, protein binding, DNA-binding transcription factor activity, RNA polymerase II-specific,	GO:0030154, GO:0006357,	cell differentiation, regulation of transcription by RNA polymerase II,
ENSG00000280351	62.899	1.06946	0.333313	3.20857	0.00133395	0.0192967	chr17	81003335	81005132	+	AC127496.7	TEC
ENSG00000102119	821.593	-1.04248	0.324922	-3.20838	0.00133483	0.0192967	chrX	154379197	154381523	+	EMD	protein_coding	Emerin is a serine-rich nuclear membrane protein and a member of the nuclear lamina-associated protein family. It mediates membrane anchorage to the cytoskeleton. Dreifuss-Emery muscular dystrophy is an X-linked inherited degenerative myopathy resulting from mutation in the emerin gene. [provided by RefSeq, Jul 2008].	2010	GO:0032541, GO:0031965, GO:0031616, GO:0016021, GO:0016020, GO:0005874, GO:0005829, GO:0005819, GO:0005783, GO:0005737, GO:0005654, GO:0005640, GO:0005637, GO:0005637, GO:0005637, GO:0005635, GO:0005635, GO:0005635,	cortical endoplasmic reticulum, nuclear membrane, spindle pole centrosome, integral component of membrane, membrane, microtubule, cytosol, spindle, endoplasmic reticulum, cytoplasm, nucleoplasm, nuclear outer membrane, nuclear inner membrane, nuclear inner membrane, nuclear inner membrane, nuclear envelope, nuclear envelope, nuclear envelope,	GO:0048487, GO:0048487, GO:0045296, GO:0005515, GO:0003779, GO:0003779,	beta-tubulin binding, beta-tubulin binding, cadherin binding, protein binding, actin binding, actin binding,	GO:0090090, GO:0090090, GO:0071763, GO:0071363, GO:0060828, GO:0048147, GO:0046827, GO:0035914, GO:0007517, GO:0006936,	negative regulation of canonical Wnt signaling pathway, negative regulation of canonical Wnt signaling pathway, nuclear membrane organization, cellular response to growth factor stimulus, regulation of canonical Wnt signaling pathway, negative regulation of fibroblast proliferation, positive regulation of protein export from nucleus, skeletal muscle cell differentiation, muscle organ development,…
ENSG00000204524	146.541	-1.03752	0.323393	-3.20823	0.00133556	0.0192967	chr19	57240685	57255135	+	ZNF805	protein_coding		390980	GO:0005634,	nucleus,	GO:0046872, GO:0000981, GO:0000978,	metal ion binding, DNA-binding transcription factor activity, RNA polymerase II-specific, RNA polymerase II cis-regulatory region sequence-specific DNA binding,	GO:0006357,	regulation of transcription by RNA polymerase II,
ENSG00000008056	637.592	1.0825	0.337231	3.20996	0.00132754	0.0192342	chrX	47571898	47619943	-	SYN1	protein_coding	This gene is a member of the synapsin gene family. Synapsins encode neuronal phosphoproteins which associate with the cytoplasmic surface of synaptic vesicles. Family members are characterized by common protein domains, and they are implicated in synaptogenesis and the modulation of neurotransmitter release, suggesting a potential role in several neuropsychiatric diseases. This member of the syna…	6853	GO:0098993, GO:0098850, GO:0098685, GO:0070161, GO:0048786, GO:0044297, GO:0030672, GO:0030425, GO:0030424, GO:0014069, GO:0008021, GO:0005856, GO:0005829, GO:0005794, GO:0000795,	anchored component of synaptic vesicle membrane, extrinsic component of synaptic vesicle membrane, Schaffer collateral - CA1 synapse, anchoring junction, presynaptic active zone, cell body, synaptic vesicle membrane, dendrite, axon, postsynaptic density, synaptic vesicle, cytoskeleton, cytosol, Golgi apparatus, synaptonemal complex,	GO:0106006, GO:0048306, GO:0042802, GO:0019901, GO:0005524, GO:0003779,	cytoskeletal protein-membrane anchor activity, calcium-dependent protein binding, identical protein binding, protein kinase binding, ATP binding, actin binding,	GO:2000300, GO:0098693, GO:0097091, GO:0050808, GO:0048666, GO:0046928, GO:0007269, GO:0007268,	regulation of synaptic vesicle exocytosis, regulation of synaptic vesicle cycle, synaptic vesicle clustering, synapse organization, neuron development, regulation of neurotransmitter secretion, neurotransmitter secretion, chemical synaptic transmission,
ENSG00000260473	15.3968	2.28281	0.710644	3.21232	0.0013167	0.0191	chr12	51815043	51842106	+	AC068987.3	lincRNA
ENSG00000196083	133.398	1.33259	0.414732	3.21314	0.00131291	0.0190527	chr3	190514051	190659750	+	IL1RAP	protein_coding	This gene encodes a component of the interleukin 1 receptor complex, which initiates signalling events that result in the activation of interleukin 1-responsive genes. Alternative splicing of this gene results in membrane-bound and soluble isoforms differing in their C-terminus. The ratio of soluble to membrane-bound forms increases during acute-phase induction or stress. [provided by RefSeq, Jul…	3556	GO:0098978, GO:0016020, GO:0005887, GO:0005886, GO:0005576,	glutamatergic synapse, membrane, integral component of plasma membrane, plasma membrane, extracellular region,	GO:0061809, GO:0050135, GO:0005149, GO:0004908, GO:0002114,	NAD+ nucleotidase, cyclic ADP-ribose generating, NAD(P)+ nucleosidase activity, interleukin-1 receptor binding, interleukin-1 receptor activity, interleukin-33 receptor activity,	GO:1905606, GO:0099560, GO:0099545, GO:0099151, GO:0065003, GO:0051965, GO:0051092, GO:0045087, GO:0038172, GO:0032755, GO:0032754, GO:0032753, GO:0032736, GO:0006955, GO:0006954,	regulation of presynapse assembly, synaptic membrane adhesion, trans-synaptic signaling by trans-synaptic complex, regulation of postsynaptic density assembly, protein-containing complex assembly, positive regulation of synapse assembly, positive regulation of NF-kappaB transcription factor activity, innate immune response, interleukin-33-mediated signaling pathway, positive regulation of interle…
ENSG00000112651	304.069	-1.01508	0.315899	-3.21332	0.0013121	0.0190527	chr6	43054029	43059806	-	MRPL2	protein_coding	Mammalian mitochondrial ribosomal proteins are encoded by nuclear genes and help in protein synthesis within the mitochondrion. Mitochondrial ribosomes (mitoribosomes) consist of a small 28S subunit and a large 39S subunit. They have an estimated 75% protein to rRNA composition compared to prokaryotic ribosomes, where this ratio is reversed. Another difference between mammalian mitoribosomes and …	51069	GO:0005762, GO:0005762, GO:0005762, GO:0005743, GO:0005743, GO:0005739, GO:0005654,	mitochondrial large ribosomal subunit, mitochondrial large ribosomal subunit, mitochondrial large ribosomal subunit, mitochondrial inner membrane, mitochondrial inner membrane, mitochondrion, nucleoplasm,	GO:0003735, GO:0003723, GO:0003723,	structural constituent of ribosome, RNA binding, RNA binding,	GO:0032543, GO:0032543,	mitochondrial translation, mitochondrial translation,
ENSG00000132259	12.7844	-2.84572	0.885625	-3.21324	0.00131249	0.0190527	chr11	6234765	6244429	+	CNGA4	protein_coding	CNGA4 is a modulatory subunit of vertebrate cyclic nucleotide-gated membrane channels that transduce odorant signals (Munger et al., 2001 [PubMed 11739959]).[supplied by OMIM, Mar 2008].	1262	GO:0060170, GO:0030660, GO:0017071, GO:0005886,	ciliary membrane, Golgi-associated vesicle membrane, intracellular cyclic nucleotide activated cation channel complex, plasma membrane,	GO:0044877, GO:0030553, GO:0030552, GO:0005223, GO:0005222,	protein-containing complex binding, cGMP binding, cAMP binding, intracellular cGMP-activated cation channel activity, intracellular cAMP-activated cation channel activity,	GO:0098655, GO:0050896, GO:0007608,	cation transmembrane transport, response to stimulus, sensory perception of smell,
ENSG00000143942	30.3888	1.9508	0.606595	3.21598	0.00129999	0.0189105	chr2	53767792	53775196	+	CHAC2	protein_coding	The protein encoded by this gene is a gamma-glutamyl cyclotransferase that catalyzes the conversion of glutathione to 5-oxoproline and cysteinylglycine. It is thought that this gene is upregulated in response to endoplasmic reticulum stress and that the glutathione depletion enhances apoptosis. [provided by RefSeq, Sep 2016].	494143	GO:0005829, GO:0005737, GO:0005575,	cytosol, cytoplasm, cellular_component,	GO:0061928, GO:0003839, GO:0003839, GO:0003674,	glutathione specific gamma-glutamylcyclotransferase activity, gamma-glutamylcyclotransferase activity, gamma-glutamylcyclotransferase activity, molecular_function,	GO:0008150, GO:0006751, GO:0006750,	biological_process, glutathione catabolic process, glutathione biosynthetic process,
ENSG00000141756	1954.33	-1.20117	0.373348	-3.2173	0.00129402	0.0188311	chr17	41812680	41823217	+	FKBP10	protein_coding	The protein encoded by this gene belongs to the FKBP-type peptidyl-prolyl cis/trans isomerase (PPIase) family. This protein localizes to the endoplasmic reticulum and acts as a molecular chaperone. Alternatively spliced variants encoding different isoforms have been reported, but their biological validity has not been determined.[provided by RefSeq, Nov 2009].	60681	GO:0016020, GO:0005788, GO:0005783, GO:0005783, GO:0005758,	membrane, endoplasmic reticulum lumen, endoplasmic reticulum, endoplasmic reticulum, mitochondrial intermembrane space,	GO:0005528, GO:0005515, GO:0005509, GO:0003755, GO:0003755,	FK506 binding, protein binding, calcium ion binding, peptidyl-prolyl cis-trans isomerase activity, peptidyl-prolyl cis-trans isomerase activity,	GO:0085029, GO:0042060, GO:0035909, GO:0030199, GO:0018208, GO:0017185, GO:0006457, GO:0001701,	extracellular matrix assembly, wound healing, aorta morphogenesis, collagen fibril organization, peptidyl-proline modification, peptidyl-lysine hydroxylation, protein folding, in utero embryonic development,
ENSG00000232725	8.64671	-3.03882	0.944505	-3.21737	0.00129371	0.0188311	chrX	153735626	153766478	-	U52111.1	antisense
ENSG00000233635	52.4297	1.14794	0.356656	3.21861	0.00128814	0.0187828	chr17	63193930	63339053	-	AC015923.1	antisense
ENSG00000101977	94.5737	1.79344	0.557011	3.21977	0.00128294	0.0187292	chrX	139581770	139708227	-	MCF2	protein_coding	The oncogenic protein encoded by this gene is a guanine nucleotide exchange factor (GEF) that exerts control over some members of the Rho family of small GTPases. Several transcript variants encoding different isoforms have been found for this gene. These isoforms exhibit different expression patterns and varying levels of GEF activity.[provided by RefSeq, Jan 2010].	4168	GO:0016020, GO:0005856, GO:0005829, GO:0005737,	membrane, cytoskeleton, cytosol, cytoplasm,	GO:0005515, GO:0005085, GO:0005085,	protein binding, guanyl-nucleotide exchange factor activity, guanyl-nucleotide exchange factor activity,	GO:1990830, GO:0051056, GO:0050790, GO:0050771, GO:0035556, GO:0016358,	cellular response to leukemia inhibitory factor, regulation of small GTPase mediated signal transduction, regulation of catalytic activity, negative regulation of axonogenesis, intracellular signal transduction, dendrite development,
ENSG00000283051	7.20164	3.69629	1.14801	3.21975	0.00128302	0.0187292	chr21	42777819	42779994	-	LINC01668	lincRNA		101928311
ENSG00000108950	21.8932	-1.81155	0.562519	-3.22042	0.00128002	0.0187021	chr17	68535113	68601389	-	FAM20A	protein_coding	This locus encodes a protein that is likely secreted and may function in hematopoiesis. A mutation at this locus has been associated with amelogenesis imperfecta and gingival hyperplasia syndrome. Alternatively spliced transcript variants have been identified. [provided by RefSeq, Aug 2011].	54757	GO:0070062, GO:0005794, GO:0005794, GO:0005783, GO:0005737, GO:0005615,	extracellular exosome, Golgi apparatus, Golgi apparatus, endoplasmic reticulum, cytoplasm, extracellular space,	GO:0043539, GO:0043539, GO:0016773, GO:0005515, GO:0004674,	protein serine/threonine kinase activator activity, protein serine/threonine kinase activator activity, phosphotransferase activity, alcohol group as acceptor, protein binding, protein serine/threonine kinase activity,	GO:0071902, GO:0070166, GO:0070166, GO:0055074, GO:0044691, GO:0031214, GO:0009617, GO:0006468, GO:0001934, GO:0001934,	positive regulation of protein serine/threonine kinase activity, enamel mineralization, enamel mineralization, calcium ion homeostasis, tooth eruption, biomineral tissue development, response to bacterium, protein phosphorylation, positive regulation of protein phosphorylation, positive regulation of protein phosphorylation,
ENSG00000046889	809.642	1.12533	0.349333	3.22137	0.00127579	0.0186538	chr8	67952118	68237030	+	PREX2	protein_coding	The protein encoded by this gene belongs to the phosphatidylinositol 3,4,5-trisphosphate (PIP3)-dependent Rac exchanger (PREX) family, which are Dbl-type guanine-nucleotide exchange factors for Rac family small G proteins. Structural domains of this protein include the catalytic diffuse B-cell lymphoma homology and pleckstrin homology (DHPH) domain, two disheveled, EGL-10, and pleckstrin homology…	80243	GO:0005886, GO:0005829,	plasma membrane, cytosol,	GO:0005096, GO:0005085, GO:0005085,	GTPase activator activity, guanyl-nucleotide exchange factor activity, guanyl-nucleotide exchange factor activity,	GO:0051056, GO:0050790, GO:0048813, GO:0014065, GO:0008344, GO:0007186, GO:0007186,	regulation of small GTPase mediated signal transduction, regulation of catalytic activity, dendrite morphogenesis, phosphatidylinositol 3-kinase signaling, adult locomotory behavior, G protein-coupled receptor signaling pathway, G protein-coupled receptor signaling pathway,
ENSG00000215475	213.441	1.34861	0.418657	3.22128	0.0012762	0.0186538	chr13	45777243	45851736	-	SIAH3	protein_coding		283514	GO:0005739, GO:0005737, GO:0005654,	mitochondrion, cytoplasm, nucleoplasm,	GO:0061630, GO:0046872, GO:0031624, GO:0005515,	ubiquitin protein ligase activity, metal ion binding, ubiquitin conjugating enzyme binding, protein binding,	GO:1903215, GO:0043161, GO:0031647, GO:0016567,	negative regulation of protein targeting to mitochondrion, proteasome-mediated ubiquitin-dependent protein catabolic process, regulation of protein stability, protein ubiquitination,
ENSG00000167524	215.504	-1.04621	0.324767	-3.22141	0.00127563	0.0186538	chr17	28607964	28614200	-	SGK494	protein_coding		124923			GO:0106310, GO:0005524, GO:0005515, GO:0004674, GO:0004672,	protein serine kinase activity, ATP binding, protein binding, protein serine/threonine kinase activity, protein kinase activity,	GO:0006468,	protein phosphorylation,
ENSG00000204666	18.5549	-2.21946	0.688889	-3.2218	0.00127389	0.0186538	chr19	50050589	50066793	+	AC010624.1	sense_overlapping		400710
ENSG00000279765	15.6108	-2.62263	0.814124	-3.22141	0.0012756	0.0186538	chr15	92883413	92949230	+	AC013394.1	protein_coding
ENSG00000259081	197.127	1.01451	0.314664	3.2241	0.0012637	0.0185233	chr14	76774284	76781518	-	AF111169.3	antisense
ENSG00000101349	810.753	1.43197	0.443495	3.22883	0.00124296	0.0182708	chr20	9537389	9839041	-	PAK5	protein_coding	The protein encoded by this gene is a member of the PAK family of Ser/Thr protein kinases. PAK family members are known to be effectors of Rac/Cdc42 GTPases, which have been implicated in the regulation of cytoskeletal dynamics, proliferation, and cell survival signaling. This kinase contains a CDC42/Rac1 interactive binding (CRIB) motif, and has been shown to bind CDC42 in the presence of GTP. T…	57144	GO:0045202, GO:0005886, GO:0005829, GO:0005739, GO:0005737, GO:0005654,	synapse, plasma membrane, cytosol, mitochondrion, cytoplasm, nucleoplasm,	GO:0106310, GO:0005524, GO:0005515, GO:0004674,	protein serine kinase activity, ATP binding, protein binding, protein serine/threonine kinase activity,	GO:2001237, GO:0043408, GO:0035556, GO:0016477, GO:0008283, GO:0007626, GO:0007613, GO:0007612, GO:0007165, GO:0007010, GO:0006915, GO:0006468, GO:0001558,	negative regulation of extrinsic apoptotic signaling pathway, regulation of MAPK cascade, intracellular signal transduction, cell migration, cell population proliferation, locomotory behavior, memory, learning, signal transduction, cytoskeleton organization, apoptotic process, protein phosphorylation, regulation of cell growth,
ENSG00000104213	27.104	1.49126	0.461592	3.23068	0.00123495	0.0181897	chr8	17576433	17644071	+	PDGFRL	protein_coding	This gene encodes a protein with significant sequence similarity to the ligand binding domain of platelet-derived growth factor receptor beta. Mutations in this gene, or deletion of a chromosomal segment containing this gene, are associated with sporadic hepatocellular carcinomas, colorectal cancers, and non-small cell lung cancers. This suggests this gene product may function as a tumor suppress…	5157	GO:0005576, GO:0005575,	extracellular region, cellular_component,	GO:0005019, GO:0004992,	platelet-derived growth factor beta-receptor activity, platelet activating factor receptor activity,	GO:0035791, GO:0008150, GO:0007186,	platelet-derived growth factor receptor-beta signaling pathway, biological_process, G protein-coupled receptor signaling pathway,
ENSG00000233002	5.07181	-4.86825	1.50668	-3.23112	0.00123306	0.0181693	chr17	15735023	15749192	-	AC005324.1	antisense
ENSG00000231754	26.0634	2.81086	0.869743	3.23183	0.00122999	0.0181534	chr6	21521678	21523783	-	AL512380.1	lincRNA
ENSG00000157542	239.501	1.7985	0.556438	3.23216	0.00122857	0.0181398	chr21	37607376	38121345	-	KCNJ6	protein_coding	This gene encodes a member of the G protein-coupled inwardly-rectifying potassium channel family of inward rectifier potassium channels. This type of potassium channel allows a greater flow of potassium into the cell than out of it. These proteins modulate many physiological processes, including heart rate in cardiac cells and circuit activity in neuronal cells, through G-protein coupled receptor…	3763	GO:0008076, GO:0005886, GO:0005886, GO:0005886, GO:0005794,	voltage-gated potassium channel complex, plasma membrane, plasma membrane, plasma membrane, Golgi apparatus,	GO:0015467, GO:0005515, GO:0005242,	G-protein activated inward rectifier potassium channel activity, protein binding, inward rectifier potassium channel activity,	GO:1990573, GO:0034765, GO:0006813,	potassium ion import across plasma membrane, regulation of ion transmembrane transport, potassium ion transport,
ENSG00000131400	17.9568	-2.16776	0.670508	-3.233	0.00122496	0.0180938	chr19	50358477	50365830	-	NAPSA	protein_coding	This gene encodes a member of the peptidase A1 family of aspartic proteases. The encoded preproprotein is proteolytically processed to generate an activation peptide and the mature protease. The activation peptides of aspartic proteinases function as inhibitors of the protease active site. These peptide segments, or pro-parts, are deemed important for correct folding, targeting, and control of th…	9476	GO:0097486, GO:0097208, GO:0070062, GO:0005764, GO:0005764, GO:0005615, GO:0005615,	multivesicular body lumen, alveolar lamellar body, extracellular exosome, lysosome, lysosome, extracellular space, extracellular space,	GO:0008233, GO:0005515, GO:0004190, GO:0004190, GO:0004175,	peptidase activity, protein binding, aspartic-type endopeptidase activity, aspartic-type endopeptidase activity, endopeptidase activity,	GO:0043129, GO:0033619, GO:0006508, GO:0006508,	surfactant homeostasis, membrane protein proteolysis, proteolysis, proteolysis,
ENSG00000127928	501.227	-1.90325	0.588338	-3.23496	0.00121659	0.0179921	chr7	93591573	93911265	+	GNGT1	protein_coding	This gene encodes the gamma subunit of transducin, a guanine nucleotide-binding protein (G protein) that is found in rod outer segments. Transducin, also known as GMPase, mediates the activation of a cyclic GTP-specific (guanosine monophosphate) phosphodiesterase by rhodopsin. [provided by RefSeq, Jul 2016].	2792	GO:0097381, GO:0005834, GO:0001917,	photoreceptor disc membrane, heterotrimeric G-protein complex, photoreceptor inner segment,	GO:0031681, GO:0005515, GO:0003924,	G-protein beta-subunit binding, protein binding, GTPase activity,	GO:0071456, GO:0042462, GO:0010659, GO:0008104, GO:0007602, GO:0007186, GO:0007165,	cellular response to hypoxia, eye photoreceptor cell development, cardiac muscle cell apoptotic process, protein localization, phototransduction, G protein-coupled receptor signaling pathway, signal transduction,
ENSG00000153012	999.303	1.06993	0.330683	3.23552	0.0012142	0.0179641	chr4	24998847	25030879	-	LGI2	protein_coding		55203	GO:0005576,	extracellular region,			GO:1904862, GO:1904862,	inhibitory synapse assembly, inhibitory synapse assembly,
ENSG00000137269	146.625	-1.09115	0.337185	-3.23606	0.00121193	0.0179378	chr6	53794497	53924121	+	LRRC1	protein_coding		55227	GO:0016020, GO:0005829,	membrane, cytosol,
ENSG00000101057	287.807	2.05879	0.636047	3.23685	0.00120855	0.0179011	chr20	43667019	43716496	+	MYBL2	protein_coding	The protein encoded by this gene, a member of the MYB family of transcription factor genes, is a nuclear protein involved in cell cycle progression. The encoded protein is phosphorylated by cyclin A/cyclin-dependent kinase 2 during the S-phase of the cell cycle and possesses both activator and repressor activities. It has been shown to activate the cell division cycle 2, cyclin D1, and insulin-li…	4605	GO:0031523, GO:0005654, GO:0005654, GO:0005634,	Myb complex, nucleoplasm, nucleoplasm, nucleus,	GO:1990837, GO:0005515, GO:0001228, GO:0000981, GO:0000978, GO:0000978,	sequence-specific double-stranded DNA binding, protein binding, DNA-binding transcription activator activity, RNA polymerase II-specific, DNA-binding transcription factor activity, RNA polymerase II-specific, RNA polymerase II cis-regulatory region sequence-specific DNA binding, RNA polymerase II cis-regulatory region sequence-specific DNA binding,	GO:1990830, GO:0090307, GO:0045944, GO:0045944, GO:0043525, GO:0006355, GO:0000278,	cellular response to leukemia inhibitory factor, mitotic spindle assembly, positive regulation of transcription by RNA polymerase II, positive regulation of transcription by RNA polymerase II, positive regulation of neuron apoptotic process, regulation of DNA-templated transcription, mitotic cell cycle,
ENSG00000112149	146.208	1.21207	0.37447	3.23676	0.00120896	0.0179011	chr6	14117256	14136918	+	CD83	protein_coding	The protein encoded by this gene is a single-pass type I membrane protein and member of the immunoglobulin superfamily of receptors. The encoded protein may be involved in the regulation of antigen presentation. A soluble form of this protein can bind to dendritic cells and inhibit their maturation. Three transcript variants encoding different isoforms have been found for this gene. [provided by …	9308	GO:0009897, GO:0005887, GO:0005886,	external side of plasma membrane, integral component of plasma membrane, plasma membrane,	GO:0005515,	protein binding,	GO:0043372, GO:0043367, GO:0032743, GO:0032733, GO:0032713, GO:0014070, GO:0007165, GO:0006959, GO:0006952,	positive regulation of CD4-positive, alpha-beta T cell differentiation, CD4-positive, alpha-beta T cell differentiation, positive regulation of interleukin-2 production, positive regulation of interleukin-10 production, negative regulation of interleukin-4 production, response to organic cyclic compound, signal transduction, humoral immune response, defense response,
ENSG00000279926	20.81	-1.84758	0.570768	-3.23701	0.00120788	0.0178997	chr6	3982673	3984130	+	AL138831.3	TEC
ENSG00000215483	10.4592	-2.88396	0.890695	-3.23788	0.00120423	0.0178529	chr13	40079106	40535807	-	LINC00598	lincRNA		646982
ENSG00000214796	52.2101	1.11754	0.345129	3.23804	0.00120353	0.0178523	chr1	202851828	202861620	-	AC098934.1	transcribed_unprocessed_pseudogene
ENSG00000230707	19.4339	1.97127	0.608715	3.23842	0.00120195	0.017841	chrX	140091743	140092561	+	AL589987.1	processed_pseudogene		389895
ENSG00000183208	111.537	-1.30046	0.401214	-3.24132	0.00118978	0.0176892	chr15	90233808	90245811	+	GDPGP1	protein_coding		390637	GO:0005737, GO:0005737,	cytoplasm, cytoplasm,	GO:0080048, GO:0080048, GO:0016787, GO:0016779, GO:0005085, GO:0000166,	GDP-D-glucose phosphorylase activity, GDP-D-glucose phosphorylase activity, hydrolase activity, nucleotidyltransferase activity, guanyl-nucleotide exchange factor activity, nucleotide binding,	GO:0050790, GO:0006006, GO:0006006,	regulation of catalytic activity, glucose metabolic process, glucose metabolic process,
ENSG00000274588	41.478	1.8002	0.555191	3.24249	0.0011849	0.0176383	chrX	50365409	50470738	-	DGKK	protein_coding	The protein encoded by this gene is an enzyme that phosphorylates diacylglycerol, converting it to phosphatidic acid. The encoded protein is a membrane protein and is inhibited by hydrogen peroxide. Variations in this gene have been associated with hypospadias. [provided by RefSeq, Mar 2011].	139189	GO:0005886, GO:0005886,	plasma membrane, plasma membrane,	GO:0046872, GO:0005524, GO:0004143, GO:0004143, GO:0004143,	metal ion binding, ATP binding, diacylglycerol kinase activity, diacylglycerol kinase activity, diacylglycerol kinase activity,	GO:0046834, GO:0046339, GO:0046339, GO:0035556, GO:0035556, GO:0030168, GO:0007205, GO:0006979,	lipid phosphorylation, diacylglycerol metabolic process, diacylglycerol metabolic process, intracellular signal transduction, intracellular signal transduction, platelet activation, protein kinase C-activating G protein-coupled receptor signaling pathway, response to oxidative stress,
ENSG00000151835	2878.74	1.02828	0.317048	3.24331	0.00118151	0.0176022	chr13	23328826	23433740	-	SACS	protein_coding	This gene encodes the sacsin protein, which includes a UbL domain at the N-terminus, a DnaJ domain, and a HEPN domain at the C-terminus. The gene is highly expressed in the central nervous system, also found in skin, skeletal muscles and at low levels in the pancreas. This gene includes a very large exon spanning more than 12.8 kb. Mutations in this gene result in autosomal recessive spastic atax…	26278	GO:0070852, GO:0030425, GO:0030424, GO:0005739, GO:0005737, GO:0005634,	cell body fiber, dendrite, axon, mitochondrion, cytoplasm, nucleus,	GO:0070628, GO:0051087, GO:0051087, GO:0030544, GO:0030544,	proteasome binding, chaperone binding, chaperone binding, Hsp70 protein binding, Hsp70 protein binding,	GO:0090084, GO:0006457,	negative regulation of inclusion body assembly, protein folding,
ENSG00000227063	55.3571	-1.33863	0.412539	-3.24486	0.0011751	0.0175282	chr20	21755270	21755350	+	RPL41P1	processed_pseudogene
ENSG00000187123	69.7884	1.38815	0.427569	3.24662	0.00116784	0.0174343	chr2	149329985	149474148	+	LYPD6	protein_coding	Members of the LY6 protein family (see SLURP1; MIM 606119), such as LYPD6, have at least one 80-amino acid LU domain that contains 10 conserved cysteines with a defined disulfide-bonding pattern (Zhang et al., 2010 [PubMed 19653121]).[supplied by OMIM, Apr 2010].	130574	GO:0070161, GO:0045202, GO:0045121, GO:0043005, GO:0031225, GO:0005886, GO:0005737, GO:0005576,	anchoring junction, synapse, membrane raft, neuron projection, anchored component of membrane, plasma membrane, cytoplasm, extracellular region,	GO:0030550, GO:0030550, GO:0030548, GO:0005515,	acetylcholine receptor inhibitor activity, acetylcholine receptor inhibitor activity, acetylcholine receptor regulator activity, protein binding,	GO:2000272, GO:0090263,	negative regulation of signaling receptor activity, positive regulation of canonical Wnt signaling pathway,
ENSG00000230090	10.5164	2.69377	0.829299	3.24825	0.00116116	0.0173487	chr2	5618327	5691118	-	AC108025.1	processed_transcript
ENSG00000204352	91.8375	1.00912	0.31055	3.24945	0.00115627	0.017297	chr9	93318199	93346414	-	C9orf129	protein_coding
ENSG00000171848	182.295	1.93985	0.596424	3.25247	0.00114408	0.0171401	chr2	10120698	10131419	+	RRM2	protein_coding	This gene encodes one of two non-identical subunits for ribonucleotide reductase. This reductase catalyzes the formation of deoxyribonucleotides from ribonucleotides. Synthesis of the encoded protein (M2) is regulated in a cell-cycle dependent fashion. Transcription from this gene can initiate from alternative promoters, which results in two isoforms that differ in the lengths of their N-termini.…	6241	GO:0005971, GO:0005829, GO:0005829, GO:0005829, GO:0005634,	ribonucleoside-diphosphate reductase complex, cytosol, cytosol, cytosol, nucleus,	GO:0042803, GO:0008199, GO:0005515, GO:0004748, GO:0004748, GO:0004748,	protein homodimerization activity, ferric iron binding, protein binding, ribonucleoside-diphosphate reductase activity, thioredoxin disulfide as acceptor, ribonucleoside-diphosphate reductase activity, thioredoxin disulfide as acceptor, ribonucleoside-diphosphate reductase activity, thioredoxin disulfide as acceptor,	GO:1900087, GO:0051290, GO:0009265, GO:0009263, GO:0009263, GO:0009185, GO:0006260, GO:0001824,	positive regulation of G1/S transition of mitotic cell cycle, protein heterotetramerization, 2'-deoxyribonucleotide biosynthetic process, deoxyribonucleotide biosynthetic process, deoxyribonucleotide biosynthetic process, ribonucleoside diphosphate metabolic process, DNA replication, blastocyst development,
ENSG00000073969	99.1891	-2.70314	0.83101	-3.25283	0.00114261	0.0171348	chr17	46590669	46757464	+	NSF	protein_coding		4905	GO:0043198, GO:0014069, GO:0005886, GO:0005829, GO:0005829, GO:0005795, GO:0005795, GO:0005794, GO:0005765,	dendritic shaft, postsynaptic density, plasma membrane, cytosol, cytosol, Golgi stack, Golgi stack, Golgi apparatus, lysosomal membrane,	GO:0140545, GO:0046872, GO:0044877, GO:0044877, GO:0035255, GO:0030165, GO:0019901, GO:0017075, GO:0016887, GO:0016887, GO:0005524, GO:0005515, GO:0000149,	ATP-dependent protein disaggregase activity, metal ion binding, protein-containing complex binding, protein-containing complex binding, ionotropic glutamate receptor binding, PDZ domain binding, protein kinase binding, syntaxin-1 binding, ATP hydrolysis activity, ATP hydrolysis activity, ATP binding, protein binding, SNARE binding,	GO:0045732, GO:0045026, GO:0043001, GO:0035494, GO:0017157, GO:0016192, GO:0006891, GO:0006887, GO:0006886, GO:0006813, GO:0001921,	positive regulation of protein catabolic process, plasma membrane fusion, Golgi to plasma membrane protein transport, SNARE complex disassembly, regulation of exocytosis, vesicle-mediated transport, intra-Golgi vesicle-mediated transport, exocytosis, intracellular protein transport, potassium ion transport, positive regulation of receptor recycling,
ENSG00000176406	668.423	1.18037	0.362562	3.25564	0.00113138	0.0169916	chr8	103500748	104256094	+	RIMS2	protein_coding	The protein encoded by this gene is a presynaptic protein that interacts with RAB3, a protein important for normal neurotransmitter release. The encoded protein can also bind several other synaptic proteins, including UNC-13 homolog B, ELKS/Rab6-interacting/CAST family member 1, and synaptotagmin 1. This protein is involved in synaptic membrane exocytosis. Polymorphisms in this gene have been ass…	9699	GO:0070161, GO:0070062, GO:0048788, GO:0048786, GO:0042995, GO:0042734,	anchoring junction, extracellular exosome, cytoskeleton of presynaptic active zone, presynaptic active zone, cell projection, presynaptic membrane,	GO:0046872, GO:0044325, GO:0044325, GO:0031267, GO:0005515,	metal ion binding, transmembrane transporter binding, transmembrane transporter binding, small GTPase binding, protein binding,	GO:2000463, GO:1903861, GO:0097151, GO:0061669, GO:0050806, GO:0048791, GO:0048791, GO:0048167, GO:0042391, GO:0042391, GO:0030154, GO:0030073, GO:0017157, GO:0017156, GO:0017156, GO:0007188, GO:0006886,	positive regulation of excitatory postsynaptic potential, positive regulation of dendrite extension, positive regulation of inhibitory postsynaptic potential, spontaneous neurotransmitter secretion, positive regulation of synaptic transmission, calcium ion-regulated exocytosis of neurotransmitter, calcium ion-regulated exocytosis of neurotransmitter, regulation of synaptic plasticity, regulation …
ENSG00000242797	248.267	-1.13289	0.347985	-3.25557	0.00113165	0.0169916	chr3	52288580	52299067	-	GLYCTK-AS1	processed_transcript
ENSG00000279565	46.8934	1.72524	0.529871	3.25596	0.00113011	0.0169825	chr6	88172261	88175762	+	AL121835.2	TEC
ENSG00000260034	20.4762	-2.08628	0.640752	-3.25599	0.00113	0.0169825	chr16	25140577	25149032	-	LCMT1-AS2	antisense		100506655
ENSG00000147488	658.746	1.7533	0.538221	3.25759	0.00112364	0.0169131	chr8	52110839	52460959	-	ST18	protein_coding		9705	GO:0032993, GO:0005634, GO:0005634, GO:0000785,	protein-DNA complex, nucleus, nucleus, chromatin,	GO:0008270, GO:0000981, GO:0000981, GO:0000978, GO:0000978,	zinc ion binding, DNA-binding transcription factor activity, RNA polymerase II-specific, DNA-binding transcription factor activity, RNA polymerase II-specific, RNA polymerase II cis-regulatory region sequence-specific DNA binding, RNA polymerase II cis-regulatory region sequence-specific DNA binding,	GO:2001269, GO:0070498, GO:0070102, GO:0045944, GO:0033209, GO:0008285, GO:0006357,	positive regulation of cysteine-type endopeptidase activity involved in apoptotic signaling pathway, interleukin-1-mediated signaling pathway, interleukin-6-mediated signaling pathway, positive regulation of transcription by RNA polymerase II, tumor necrosis factor-mediated signaling pathway, negative regulation of cell population proliferation, regulation of transcription by RNA polymerase II,
ENSG00000187595	84.1276	-1.18409	0.363461	-3.25783	0.00112269	0.0169058	chr17	42025576	42098479	-	ZNF385C	protein_coding		201181	GO:0005634,	nucleus,	GO:0008270, GO:0005515, GO:0003676,	zinc ion binding, protein binding, nucleic acid binding,
ENSG00000256542	8.57782	3.94628	1.21076	3.25934	0.00111673	0.0168523	chr12	132277349	132280900	+	AC148477.2	antisense
ENSG00000254238	47.8145	-1.30128	0.398762	-3.2633	0.00110122	0.0166584	chr8	75026428	75029460	-	AC100782.1	antisense
ENSG00000167081	3370.33	1.15627	0.354196	3.26449	0.00109662	0.0166026	chr9	125747345	125967377	+	PBX3	protein_coding		5090	GO:0005667, GO:0005634, GO:0000785,	transcription regulator complex, nucleus, chromatin,	GO:0001228, GO:0000981, GO:0000981, GO:0000978,	DNA-binding transcription activator activity, RNA polymerase II-specific, DNA-binding transcription factor activity, RNA polymerase II-specific, DNA-binding transcription factor activity, RNA polymerase II-specific, RNA polymerase II cis-regulatory region sequence-specific DNA binding,	GO:0048666, GO:0048568, GO:0045944, GO:0021516, GO:0009887, GO:0008344, GO:0007585, GO:0007420, GO:0007388, GO:0007387, GO:0006357, GO:0002087, GO:0001654,	neuron development, embryonic organ development, positive regulation of transcription by RNA polymerase II, dorsal spinal cord development, animal organ morphogenesis, adult locomotory behavior, respiratory gaseous exchange by respiratory system, brain development, posterior compartment specification, anterior compartment pattern formation, regulation of transcription by RNA polymerase II, regula…
ENSG00000136367	509.422	1.28388	0.393076	3.26623	0.00108988	0.0165143	chr14	23520855	23556192	-	ZFHX2	protein_coding		85446	GO:0005634, GO:0005634, GO:0000785,	nucleus, nucleus, chromatin,	GO:0008270, GO:0005515, GO:0000981, GO:0000981, GO:0000978,	zinc ion binding, protein binding, DNA-binding transcription factor activity, RNA polymerase II-specific, DNA-binding transcription factor activity, RNA polymerase II-specific, RNA polymerase II cis-regulatory region sequence-specific DNA binding,	GO:0051930, GO:0045664, GO:0030534, GO:0007420, GO:0006357,	regulation of sensory perception of pain, regulation of neuron differentiation, adult behavior, brain development, regulation of transcription by RNA polymerase II,
ENSG00000158286	43.9942	1.217	0.372549	3.26668	0.00108815	0.016495	chr1	6205475	6221299	+	RNF207	protein_coding		388591	GO:0048471, GO:0048471,	perinuclear region of cytoplasm, perinuclear region of cytoplasm,	GO:0051087, GO:0051087, GO:0044325, GO:0044325, GO:0030544, GO:0030544, GO:0008270, GO:0005515,	chaperone binding, chaperone binding, transmembrane transporter binding, transmembrane transporter binding, Hsp70 protein binding, Hsp70 protein binding, zinc ion binding, protein binding,	GO:1903954, GO:1903954, GO:1903762, GO:1903762, GO:1903762, GO:1902261, GO:1901207, GO:1901207, GO:1901018, GO:0086019, GO:0055117, GO:0055117, GO:0010628,	positive regulation of voltage-gated potassium channel activity involved in atrial cardiac muscle cell action potential repolarization, positive regulation of voltage-gated potassium channel activity involved in atrial cardiac muscle cell action potential repolarization, positive regulation of voltage-gated potassium channel activity involved in ventricular cardiac muscle cell action potential re…
ENSG00000271978	16.5079	2.07731	0.635848	3.26699	0.00108699	0.0164882	chr6	5031756	5054423	-	AL359643.2	lincRNA
ENSG00000259203	105.956	1.34133	0.410447	3.26796	0.00108324	0.0164548	chr15	52801614	52804942	-	AC016044.1	lincRNA
ENSG00000106809	8.38849	3.11942	0.954361	3.2686	0.00108082	0.0164318	chr9	92383967	92404696	-	OGN	protein_coding	This gene encodes a member of the small leucine-rich proteoglycan (SLRP) family of proteins. The encoded protein induces ectopic bone formation in conjunction with transforming growth factor beta and may regulate osteoblast differentiation. High expression of the encoded protein may be associated with elevated heart left ventricular mass. Alternative splicing results in multiple transcript varian…	4969	GO:1903561, GO:0070062, GO:0062023, GO:0062023, GO:0043202, GO:0031012, GO:0005796, GO:0005615, GO:0005576, GO:0005576,	extracellular vesicle, extracellular exosome, collagen-containing extracellular matrix, collagen-containing extracellular matrix, lysosomal lumen, extracellular matrix, Golgi lumen, extracellular space, extracellular region, extracellular region,	GO:0030021, GO:0008083, GO:0005515,	extracellular matrix structural constituent conferring compression resistance, growth factor activity, protein binding,	GO:0061975, GO:0060348, GO:0048662, GO:0007165,	articular cartilage development, bone development, negative regulation of smooth muscle cell proliferation, signal transduction,
ENSG00000104419	243.888	-1.20421	0.368379	-3.26895	0.00107946	0.016418	chr8	133237171	133302022	-	NDRG1	protein_coding	This gene is a member of the N-myc downregulated gene family which belongs to the alpha/beta hydrolase superfamily. The protein encoded by this gene is a cytoplasmic protein involved in stress responses, hormone responses, cell growth, and differentiation. The encoded protein is necessary for p53-mediated caspase activation and apoptosis. Mutations in this gene are a cause of Charcot-Marie-Tooth …	10397	GO:0070062, GO:0055038, GO:0048471, GO:0015630, GO:0005912, GO:0005886, GO:0005874, GO:0005829, GO:0005829, GO:0005813, GO:0005737, GO:0005737, GO:0005634,	extracellular exosome, recycling endosome membrane, perinuclear region of cytoplasm, microtubule cytoskeleton, adherens junction, plasma membrane, microtubule, cytosol, cytosol, centrosome, cytoplasm, cytoplasm, nucleus,	GO:0045296, GO:0045296, GO:0043015, GO:0031267, GO:0008017, GO:0005515,	cadherin binding, cadherin binding, gamma-tubulin binding, small GTPase binding, microtubule binding, protein binding,	GO:0071456, GO:0045576, GO:0032287, GO:0030330, GO:0010038, GO:0008285, GO:0007165,	cellular response to hypoxia, mast cell activation, peripheral nervous system myelin maintenance, DNA damage response, signal transduction by p53 class mediator, response to metal ion, negative regulation of cell population proliferation, signal transduction,
ENSG00000255198	15.4606	2.16583	0.662398	3.26968	0.0010767	0.0163829	chr16	1964959	1965509	+	SNHG9	lincRNA
ENSG00000184492	5.4931	4.8254	1.47492	3.27164	0.00106926	0.0162832	chr2	113498665	113501155	+	FOXD4L1	protein_coding	This gene is a member of the forkhead/winged-helix (FOX) family of transcription factors with highly conserved FOX DNA-binding domains. Members of the FOX family of transcription factors are regulators of embryogenesis and may play a role in human cancer. This gene lies in a region of chromosome 2 that surrounds the site where two ancestral chromosomes fused to form human chromosome 2. This regio…	200350	GO:0005634, GO:0000785,	nucleus, chromatin,	GO:0005515, GO:0000981, GO:0000981, GO:0000978,	protein binding, DNA-binding transcription factor activity, RNA polymerase II-specific, DNA-binding transcription factor activity, RNA polymerase II-specific, RNA polymerase II cis-regulatory region sequence-specific DNA binding,	GO:0030154, GO:0009653, GO:0006357,	cell differentiation, anatomical structure morphogenesis, regulation of transcription by RNA polymerase II,
ENSG00000248265	458.407	1.39409	0.426094	3.27179	0.0010687	0.0162816	chr12	54058254	54122234	+	FLJ12825	lincRNA		440101
ENSG00000173406	213.042	1.03895	0.317495	3.27233	0.00106664	0.016257	chr1	56994778	58546734	-	DAB1	protein_coding	The laminar organization of multiple neuronal types in the cerebral cortex is required for normal cognitive function. In mice, the disabled-1 gene plays a central role in brain development, directing the migration of cortical neurons past previously formed neurons to reach their proper layer. This gene is similar to disabled-1, and the protein encoded by this gene is thought to be a signal transd…	1600	GO:0048471, GO:0043231, GO:0005829, GO:0005737,	perinuclear region of cytoplasm, intracellular membrane-bounded organelle, cytosol, cytoplasm,	GO:0005515,	protein binding,	GO:0140650, GO:0097477, GO:0051645, GO:0050771, GO:0048712, GO:0048708, GO:0046426, GO:0045860, GO:0045666, GO:0021942, GO:0021813, GO:0021766, GO:0021589, GO:0021517, GO:0016358, GO:0007628, GO:0007409, GO:0007264, GO:0007259, GO:0007162,	radial glia-guided pyramidal neuron migration, lateral motor column neuron migration, Golgi localization, negative regulation of axonogenesis, negative regulation of astrocyte differentiation, astrocyte differentiation, negative regulation of receptor signaling pathway via JAK-STAT, positive regulation of protein kinase activity, positive regulation of neuron differentiation, radial glia guided m…
ENSG00000138316	73.2503	-2.1381	0.653281	-3.27286	0.00106466	0.0162366	chr10	70672803	70762441	+	ADAMTS14	protein_coding	This gene encodes a member of the ADAMTS (a disintegrin and metalloproteinase with thrombospondin motif) protein family. Members of the family share several distinct protein modules, including a propeptide region, a metalloproteinase domain, a disintegrin-like domain, and a thrombospondin type 1 (TS) motif. Individual members of this family differ in the number of C-terminal TS motifs, and some h…	140766	GO:0031012, GO:0005576,	extracellular matrix, extracellular region,	GO:0046872, GO:0004222, GO:0004222,	metal ion binding, metalloendopeptidase activity, metalloendopeptidase activity,	GO:0030574, GO:0030199, GO:0030198, GO:0006508,	collagen catabolic process, collagen fibril organization, extracellular matrix organization, proteolysis,
ENSG00000177182	337.074	1.05189	0.321312	3.27373	0.00106137	0.0162038	chr8	61057158	61501645	+	CLVS1	protein_coding		157807	GO:0032588, GO:0031901, GO:0030136, GO:0030136, GO:0005802, GO:0005802, GO:0005768, GO:0005768,	trans-Golgi network membrane, early endosome membrane, clathrin-coated vesicle, clathrin-coated vesicle, trans-Golgi network, trans-Golgi network, endosome, endosome,	GO:1902936, GO:0080025, GO:0005515,	phosphatidylinositol bisphosphate binding, phosphatidylinositol-3,5-bisphosphate binding, protein binding,	GO:0007040, GO:0007040,	lysosome organization, lysosome organization,
ENSG00000101199	1222.54	-1.00305	0.306324	-3.27448	0.00105858	0.016168	chr20	63272785	63289793	+	ARFGAP1	protein_coding	The protein encoded by this gene is a GTPase-activating protein, which associates with the Golgi apparatus and which interacts with ADP-ribosylation factor 1. The encoded protein promotes hydrolysis of ADP-ribosylation factor 1-bound GTP and is required for the dissociation of coat proteins from Golgi-derived membranes and vesicles. Dissociation of the coat proteins is required for the fusion of …	55738	GO:0045202, GO:0005829, GO:0000139,	synapse, cytosol, Golgi membrane,	GO:0046872, GO:0005515, GO:0005096, GO:0005096,	metal ion binding, protein binding, GTPase activator activity, GTPase activator activity,	GO:0050790, GO:0032012, GO:0030100, GO:0016192, GO:0015031,	regulation of catalytic activity, regulation of ARF protein signal transduction, regulation of endocytosis, vesicle-mediated transport, protein transport,
ENSG00000183801	9.62681	4.75474	1.45161	3.27548	0.00105481	0.0161239	chr11	7485388	7511377	+	OLFML1	protein_coding		283298	GO:0005615,	extracellular space,			GO:0007165,	signal transduction,
ENSG00000250846	38.164	1.53921	0.469703	3.277	0.00104918	0.0160581	chr4	65669961	65698029	+	EPHA5-AS1	lincRNA		100144602
ENSG00000077279	42763.9	1.08829	0.332087	3.27712	0.00104871	0.0160577	chrX	111293779	111412429	-	DCX	protein_coding	This gene encodes a member of the doublecortin family. The protein encoded by this gene is a cytoplasmic protein and contains two doublecortin domains, which bind microtubules. In the developing cortex, cortical neurons must migrate over long distances to reach the site of their final differentiation. The encoded protein appears to direct neuronal migration by regulating the organization and stab…	1641	GO:0043005, GO:0005930, GO:0005875, GO:0005874, GO:0005856, GO:0005829,	neuron projection, axoneme, microtubule associated complex, microtubule, cytoskeleton, cytosol,	GO:0019901, GO:0008017, GO:0008017, GO:0005515,	protein kinase binding, microtubule binding, microtubule binding, protein binding,	GO:0060041, GO:0042461, GO:0035556, GO:0035082, GO:0007417, GO:0007399, GO:0001764,	retina development in camera-type eye, photoreceptor cell development, intracellular signal transduction, axoneme assembly, central nervous system development, nervous system development, neuron migration,
ENSG00000280400	20.3112	1.80274	0.549528	3.28053	0.00103613	0.0158986	chr16	23061767	23062232	+	AC127459.3	TEC
ENSG00000136267	299.868	1.26164	0.384549	3.28084	0.00103498	0.0158876	chr7	14145049	14974777	-	DGKB	protein_coding	Diacylglycerol kinases (DGKs) are regulators of the intracellular concentration of the second messenger diacylglycerol (DAG) and thus play a key role in cellular processes. Nine mammalian isotypes have been identified, which are encoded by separate genes. Mammalian DGK isozymes contain a conserved catalytic (kinase) domain and a cysteine-rich domain (CRD). The protein encoded by this gene is a di…	1607	GO:0070161, GO:0045211, GO:0005886, GO:0005886, GO:0005737,	anchoring junction, postsynaptic membrane, plasma membrane, plasma membrane, cytoplasm,	GO:0008289, GO:0005524, GO:0005509, GO:0004143, GO:0004143, GO:0004143,	lipid binding, ATP binding, calcium ion binding, diacylglycerol kinase activity, diacylglycerol kinase activity, diacylglycerol kinase activity,	GO:0046834, GO:0046834, GO:0046486, GO:0046339, GO:0046339, GO:0035556, GO:0030168, GO:0007205, GO:0006654,	lipid phosphorylation, lipid phosphorylation, glycerolipid metabolic process, diacylglycerol metabolic process, diacylglycerol metabolic process, intracellular signal transduction, platelet activation, protein kinase C-activating G protein-coupled receptor signaling pathway, phosphatidic acid biosynthetic process,
ENSG00000165490	37.4305	1.80651	0.550455	3.28185	0.00103129	0.0158577	chr11	82899975	82958277	+	DDIAS	protein_coding		220042	GO:0005737, GO:0005634, GO:0005575,	cytoplasm, nucleus, cellular_component,	GO:0003674,	molecular_function,	GO:1902230, GO:0097752, GO:0051726, GO:0007049, GO:0006915,	negative regulation of intrinsic apoptotic signaling pathway in response to DNA damage, regulation of DNA stability, regulation of cell cycle, cell cycle, apoptotic process,
ENSG00000176720	342.634	1.32626	0.403975	3.28303	0.00102698	0.0158048	chr2	241551424	241574138	+	BOK	protein_coding	The protein encoded by this gene belongs to the BCL2 family, members of which form homo- or heterodimers, and act as anti- or proapoptotic regulators that are involved in a wide variety of cellular processes. Studies in rat show that this protein has restricted expression in reproductive tissues, interacts strongly with some antiapoptotic BCL2 proteins, not at all with proapoptotic BCL2 proteins,…	666	GO:0055038, GO:0033106, GO:0032588, GO:0031966, GO:0031901, GO:0016021, GO:0005794, GO:0005789, GO:0005783, GO:0005743, GO:0005741, GO:0005739, GO:0005737, GO:0005640, GO:0005634,	recycling endosome membrane, cis-Golgi network membrane, trans-Golgi network membrane, mitochondrial membrane, early endosome membrane, integral component of membrane, Golgi apparatus, endoplasmic reticulum membrane, endoplasmic reticulum, mitochondrial inner membrane, mitochondrial outer membrane, mitochondrion, cytoplasm, nuclear outer membrane, nucleus,	GO:0051400, GO:0046982, GO:0046982, GO:0044877, GO:0042803, GO:0042803, GO:0031625, GO:0005515, GO:0005102,	BH domain binding, protein heterodimerization activity, protein heterodimerization activity, protein-containing complex binding, protein homodimerization activity, protein homodimerization activity, ubiquitin protein ligase binding, protein binding, signaling receptor binding,	GO:2001244, GO:1904708, GO:1903899, GO:1902237, GO:1901382, GO:1901030, GO:1901029, GO:1900119, GO:0097192, GO:0072332, GO:0060546, GO:0051902, GO:0051480, GO:0051402, GO:0051259, GO:0048709, GO:0043524, GO:0043065, GO:0010506, GO:0008635, GO:0008630, GO:0008584, GO:0007420, GO:0006921, GO:0006919, GO:0006915, GO:0001836,	positive regulation of intrinsic apoptotic signaling pathway, regulation of granulosa cell apoptotic process, positive regulation of PERK-mediated unfolded protein response, positive regulation of endoplasmic reticulum stress-induced intrinsic apoptotic signaling pathway, regulation of chorionic trophoblast cell proliferation, positive regulation of mitochondrial outer membrane permeabilization i…
ENSG00000182255	14.7496	2.45091	0.746486	3.28327	0.00102611	0.0157996	chr11	30009741	30017023	-	KCNA4	protein_coding	Potassium channels represent the most complex class of voltage-gated ion channels from both functional and structural standpoints. Their diverse functions include regulating neurotransmitter release, heart rate, insulin secretion, neuronal excitability, epithelial electrolyte transport, smooth muscle contraction, and cell volume. Four sequence-related potassium channel genes - shaker, shaw, shab,…	3739	GO:0043197, GO:0043194, GO:0030424, GO:0030424, GO:0016021, GO:0016021, GO:0008076, GO:0008076, GO:0008076, GO:0005887, GO:0005886,	dendritic spine, axon initial segment, axon, axon, integral component of membrane, integral component of membrane, voltage-gated potassium channel complex, voltage-gated potassium channel complex, voltage-gated potassium channel complex, integral component of plasma membrane, plasma membrane,	GO:0030955, GO:0005515, GO:0005251, GO:0005249, GO:0005249, GO:0005249,	potassium ion binding, protein binding, delayed rectifier potassium channel activity, voltage-gated potassium channel activity, voltage-gated potassium channel activity, voltage-gated potassium channel activity,	GO:0071805, GO:0071805, GO:0071805, GO:0051260, GO:0034765, GO:0006813,	potassium ion transmembrane transport, potassium ion transmembrane transport, potassium ion transmembrane transport, protein homooligomerization, regulation of ion transmembrane transport, potassium ion transport,
ENSG00000156427	99.5825	1.00718	0.30668	3.28414	0.00102293	0.015763	chr5	171419656	171457623	+	FGF18	protein_coding	The protein encoded by this gene is a member of the fibroblast growth factor (FGF) family. FGF family members possess broad mitogenic and cell survival activities, and are involved in a variety of biological processes, including embryonic development, cell growth, morphogenesis, tissue repair, tumor growth, and invasion. It has been shown in vitro that this protein is able to induce neurite outgr…	8817	GO:0005737, GO:0005730, GO:0005615, GO:0005576,	cytoplasm, nucleolus, extracellular space, extracellular region,	GO:0008083, GO:0005111, GO:0005111, GO:0005105, GO:0005105, GO:0005104,	growth factor activity, type 2 fibroblast growth factor receptor binding, type 2 fibroblast growth factor receptor binding, type 1 fibroblast growth factor receptor binding, type 1 fibroblast growth factor receptor binding, fibroblast growth factor receptor binding,	GO:2000546, GO:1903670, GO:0070374, GO:0070371, GO:0048010, GO:0045766, GO:0043536, GO:0043406, GO:0032332, GO:0030949, GO:0030334, GO:0030324, GO:0030154, GO:0010628, GO:0009887, GO:0009653, GO:0008543, GO:0008284, GO:0008283, GO:0007267, GO:0007165, GO:0002063, GO:0001958, GO:0001957, GO:0001936, GO:0001934, GO:0001525,	positive regulation of endothelial cell chemotaxis to fibroblast growth factor, regulation of sprouting angiogenesis, positive regulation of ERK1 and ERK2 cascade, ERK1 and ERK2 cascade, vascular endothelial growth factor receptor signaling pathway, positive regulation of angiogenesis, positive regulation of blood vessel endothelial cell migration, positive regulation of MAP kinase activity, posi…
ENSG00000268203	75.9503	1.10678	0.336984	3.28435	0.00102217	0.015763	chr19	6494320	6494805	+	AC010503.2	antisense
ENSG00000259368	103.404	1.16707	0.355188	3.28576	0.00101706	0.0156986	chr15	40368925	40369640	-	AC013356.4	antisense
ENSG00000230732	20.7	-2.10686	0.640776	-3.28798	0.00100908	0.0155887	chr3	196912646	196914579	+	AC016949.1	sense_intronic
ENSG00000231838	20.3706	-3.3131	1.00732	-3.28904	0.00100529	0.0155433	chr9	62028426	62076349	+	CR769775.2	lincRNA
ENSG00000134121	1238.14	4.73284	1.4386	3.2899	0.00100224	0.015516	chr3	196596	409417	+	CHL1	protein_coding	The protein encoded by this gene is a member of the L1 gene family of neural cell adhesion molecules. It is a neural recognition molecule that may be involved in signal transduction pathways. The deletion of one copy of this gene may be responsible for mental defects in patients with 3p- syndrome. This protein may also play a role in the growth of certain cancers. Alternate splicing results in bo…	10752	GO:0070062, GO:0045177, GO:0030425, GO:0016021, GO:0005886,	extracellular exosome, apical part of cell, dendrite, integral component of membrane, plasma membrane,	GO:0002020,	protease binding,	GO:0050890, GO:0043524, GO:0035640, GO:0008344, GO:0007411, GO:0007165, GO:0007155, GO:0001764,	cognition, negative regulation of neuron apoptotic process, exploration behavior, adult locomotory behavior, axon guidance, signal transduction, cell adhesion, neuron migration,
ENSG00000205352	270.842	-1.04415	0.317374	-3.28997	0.00100198	0.015516	chr12	53441605	53446645	+	PRR13	protein_coding		54458	GO:0005829, GO:0005654, GO:0005654,	cytosol, nucleoplasm, nucleoplasm,	GO:0005515,	protein binding,
ENSG00000203780	47.7684	-1.90227	0.577785	-3.29235	0.000993547	0.015401	chr10	125896539	126009592	+	FANK1	protein_coding		92565	GO:0097546, GO:0036064, GO:0005929, GO:0005829, GO:0005737, GO:0005654, GO:0005634, GO:0005634, GO:0000785,	ciliary base, ciliary basal body, cilium, cytosol, cytoplasm, nucleoplasm, nucleus, nucleus, chromatin,	GO:0005515,	protein binding,	GO:0051091, GO:0051091, GO:0045893, GO:0043066, GO:0043065, GO:0042981,	positive regulation of DNA-binding transcription factor activity, positive regulation of DNA-binding transcription factor activity, positive regulation of DNA-templated transcription, negative regulation of apoptotic process, positive regulation of apoptotic process, regulation of apoptotic process,
ENSG00000272033	7.96176	-3.5528	1.07876	-3.29341	0.00098981	0.0153497	chr1	167379108	167381000	+	AL136984.1	sense_intronic
ENSG00000128714	10.5027	-3.62197	1.09969	-3.29363	0.000989012	0.0153438	chr2	176092891	176095938	+	HOXD13	protein_coding	This gene belongs to the homeobox family of genes. The homeobox genes encode a highly conserved family of transcription factors that play an important role in morphogenesis in all multicellular organisms. Mammals possess four similar homeobox gene clusters, HOXA, HOXB, HOXC and HOXD, located on different chromosomes, consisting of 9 to 11 genes arranged in tandem. This gene is one of several home…	3239	GO:0005654, GO:0000785,	nucleoplasm, chromatin,	GO:1990837, GO:0003700, GO:0003682, GO:0003677, GO:0001228, GO:0000981, GO:0000981, GO:0000978,	sequence-specific double-stranded DNA binding, DNA-binding transcription factor activity, chromatin binding, DNA binding, DNA-binding transcription activator activity, RNA polymerase II-specific, DNA-binding transcription factor activity, RNA polymerase II-specific, DNA-binding transcription factor activity, RNA polymerase II-specific, RNA polymerase II cis-regulatory region sequence-specific DNA…	GO:0060687, GO:0060602, GO:0060571, GO:0060527, GO:0048619, GO:0045944, GO:0042733, GO:0042127, GO:0033574, GO:0030539, GO:0009952, GO:0006366, GO:0006357, GO:0006355, GO:0001501,	regulation of branching involved in prostate gland morphogenesis, branch elongation of an epithelium, morphogenesis of an epithelial fold, prostate epithelial cord arborization involved in prostate glandular acinus morphogenesis, embryonic hindgut morphogenesis, positive regulation of transcription by RNA polymerase II, embryonic digit morphogenesis, regulation of cell population proliferation, r…
ENSG00000165507	72.4198	1.07395	0.325781	3.29653	0.000978871	0.0152059	chr10	44970981	44978810	-	DEPP1	protein_coding	The expression of this gene is induced by fasting as well as by progesterone. The protein encoded by this gene contains a t-synaptosome-associated protein receptor (SNARE) coiled-coil homology domain and a peroxisomal targeting signal. Production of the encoded protein leads to phosphorylation and activation of the transcription factor ELK1. [provided by RefSeq, Jul 2008].	11067	GO:0043231, GO:0005777, GO:0005739, GO:0005739, GO:0005737,	intracellular membrane-bounded organelle, peroxisome, mitochondrion, mitochondrion, cytoplasm,			GO:0010506, GO:0010506, GO:0006914,	regulation of autophagy, regulation of autophagy, autophagy,
ENSG00000262663	10.9991	-2.587	0.784631	-3.2971	0.000976897	0.0151947	chr17	82918282	82918785	+	AC087222.1	lincRNA
ENSG00000171450	503.618	1.14532	0.347225	3.29849	0.000972075	0.0151456	chr2	218959655	218962162	+	CDK5R2	protein_coding	The protein encoded by this gene is a neuron-specific activator of CDK5 kinase. It associates with CDK5 to form an active kinase. This protein and neuron-specific CDK5 activator CDK5R1/p39NCK5A both share limited similarity to cyclins, and thus may define a distinct family of cyclin-dependent kinase activating proteins. [provided by RefSeq, Jul 2008].	8941	GO:0043005, GO:0030426, GO:0030426, GO:0016533, GO:0016020, GO:0005886, GO:0005737, GO:0005737,	neuron projection, growth cone, growth cone, protein kinase 5 complex, membrane, plasma membrane, cytoplasm, cytoplasm,	GO:0061575, GO:0061575, GO:0061575, GO:0019901, GO:0008289, GO:0003779,	cyclin-dependent protein serine/threonine kinase activator activity, cyclin-dependent protein serine/threonine kinase activator activity, cyclin-dependent protein serine/threonine kinase activator activity, protein kinase binding, lipid binding, actin binding,	GO:0045956, GO:0045737, GO:0021819, GO:0021766, GO:0021722, GO:0021549, GO:0007420, GO:0007411, GO:0001764, GO:0000079,	positive regulation of calcium ion-dependent exocytosis, positive regulation of cyclin-dependent protein serine/threonine kinase activity, layer formation in cerebral cortex, hippocampus development, superior olivary nucleus maturation, cerebellum development, brain development, axon guidance, neuron migration, regulation of cyclin-dependent protein serine/threonine kinase activity,
ENSG00000113971	137.189	-1.00521	0.304727	-3.29872	0.000971268	0.0151395	chr3	132680609	132722442	-	NPHP3	protein_coding	This gene encodes a protein containing a coiled-coil (CC) domain, a tubulin-tyrosine ligase (TTL) domain, and a tetratrico peptide repeat (TPR) domain. The encoded protein interacts with nephrocystin, it is required for normal ciliary development, and it functions in renal tubular development. Mutations in this gene are associated with nephronophthisis type 3, and also with renal-hepatic-pancreat…	27031	GO:0097546, GO:0097543, GO:0005929, GO:0005929, GO:0005829, GO:0005576,	ciliary base, ciliary inversin compartment, cilium, cilium, cytosol, extracellular region,	GO:0005515,	protein binding,	GO:2000167, GO:2000095, GO:1905515, GO:0090090, GO:0072189, GO:0071910, GO:0071909, GO:0071908, GO:0060993, GO:0060287, GO:0060271, GO:0060271, GO:0060027, GO:0060026, GO:0048496, GO:0045494, GO:0035469, GO:0032092, GO:0030324, GO:0030198, GO:0016055, GO:0007368, GO:0007368, GO:0007163, GO:0006629, GO:0003283, GO:0001947, GO:0001822, GO:0001822,	regulation of planar cell polarity pathway involved in neural tube closure, regulation of Wnt signaling pathway, planar cell polarity pathway, non-motile cilium assembly, negative regulation of canonical Wnt signaling pathway, ureter development, determination of liver left/right asymmetry, determination of stomach left/right asymmetry, determination of intestine left/right asymmetry, kidney morp…
ENSG00000154330	14.0958	2.67682	0.811063	3.30039	0.000965508	0.0150691	chr9	68328308	68531061	+	PGM5	protein_coding	Phosphoglucomutases (EC 5.2.2.2.), such as PGM5, are phosphotransferases involved in interconversion of glucose-1-phosphate and glucose-6-phosphate. PGM activity is essential in formation of carbohydrates from glucose-6-phosphate and in formation of glucose-6-phosphate from galactose and glycogen (Edwards et al., 1995 [PubMed 8586438]).[supplied by OMIM, Mar 2008].	5239	GO:0043034, GO:0042383, GO:0042383, GO:0030055, GO:0030018, GO:0016010, GO:0014704, GO:0009898, GO:0005925, GO:0005914, GO:0005912, GO:0005912, GO:0005829, GO:0001725,	costamere, sarcolemma, sarcolemma, cell-substrate junction, Z disc, dystrophin-associated glycoprotein complex, intercalated disc, cytoplasmic side of plasma membrane, focal adhesion, spot adherens junction, adherens junction, adherens junction, cytosol, stress fiber,	GO:0005198, GO:0004614, GO:0004614, GO:0000287,	structural molecule activity, phosphoglucomutase activity, phosphoglucomutase activity, magnesium ion binding,	GO:0030239, GO:0014706, GO:0007155, GO:0005975,	myofibril assembly, striated muscle tissue development, cell adhesion, carbohydrate metabolic process,
ENSG00000140092	234.293	1.31177	0.397425	3.30067	0.000964553	0.0150669	chr14	91869412	91947987	-	FBLN5	protein_coding	The protein encoded by this gene is a secreted, extracellular matrix protein containing an Arg-Gly-Asp (RGD) motif and calcium-binding EGF-like domains. It promotes adhesion of endothelial cells through interaction of integrins and the RGD motif. It is prominently expressed in developing arteries but less so in adult vessels. However, its expression is reinduced in balloon-injured vessels and ath…	10516	GO:0071953, GO:0070062, GO:0062023, GO:0062023, GO:0062023, GO:0031012, GO:0005615, GO:0005576, GO:0005576,	elastic fiber, extracellular exosome, collagen-containing extracellular matrix, collagen-containing extracellular matrix, collagen-containing extracellular matrix, extracellular matrix, extracellular space, extracellular region, extracellular region,	GO:0042803, GO:0030023, GO:0008022, GO:0005515, GO:0005509, GO:0005178,	protein homodimerization activity, extracellular matrix constituent conferring elasticity, protein C-terminus binding, protein binding, calcium ion binding, integrin binding,	GO:2000121, GO:0048251, GO:0048251, GO:0048251, GO:0046903, GO:0034394, GO:0007160, GO:0001558,	regulation of removal of superoxide radicals, elastic fiber assembly, elastic fiber assembly, elastic fiber assembly, secretion, protein localization to cell surface, cell-matrix adhesion, regulation of cell growth,
ENSG00000002016	266.037	-1.42285	0.431073	-3.30071	0.000964414	0.0150669	chr12	912077	990053	-	RAD52	protein_coding	The protein encoded by this gene shares similarity with Saccharomyces cerevisiae Rad52, a protein important for DNA double-strand break repair and homologous recombination. This gene product was shown to bind single-stranded DNA ends, and mediate the DNA-DNA interaction necessary for the annealing of complementary DNA strands. It was also found to interact with DNA recombination protein RAD51, wh…	5893	GO:0032993, GO:0032991, GO:0005654, GO:0005634, GO:0005634,	protein-DNA complex, protein-containing complex, nucleoplasm, nucleus, nucleus,	GO:0042802, GO:0005515, GO:0003697, GO:0003677,	identical protein binding, protein binding, single-stranded DNA binding, DNA binding,	GO:2000819, GO:0045002, GO:0034599, GO:0010792, GO:0006974, GO:0006312, GO:0006310, GO:0006302, GO:0000730, GO:0000724,	regulation of nucleotide-excision repair, double-strand break repair via single-strand annealing, cellular response to oxidative stress, DNA double-strand break processing involved in repair via single-strand annealing, cellular response to DNA damage stimulus, mitotic recombination, DNA recombination, double-strand break repair, DNA recombinase assembly, double-strand break repair via homologous…
ENSG00000236499	4.24806	-5.62556	1.70443	-3.30055	0.00096495	0.0150669	chr22	20206397	20208524	+	LINC00896	lincRNA		150197
[truncated: 1,643 more rows]
