# Supplementary material for: Comprehensive Gene Expression Analysis Using Human Induced Pluripotent Stem Cells Derived from Patients with Sleep Bruxism: A Preliminary In Vitro Study
Source: Int J Mol Sci. 2024 Dec 6;25(23):13141. doi: 10.3390/ijms252313141 (PMC11642595; doi:10.3390/ijms252313141)
Supplement: Supplementary file 1 [file ijms-25-13141-s001.zip › Supplementary Table S2.xlsx]

## Sheet: Gene list(Ca signaling)
GeneID	chr	start	end	strand	gene_sym	gene_biotype	Description	EntrezGeneID	Cellular_Component_ID	Cellular_Component_Term	Molecular_Function_ID	Molecular_Function_Term	Biological_Process_ID	Biological_Process_Term	CTRL1	CTRL2	CTRL3	SB1	SB2	SB3
ENSG00000100678	chr14	70044217	70189070	-	SLC8A3	protein_coding	This gene encodes a member of the sodium/calcium exchanger integral membrane protein family. Na+/Ca2+ exchange proteins are involved in maintaining Ca2+ homeostasis in a wide variety of cell types. The protein is regulated by intracellular calcium ions and is found in both the plasma membrane and intracellular organellar membranes, where exchange of Na+ for Ca2+ occurs in an electrogenic manner. …	6547	GO:0098794, GO:0070161, GO:0048471, GO:0045202, GO:0045202, GO:0043679, GO:0043204, GO:0043197, GO:0043025, GO:0042383, GO:0042383, GO:0031594, GO:0031226, GO:0030425, GO:0030424, GO:0030424, GO:0016528, GO:0016020, GO:0014069, GO:0005887, GO:0005887, GO:0005886, GO:0005789, GO:0005741,	postsynapse, anchoring junction, perinuclear region of cytoplasm, synapse, synapse, axon terminus, perikaryon, dendritic spine, neuronal cell body, sarcolemma, sarcolemma, neuromuscular junction, intrinsic component of plasma membrane, dendrite, axon, axon, sarcoplasm, membrane, postsynaptic density, integral component of plasma membrane, integral component of plasma membrane, plasma membrane, en…	GO:0099580, GO:0046872, GO:0005516, GO:0005432, GO:0005432, GO:0005432,	ion antiporter activity involved in regulation of postsynaptic membrane potential, metal ion binding, calmodulin binding, calcium:sodium antiporter activity, calcium:sodium antiporter activity, calcium:sodium antiporter activity,	GO:1903779, GO:0098815, GO:0098703, GO:0071901, GO:0071456, GO:0070588, GO:0060291, GO:0060291, GO:0051560, GO:0050808, GO:0048709, GO:0042552, GO:0035725, GO:0035725, GO:0030001, GO:0014819, GO:0007613, GO:0007612, GO:0007611, GO:0007154, GO:0006874, GO:0006874, GO:0006851, GO:0006811, GO:0002244,	regulation of cardiac conduction, modulation of excitatory postsynaptic potential, calcium ion import across plasma membrane, negative regulation of protein serine/threonine kinase activity, cellular response to hypoxia, calcium ion transmembrane transport, long-term synaptic potentiation, long-term synaptic potentiation, mitochondrial calcium ion homeostasis, synapse organization, oligodendrocyt…	4.39535	3.16109	8.66625	14.1941	13.2071	10.8673
ENSG00000118160	chr19	47428017	47472168	-	SLC8A2	protein_coding		6543	GO:0098794, GO:0098793, GO:0070161, GO:0045202, GO:0043679, GO:0043204, GO:0043197, GO:0043025, GO:0042383, GO:0030425, GO:0030424, GO:0030424, GO:0016323, GO:0016020, GO:0014069, GO:0005887, GO:0005887, GO:0005886, GO:0005886,	postsynapse, presynapse, anchoring junction, synapse, axon terminus, perikaryon, dendritic spine, neuronal cell body, sarcolemma, dendrite, axon, axon, basolateral plasma membrane, membrane, postsynaptic density, integral component of plasma membrane, integral component of plasma membrane, plasma membrane, plasma membrane,	GO:1905060, GO:0046872, GO:0015085, GO:0015081, GO:0005516, GO:0005432, GO:0005432, GO:0005432,	calcium:cation antiporter activity involved in regulation of postsynaptic cytosolic calcium ion concentration, metal ion binding, calcium ion transmembrane transporter activity, sodium ion transmembrane transporter activity, calmodulin binding, calcium:sodium antiporter activity, calcium:sodium antiporter activity, calcium:sodium antiporter activity,	GO:1990034, GO:1903779, GO:0150104, GO:0106056, GO:0099608, GO:0099566, GO:0098815, GO:0098703, GO:0071902, GO:0070588, GO:0070050, GO:0060291, GO:0060291, GO:0051480, GO:0050890, GO:0050808, GO:0048172, GO:0035725, GO:0035725, GO:0030001, GO:0010468, GO:0007613, GO:0007612, GO:0007611, GO:0007154, GO:0006874, GO:0006874, GO:0006811, GO:0002931,	calcium ion export across plasma membrane, regulation of cardiac conduction, transport across blood-brain barrier, regulation of calcineurin-mediated signaling, regulation of action potential firing pattern, regulation of postsynaptic cytosolic calcium ion concentration, modulation of excitatory postsynaptic potential, calcium ion import across plasma membrane, positive regulation of protein seri…	15.5256	7.73134	16.116	42.8354	39.0032	34.0729
ENSG00000183023	chr2	40097270	40611053	-	SLC8A1	protein_coding	In cardiac myocytes, Ca(2+) concentrations alternate between high levels during contraction and low levels during relaxation. The increase in Ca(2+) concentration during contraction is primarily due to release of Ca(2+) from intracellular stores. However, some Ca(2+) also enters the cell through the sarcolemma (plasma membrane). During relaxation, Ca(2+) is sequestered within the intracellular st…	6546	GO:0099055, GO:0098794, GO:0071944, GO:0045202, GO:0045202, GO:0043679, GO:0043198, GO:0043197, GO:0043025, GO:0042383, GO:0042383, GO:0030425, GO:0030424, GO:0030424, GO:0030315, GO:0030315, GO:0030018, GO:0016020, GO:0014704, GO:0014704, GO:0014069, GO:0005887, GO:0005887, GO:0005886, GO:0005886, GO:0005874, GO:0005739, GO:0005654,	integral component of postsynaptic membrane, postsynapse, cell periphery, synapse, synapse, axon terminus, dendritic shaft, dendritic spine, neuronal cell body, sarcolemma, sarcolemma, dendrite, axon, axon, T-tubule, T-tubule, Z disc, membrane, intercalated disc, intercalated disc, postsynaptic density, integral component of plasma membrane, integral component of plasma membrane, plasma membrane,…	GO:1905060, GO:0099580, GO:0044325, GO:0030506, GO:0030506, GO:0008092, GO:0005516, GO:0005515, GO:0005509, GO:0005432, GO:0005432, GO:0005432, GO:0005432,	calcium:cation antiporter activity involved in regulation of postsynaptic cytosolic calcium ion concentration, ion antiporter activity involved in regulation of postsynaptic membrane potential, transmembrane transporter binding, ankyrin binding, ankyrin binding, cytoskeletal protein binding, calmodulin binding, protein binding, calcium ion binding, calcium:sodium antiporter activity, calcium:sodi…	GO:1903779, GO:0099566, GO:0098735, GO:0098719, GO:0098703, GO:0097553, GO:0086064, GO:0086012, GO:0071901, GO:0071456, GO:0071320, GO:0071313, GO:0070588, GO:0070588, GO:0070509, GO:0060402, GO:0060048, GO:0055119, GO:0055119, GO:0055074, GO:0055013, GO:0051481, GO:0044557, GO:0042542, GO:0036376, GO:0035994, GO:0035902, GO:0035725, GO:0035725, GO:0035725, GO:0033198, GO:0030501, GO:0030001, GO:…	regulation of cardiac conduction, regulation of postsynaptic cytosolic calcium ion concentration, positive regulation of the force of heart contraction, sodium ion import across plasma membrane, calcium ion import across plasma membrane, calcium ion transmembrane import into cytosol, cell communication by electrical coupling involved in cardiac conduction, membrane depolarization during cardiac m…	21.9641	13.2252	22.6892	19.7172	23.1115	16.1118
ENSG00000058668	chr1	203626561	203744081	+	ATP2B4	protein_coding	The protein encoded by this gene belongs to the family of P-type primary ion transport ATPases characterized by the formation of an aspartyl phosphate intermediate during the reaction cycle. These enzymes remove bivalent calcium ions from eukaryotic cells against very large concentration gradients and play a critical role in intracellular calcium homeostasis. The mammalian plasma membrane calcium…	493	GO:0099059, GO:0098978, GO:0097228, GO:0045121, GO:0043231, GO:0043005, GO:0036126, GO:0032991, GO:0030315, GO:0030018, GO:0016323, GO:0016020, GO:0016020, GO:0005901, GO:0005887, GO:0005887, GO:0005886, GO:0005886,	integral component of presynaptic active zone membrane, glutamatergic synapse, sperm principal piece, membrane raft, intracellular membrane-bounded organelle, neuron projection, sperm flagellum, protein-containing complex, T-tubule, Z disc, basolateral plasma membrane, membrane, membrane, caveola, integral component of plasma membrane, integral component of plasma membrane, plasma membrane, plasm…	GO:0097110, GO:0050998, GO:0046872, GO:0036487, GO:0030346, GO:0030346, GO:0030346, GO:0030165, GO:0019901, GO:0019829, GO:0017080, GO:0016887, GO:0015085, GO:0005524, GO:0005516, GO:0005515, GO:0005388, GO:0005388, GO:0005388,	scaffold protein binding, nitric-oxide synthase binding, metal ion binding, nitric-oxide synthase inhibitor activity, protein phosphatase 2B binding, protein phosphatase 2B binding, protein phosphatase 2B binding, PDZ domain binding, protein kinase binding, ATPase-coupled cation transmembrane transporter activity, sodium channel regulator activity, ATP hydrolysis activity, calcium ion transmembra…	GO:2000481, GO:1905145, GO:1903779, GO:1903249, GO:1903243, GO:1903078, GO:1902806, GO:1902548, GO:1902305, GO:1902083, GO:1901660, GO:1900082, GO:0150104, GO:0140199, GO:0098736, GO:0098703, GO:0097553, GO:0071872, GO:0070885, GO:0070885, GO:0070588, GO:0051599, GO:0051480, GO:0051001, GO:0045019, GO:0043537, GO:0034220, GO:0033138, GO:0030317, GO:0021766, GO:0016525, GO:0014832, GO:0010751, GO:…	positive regulation of cAMP-dependent protein kinase activity, cellular response to acetylcholine, regulation of cardiac conduction, negative regulation of citrulline biosynthetic process, negative regulation of cardiac muscle hypertrophy in response to stress, positive regulation of protein localization to plasma membrane, regulation of cell cycle G1/S phase transition, negative regulation of ce…	44.5937	94.41	52.1113	40.9348	40.4244	55.824
ENSG00000067842	chrX	153517676	153582939	+	ATP2B3	protein_coding	The protein encoded by this gene belongs to the family of P-type primary ion transport ATPases characterized by the formation of an aspartyl phosphate intermediate during the reaction cycle. These enzymes remove bivalent calcium ions from eukaryotic cells against very large concentration gradients and play a critical role in intracellular calcium homeostasis. The mammalian plasma membrane calcium…	492	GO:1990032, GO:1903561, GO:0099056, GO:0098982, GO:0098982, GO:0098978, GO:0098978, GO:0098688, GO:0070161, GO:0043231, GO:0005887, GO:0005886, GO:0005886,	parallel fiber, extracellular vesicle, integral component of presynaptic membrane, GABA-ergic synapse, GABA-ergic synapse, glutamatergic synapse, glutamatergic synapse, parallel fiber to Purkinje cell synapse, anchoring junction, intracellular membrane-bounded organelle, integral component of plasma membrane, plasma membrane, plasma membrane,	GO:1905056, GO:1905056, GO:0046872, GO:0030165, GO:0019829, GO:0016887, GO:0015085, GO:0005524, GO:0005516, GO:0005515, GO:0005388, GO:0005388,	P-type calcium transporter activity involved in regulation of presynaptic cytosolic calcium ion concentration, P-type calcium transporter activity involved in regulation of presynaptic cytosolic calcium ion concentration, metal ion binding, PDZ domain binding, ATPase-coupled cation transmembrane transporter activity, ATP hydrolysis activity, calcium ion transmembrane transporter activity, ATP bin…	GO:1990034, GO:1903779, GO:0099509, GO:0051480, GO:0051480, GO:0034220, GO:0006874,	calcium ion export across plasma membrane, regulation of cardiac conduction, regulation of presynaptic cytosolic calcium ion concentration, regulation of cytosolic calcium ion concentration, regulation of cytosolic calcium ion concentration, ion transmembrane transport, cellular calcium ion homeostasis,	5.78013	2.67603	6.80986	14.6434	12.3778	9.61917
ENSG00000070961	chr12	89588049	89709300	-	ATP2B1	protein_coding	The protein encoded by this gene belongs to the family of P-type primary ion transport ATPases characterized by the formation of an aspartyl phosphate intermediate during the reaction cycle. These enzymes remove bivalent calcium ions from eukaryotic cells against very large concentration gradients and play a critical role in intracellular calcium homeostasis. The mammalian plasma membrane calcium…	490	GO:0099059, GO:0099056, GO:0098982, GO:0098982, GO:0098978, GO:0098978, GO:0070161, GO:0070062, GO:0045121, GO:0043231, GO:0032809, GO:0032591, GO:0030285, GO:0016324, GO:0016323, GO:0016020, GO:0009898, GO:0005887, GO:0005886, GO:0005886, GO:0005654, GO:0001772,	integral component of presynaptic active zone membrane, integral component of presynaptic membrane, GABA-ergic synapse, GABA-ergic synapse, glutamatergic synapse, glutamatergic synapse, anchoring junction, extracellular exosome, membrane raft, intracellular membrane-bounded organelle, neuronal cell body membrane, dendritic spine membrane, integral component of synaptic vesicle membrane, apical pl…	GO:1905056, GO:1905056, GO:0046872, GO:0030165, GO:0019829, GO:0016887, GO:0015085, GO:0005524, GO:0005516, GO:0005515, GO:0005388, GO:0005388,	P-type calcium transporter activity involved in regulation of presynaptic cytosolic calcium ion concentration, P-type calcium transporter activity involved in regulation of presynaptic cytosolic calcium ion concentration, metal ion binding, PDZ domain binding, ATPase-coupled cation transmembrane transporter activity, ATP hydrolysis activity, calcium ion transmembrane transporter activity, ATP bin…	GO:1990034, GO:1903779, GO:1901660, GO:1900076, GO:0099509, GO:0071386, GO:0071305, GO:0051928, GO:0051481, GO:0051481, GO:0051480, GO:0051480, GO:0034220, GO:0030501, GO:0009409, GO:0008217, GO:0007568, GO:0007420, GO:0006874, GO:0003407, GO:0003056, GO:0001818,	calcium ion export across plasma membrane, regulation of cardiac conduction, calcium ion export, regulation of cellular response to insulin stimulus, regulation of presynaptic cytosolic calcium ion concentration, cellular response to corticosterone stimulus, cellular response to vitamin D, positive regulation of calcium ion transport, negative regulation of cytosolic calcium ion concentration, ne…	65.8125	76.0079	94.6082	132.782	128.845	110.291
ENSG00000157087	chr3	10324023	10708007	-	ATP2B2	protein_coding	The protein encoded by this gene belongs to the family of P-type primary ion transport ATPases characterized by the formation of an aspartyl phosphate intermediate during the reaction cycle. These enzymes remove bivalent calcium ions from eukaryotic cells against very large concentration gradients and play a critical role in intracellular calcium homeostasis. The mammalian plasma membrane calcium…	491	GO:0099061, GO:0099059, GO:0098982, GO:0098982, GO:0098978, GO:0098978, GO:0098839, GO:0098688, GO:0070161, GO:0070062, GO:0045121, GO:0043231, GO:0032809, GO:0032591, GO:0016324, GO:0016323, GO:0005887, GO:0005886, GO:0005886, GO:0005737,	integral component of postsynaptic density membrane, integral component of presynaptic active zone membrane, GABA-ergic synapse, GABA-ergic synapse, glutamatergic synapse, glutamatergic synapse, postsynaptic density membrane, parallel fiber to Purkinje cell synapse, anchoring junction, extracellular exosome, membrane raft, intracellular membrane-bounded organelle, neuronal cell body membrane, den…	GO:1905059, GO:1905059, GO:1905056, GO:0046872, GO:0035254, GO:0030165, GO:0019829, GO:0016887, GO:0005524, GO:0005516, GO:0005515, GO:0005388, GO:0005388, GO:0005388,	P-type calcium transporter activity involved in regulation of postsynaptic cytosolic calcium ion concentration, P-type calcium transporter activity involved in regulation of postsynaptic cytosolic calcium ion concentration, P-type calcium transporter activity involved in regulation of presynaptic cytosolic calcium ion concentration, metal ion binding, glutamate receptor binding, PDZ domain bindin…	GO:1903779, GO:0099566, GO:0099509, GO:0070588, GO:0051480, GO:0051480, GO:0034220, GO:0030182, GO:0007605, GO:0007420, GO:0006874, GO:0006816, GO:0006816, GO:0003407,	regulation of cardiac conduction, regulation of postsynaptic cytosolic calcium ion concentration, regulation of presynaptic cytosolic calcium ion concentration, calcium ion transmembrane transport, regulation of cytosolic calcium ion concentration, regulation of cytosolic calcium ion concentration, ion transmembrane transport, neuron differentiation, sensory perception of sound, brain development…	5.62828	2.85857	9.3573	18.3825	21.3336	14.7241
ENSG00000133019	chr1	239386565	239915452	+	CHRM3	protein_coding	The muscarinic cholinergic receptors belong to a larger family of G protein-coupled receptors. The functional diversity of these receptors is defined by the binding of acetylcholine and includes cellular responses such as adenylate cyclase inhibition, phosphoinositide degeneration, and potassium channel mediation. Muscarinic receptors influence many effects of acetylcholine in the central and per…	1131	GO:0070161, GO:0045211, GO:0045202, GO:0030425, GO:0016323, GO:0009925, GO:0005887, GO:0005887, GO:0005886, GO:0005886, GO:0005789,	anchoring junction, postsynaptic membrane, synapse, dendrite, basolateral plasma membrane, basal plasma membrane, integral component of plasma membrane, integral component of plasma membrane, plasma membrane, plasma membrane, endoplasmic reticulum membrane,	GO:0042166, GO:0038023, GO:0030594, GO:0016907, GO:0016907, GO:0005515, GO:0004993, GO:0004435,	acetylcholine binding, signaling receptor activity, neurotransmitter receptor activity, G protein-coupled acetylcholine receptor activity, G protein-coupled acetylcholine receptor activity, protein binding, G protein-coupled serotonin receptor activity, phosphatidylinositol phospholipase C activity,	GO:0098664, GO:0095500, GO:0046541, GO:0045987, GO:0036211, GO:0032412, GO:0019722, GO:0007399, GO:0007271, GO:0007268, GO:0007213, GO:0007197, GO:0007187, GO:0007186, GO:0007165, GO:0006939, GO:0003056,	G protein-coupled serotonin receptor signaling pathway, acetylcholine receptor signaling pathway, saliva secretion, positive regulation of smooth muscle contraction, protein modification process, regulation of ion transmembrane transporter activity, calcium-mediated signaling, nervous system development, synaptic transmission, cholinergic, chemical synaptic transmission, G protein-coupled acetylc…	1.85013	3.63992	1.97474	10.5141	7.05042	7.56045
ENSG00000168539	chr11	62908679	62921807	-	CHRM1	protein_coding	The muscarinic cholinergic receptors belong to a larger family of G protein-coupled receptors. The functional diversity of these receptors is defined by the binding of acetylcholine and includes cellular responses such as adenylate cyclase inhibition, phosphoinositide degeneration, and potassium channel mediation. Muscarinic receptors influence many effects of acetylcholine in the central and per…	1128	GO:0099061, GO:0099056, GO:0098981, GO:0098978, GO:0098685, GO:0070161, GO:0045202, GO:0043679, GO:0030425, GO:0016020, GO:0005887, GO:0005886,	integral component of postsynaptic density membrane, integral component of presynaptic membrane, cholinergic synapse, glutamatergic synapse, Schaffer collateral - CA1 synapse, anchoring junction, synapse, axon terminus, dendrite, membrane, integral component of plasma membrane, plasma membrane,	GO:0099529, GO:0030594, GO:0016907, GO:0005515, GO:0004993, GO:0004435,	neurotransmitter receptor activity involved in regulation of postsynaptic membrane potential, neurotransmitter receptor activity, G protein-coupled acetylcholine receptor activity, protein binding, G protein-coupled serotonin receptor activity, phosphatidylinositol phospholipase C activity,	GO:0098664, GO:0090316, GO:0060251, GO:0060078, GO:0050890, GO:0046541, GO:0043270, GO:0040012, GO:0007399, GO:0007274, GO:0007268, GO:0007213, GO:0007207, GO:0007205, GO:0007197, GO:0007187, GO:0007186, GO:0007165,	G protein-coupled serotonin receptor signaling pathway, positive regulation of intracellular protein transport, regulation of glial cell proliferation, regulation of postsynaptic membrane potential, cognition, saliva secretion, positive regulation of ion transport, regulation of locomotion, nervous system development, neuromuscular synaptic transmission, chemical synaptic transmission, G protein-…	0	0	0	0	0	0
ENSG00000184984	chr15	33968720	34067457	+	CHRM5	protein_coding	The muscarinic cholinergic receptors belong to a larger family of G protein-coupled receptors. The functional diversity of these receptors is defined by the binding of acetylcholine and includes cellular responses such as adenylate cyclase inhibition, phosphoinositide degeneration, and potassium channel mediation. Muscarinic receptors influence many effects of acetylcholine in the central and per…	1133	GO:0070161, GO:0045211, GO:0045202, GO:0030425, GO:0005887, GO:0005886,	anchoring junction, postsynaptic membrane, synapse, dendrite, integral component of plasma membrane, plasma membrane,	GO:0030594, GO:0016907, GO:0005515, GO:0004993, GO:0004435,	neurotransmitter receptor activity, G protein-coupled acetylcholine receptor activity, protein binding, G protein-coupled serotonin receptor activity, phosphatidylinositol phospholipase C activity,	GO:0098664, GO:0060304, GO:0019226, GO:0015872, GO:0007268, GO:0007213, GO:0007197, GO:0007187, GO:0001696,	G protein-coupled serotonin receptor signaling pathway, regulation of phosphatidylinositol dephosphorylation, transmission of nerve impulse, dopamine transport, chemical synaptic transmission, G protein-coupled acetylcholine receptor signaling pathway, adenylate cyclase-inhibiting G protein-coupled acetylcholine receptor signaling pathway, G protein-coupled receptor signaling pathway, coupled to …	0.0850709	0	0.139262	0.286739	0.206589	0.255122
ENSG00000128271	chr22	24417879	24442360	+	ADORA2A	protein_coding	This gene encodes a member of the guanine nucleotide-binding protein (G protein)-coupled receptor (GPCR) superfamily, which is subdivided into classes and subtypes. The receptors are seven-pass transmembrane proteins that respond to extracellular cues and activate intracellular signal transduction pathways. This protein, an adenosine receptor of A2A subtype, uses adenosine as the preferred endoge…	135	GO:0099056, GO:0099055, GO:0098978, GO:0048786, GO:0043025, GO:0030673, GO:0030425, GO:0016020, GO:0014069, GO:0012505, GO:0005887, GO:0005887, GO:0005886, GO:0005886, GO:0005886, GO:0005882,	integral component of presynaptic membrane, integral component of postsynaptic membrane, glutamatergic synapse, presynaptic active zone, neuronal cell body, axolemma, dendrite, membrane, postsynaptic density, endomembrane system, integral component of plasma membrane, integral component of plasma membrane, plasma membrane, plasma membrane, plasma membrane, intermediate filament,	GO:0051393, GO:0044877, GO:0042802, GO:0031802, GO:0019899, GO:0008289, GO:0005515, GO:0004930, GO:0001609, GO:0001609,	alpha-actinin binding, protein-containing complex binding, identical protein binding, type 5 metabotropic glutamate receptor binding, enzyme binding, lipid binding, protein binding, G protein-coupled receptor activity, G protein-coupled adenosine receptor activity, G protein-coupled adenosine receptor activity,	GO:2001235, GO:2000300, GO:1900273, GO:0110148, GO:0097190, GO:0060134, GO:0060080, GO:0060079, GO:0051968, GO:0051924, GO:0051899, GO:0051881, GO:0050728, GO:0050714, GO:0048812, GO:0048143, GO:0046636, GO:0045938, GO:0043524, GO:0043154, GO:0043116, GO:0042755, GO:0042311, GO:0040013, GO:0035815, GO:0035810, GO:0035249, GO:0032230, GO:0031000, GO:0014074, GO:0014061, GO:0014057, GO:0014049, GO:…	positive regulation of apoptotic signaling pathway, regulation of synaptic vesicle exocytosis, positive regulation of long-term synaptic potentiation, biomineralization, apoptotic signaling pathway, prepulse inhibition, inhibitory postsynaptic potential, excitatory postsynaptic potential, positive regulation of synaptic transmission, glutamatergic, regulation of calcium ion transport, membrane de…	1.06218	1.219	1.61	1.07973	1.54766	1.35675
ENSG00000170425	chr17	15944917	15975746	+	ADORA2B	protein_coding	This gene encodes an adenosine receptor that is a member of the G protein-coupled receptor superfamily. This integral membrane protein stimulates adenylate cyclase activity in the presence of adenosine. This protein also interacts with netrin-1, which is involved in axon elongation. The gene is located near the Smith-Magenis syndrome region on chromosome 17. [provided by RefSeq, Jul 2008].	136	GO:0098978, GO:0098685, GO:0005887, GO:0005886,	glutamatergic synapse, Schaffer collateral - CA1 synapse, integral component of plasma membrane, plasma membrane,	GO:0005515, GO:0004930, GO:0001609,	protein binding, G protein-coupled receptor activity, G protein-coupled adenosine receptor activity,	GO:2000300, GO:0060087, GO:0043306, GO:0043303, GO:0042311, GO:0032755, GO:0032722, GO:0031668, GO:0031284, GO:0019934, GO:0010753, GO:0010575, GO:0007190, GO:0007189, GO:0007186, GO:0002882, GO:0001973,	regulation of synaptic vesicle exocytosis, relaxation of vascular associated smooth muscle, positive regulation of mast cell degranulation, mast cell degranulation, vasodilation, positive regulation of interleukin-6 production, positive regulation of chemokine production, cellular response to extracellular stimulus, positive regulation of guanylate cyclase activity, cGMP-mediated signaling, posit…	3.20077	5.67698	3.38727	6.07142	3.48601	4.07225
ENSG00000043591	chr10	114044056	114046908	+	ADRB1	protein_coding	The adrenergic receptors (subtypes alpha 1, alpha 2, beta 1, and beta 2) are a prototypic family of guanine nucleotide binding regulatory protein-coupled receptors that mediate the physiological effects of the hormone epinephrine and the neurotransmitter norepinephrine. Beta-1 adrenoceptors are predominately located in the heart. Specific polymorphisms in this gene have been shown to affect the r…	153	GO:0098685, GO:0005887, GO:0005886, GO:0005886, GO:0005769,	Schaffer collateral - CA1 synapse, integral component of plasma membrane, plasma membrane, plasma membrane, early endosome,	GO:0099579, GO:0046982, GO:0031694, GO:0030165, GO:0005515, GO:0005085, GO:0004940, GO:0004939, GO:0004930,	G protein-coupled neurotransmitter receptor activity involved in regulation of postsynaptic membrane potential, protein heterodimerization activity, alpha-2A adrenergic receptor binding, PDZ domain binding, protein binding, guanyl-nucleotide exchange factor activity, beta1-adrenergic receptor activity, beta-adrenergic receptor activity, G protein-coupled receptor activity,	GO:0120162, GO:0071880, GO:0071880, GO:0060078, GO:0050873, GO:0045187, GO:0043547, GO:0042596, GO:0040015, GO:0031649, GO:0009409, GO:0007190, GO:0002025, GO:0002024, GO:0001997, GO:0001996,	positive regulation of cold-induced thermogenesis, adenylate cyclase-activating adrenergic receptor signaling pathway, adenylate cyclase-activating adrenergic receptor signaling pathway, regulation of postsynaptic membrane potential, brown fat cell differentiation, regulation of circadian sleep/wake cycle, sleep, positive regulation of GTPase activity, fear response, negative regulation of multic…	0.520355	0	0.473236	0.250557	0.0842433	0.0866949
ENSG00000169252	chr5	148825245	148828687	+	ADRB2	protein_coding	This gene encodes beta-2-adrenergic receptor which is a member of the G protein-coupled receptor superfamily. This receptor is directly associated with one of its ultimate effectors, the class C L-type calcium channel Ca(V)1.2. This receptor-channel complex also contains a G protein, an adenylyl cyclase, cAMP-dependent kinase, and the counterbalancing phosphatase, PP2A. The assembly of the signal…	154	GO:0043235, GO:0030669, GO:0016324, GO:0016020, GO:0010008, GO:0005887, GO:0005887, GO:0005886, GO:0005886, GO:0005794, GO:0005769, GO:0005768, GO:0005764, GO:0005634,	receptor complex, clathrin-coated endocytic vesicle membrane, apical plasma membrane, membrane, endosome membrane, integral component of plasma membrane, integral component of plasma membrane, plasma membrane, plasma membrane, Golgi apparatus, early endosome, endosome, lysosome, nucleus,	GO:0051380, GO:0051380, GO:0044877, GO:0042803, GO:0042802, GO:0015459, GO:0008179, GO:0005515, GO:0004941, GO:0004941, GO:0004941, GO:0004930, GO:0001540,	norepinephrine binding, norepinephrine binding, protein-containing complex binding, protein homodimerization activity, identical protein binding, potassium channel regulator activity, adenylate cyclase binding, protein binding, beta2-adrenergic receptor activity, beta2-adrenergic receptor activity, beta2-adrenergic receptor activity, G protein-coupled receptor activity, amyloid-beta binding,	GO:2000969, GO:2000481, GO:1990911, GO:1904646, GO:1904504, GO:1901098, GO:0120162, GO:0071902, GO:0071880, GO:0071875, GO:0061885, GO:0050873, GO:0045986, GO:0045944, GO:0045453, GO:0043410, GO:0040015, GO:0031649, GO:0030501, GO:0010739, GO:0009409, GO:0008333, GO:0007190, GO:0007188, GO:0007171, GO:0007166, GO:0006939, GO:0006898, GO:0006366, GO:0002032, GO:0002028, GO:0002025, GO:0002024,	positive regulation of AMPA receptor activity, positive regulation of cAMP-dependent protein kinase activity, response to psychosocial stress, cellular response to amyloid-beta, positive regulation of lipophagy, positive regulation of autophagosome maturation, positive regulation of cold-induced thermogenesis, positive regulation of protein serine/threonine kinase activity, adenylate cyclase-acti…	0.143729	0.494848	0	0.207621	0	0
ENSG00000188778	chr8	37962991	37966965	-	ADRB3	protein_coding	The protein encoded by this gene belongs to the family of beta adrenergic receptors, which mediate catecholamine-induced activation of adenylate cyclase through the action of G proteins. This receptor is located mainly in the adipose tissue and is involved in the regulation of lipolysis and thermogenesis. Obesity and bodyweight-related disorders are correlated with certain polymorphisms in three …	155	GO:0043235, GO:0005887, GO:0005886, GO:0005634,	receptor complex, integral component of plasma membrane, plasma membrane, nucleus,	GO:0051380, GO:0051379, GO:0042803, GO:0031699, GO:0015052, GO:0015052, GO:0005515, GO:0004939, GO:0004930,	norepinephrine binding, epinephrine binding, protein homodimerization activity, beta-3 adrenergic receptor binding, beta3-adrenergic receptor activity, beta3-adrenergic receptor activity, protein binding, beta-adrenergic receptor activity, G protein-coupled receptor activity,	GO:0120162, GO:0071880, GO:0050873, GO:0046677, GO:0043410, GO:0042755, GO:0040015, GO:0031649, GO:0009409, GO:0007568, GO:0007190, GO:0007188, GO:0007187, GO:0006898, GO:0006112, GO:0006091, GO:0005975, GO:0002032, GO:0002025, GO:0002024,	positive regulation of cold-induced thermogenesis, adenylate cyclase-activating adrenergic receptor signaling pathway, brown fat cell differentiation, response to antibiotic, positive regulation of MAPK cascade, eating behavior, negative regulation of multicellular organism growth, heat generation, response to cold, aging, activation of adenylate cyclase activity, adenylate cyclase-modulating G p…	0.152687	0	0	0	0.074158	0
ENSG00000169676	chr4	9781680	9784009	+	DRD5	protein_coding	This gene encodes the D5 subtype of the dopamine receptor. The D5 subtype is a G-protein coupled receptor which stimulates adenylyl cyclase. This receptor is expressed in neurons in the limbic regions of the brain. It has a 10-fold higher affinity for dopamine than the D1 subtype. Pseudogenes related to this gene reside on chromosomes 1 and 2. [provided by RefSeq, Jul 2008].	1816	GO:0097730, GO:0060170, GO:0045202, GO:0031526, GO:0005929, GO:0005887, GO:0005887, GO:0005887, GO:0005886, GO:0005886,	non-motile cilium, ciliary membrane, synapse, brush border membrane, cilium, integral component of plasma membrane, integral component of plasma membrane, integral component of plasma membrane, plasma membrane, plasma membrane,	GO:0035240, GO:0005515, GO:0004952, GO:0004930, GO:0001588, GO:0001588,	dopamine binding, protein binding, dopamine neurotransmitter receptor activity, G protein-coupled receptor activity, dopamine neurotransmitter receptor activity, coupled via Gs, dopamine neurotransmitter receptor activity, coupled via Gs,	GO:0072593, GO:0071880, GO:0071870, GO:0060292, GO:0060158, GO:0046960, GO:0045924, GO:0045776, GO:0045762, GO:0042220, GO:0042060, GO:0033861, GO:0019226, GO:0008306, GO:0007268, GO:0007212, GO:0007191, GO:0007190, GO:0007189, GO:0006874, GO:0001994, GO:0001992, GO:0001975, GO:0001963,	reactive oxygen species metabolic process, adenylate cyclase-activating adrenergic receptor signaling pathway, cellular response to catecholamine stimulus, long-term synaptic depression, phospholipase C-activating dopamine receptor signaling pathway, sensitization, regulation of female receptivity, negative regulation of blood pressure, positive regulation of adenylate cyclase activity, response …	0.212385	0	0.811245	0.715863	0.928375	0.743083
ENSG00000184845	chr5	175440039	175444208	-	DRD1	protein_coding	This gene encodes the D1 subtype of the dopamine receptor. The D1 subtype is the most abundant dopamine receptor in the central nervous system. This G-protein coupled receptor stimulates adenylyl cyclase and activates cyclic AMP-dependent protein kinases. D1 receptors regulate neuronal growth and development, mediate some behavioral responses, and modulate dopamine receptor D2-mediated events. Al…	1812	GO:0099056, GO:0099055, GO:0098982, GO:0098978, GO:0097730, GO:0070161, GO:0060170, GO:0043197, GO:0005929, GO:0005887, GO:0005887, GO:0005886, GO:0005886, GO:0005789, GO:0005634,	integral component of presynaptic membrane, integral component of postsynaptic membrane, GABA-ergic synapse, glutamatergic synapse, non-motile cilium, anchoring junction, ciliary membrane, dendritic spine, cilium, integral component of plasma membrane, integral component of plasma membrane, plasma membrane, plasma membrane, endoplasmic reticulum membrane, nucleus,	GO:0035240, GO:0005515, GO:0004952, GO:0004930, GO:0001588, GO:0001588, GO:0001588,	dopamine binding, protein binding, dopamine neurotransmitter receptor activity, G protein-coupled receptor activity, dopamine neurotransmitter receptor activity, coupled via Gs, dopamine neurotransmitter receptor activity, coupled via Gs, dopamine neurotransmitter receptor activity, coupled via Gs,	GO:2001224, GO:2000300, GO:1903351, GO:0071880, GO:0071870, GO:0060292, GO:0060291, GO:0060158, GO:0060158, GO:0060134, GO:0051968, GO:0051584, GO:0051482, GO:0051281, GO:0048148, GO:0046960, GO:0046959, GO:0046323, GO:0043268, GO:0042711, GO:0042417, GO:0042311, GO:0042053, GO:0035249, GO:0035106, GO:0030432, GO:0030335, GO:0021853, GO:0021756, GO:0021542, GO:0019228, GO:0019226, GO:0015872, GO:…	positive regulation of neuron migration, regulation of synaptic vesicle exocytosis, cellular response to dopamine, adenylate cyclase-activating adrenergic receptor signaling pathway, cellular response to catecholamine stimulus, long-term synaptic depression, long-term synaptic potentiation, phospholipase C-activating dopamine receptor signaling pathway, phospholipase C-activating dopamine recepto…	0.1831	0	0	0.822871	0.415003	1.09821
ENSG00000113749	chr5	175658030	175710756	+	HRH2	protein_coding	Histamine is a ubiquitous messenger molecule released from mast cells, enterochromaffin-like cells, and neurons. Its various actions are mediated by histamine receptors H1, H2, H3 and H4. Histamine receptor H2 belongs to the family 1 of G protein-coupled receptors. It is an integral membrane protein and stimulates gastric acid secretion. It also regulates gastrointestinal motility and intestinal …	3274	GO:0045202, GO:0030425, GO:0005887, GO:0005886,	synapse, dendrite, integral component of plasma membrane, plasma membrane,	GO:0030594, GO:0004993, GO:0004969,	neurotransmitter receptor activity, G protein-coupled serotonin receptor activity, histamine receptor activity,	GO:0098664, GO:0045907, GO:0007268, GO:0007187, GO:0006955, GO:0001696,	G protein-coupled serotonin receptor signaling pathway, positive regulation of vasoconstriction, chemical synaptic transmission, G protein-coupled receptor signaling pathway, coupled to cyclic nucleotide second messenger, immune response, gastric acid secretion,	3.61623	0.600022	2.09214	1.38462	2.92021	1.95991
ENSG00000148680	chr10	90740823	90857698	-	HTR7	protein_coding	The neurotransmitter, serotonin, is thought to play a role in various cognitive and behavioral functions. The serotonin receptor encoded by this gene belongs to the superfamily of G protein-coupled receptors and the gene is a candidate locus for involvement in autistic disorder and other neuropsychiatric disorders. Three splice variants have been identified which encode proteins that differ in th…	3363	GO:0045202, GO:0032588, GO:0030425, GO:0005887, GO:0005886,	synapse, trans-Golgi network membrane, dendrite, integral component of plasma membrane, plasma membrane,	GO:0030594, GO:0005515, GO:0004993,	neurotransmitter receptor activity, protein binding, G protein-coupled serotonin receptor activity,	GO:0098664, GO:0042310, GO:0008015, GO:0007623, GO:0007268, GO:0007187, GO:0006939,	G protein-coupled serotonin receptor signaling pathway, vasoconstriction, blood circulation, circadian rhythm, chemical synaptic transmission, G protein-coupled receptor signaling pathway, coupled to cyclic nucleotide second messenger, smooth muscle contraction,	0.632204	0.997625	0	5.55555	2.84024	2.52791
ENSG00000157219	chr7	155070324	155087392	+	HTR5A	protein_coding	The neurotransmitter serotonin (5-hydroxytryptamine, 5-HT) has been implicated in a wide range of psychiatric conditions and also has vasoconstrictive and vasodilatory effects. The gene described in this record is a member of 5-hydroxytryptamine (serotonin) receptor family and encodes a multi-pass membrane protein that functions as a receptor for 5-hydroxytryptamine and couples to G-proteins. Thi…	3361	GO:0099060, GO:0043204, GO:0030425, GO:0005887, GO:0005886, GO:0005794, GO:0005791,	integral component of postsynaptic specialization membrane, perikaryon, dendrite, integral component of plasma membrane, plasma membrane, Golgi apparatus, rough endoplasmic reticulum,	GO:0051378, GO:0030594, GO:0004993, GO:0004993,	serotonin binding, neurotransmitter receptor activity, G protein-coupled serotonin receptor activity, G protein-coupled serotonin receptor activity,	GO:0032355, GO:0021766, GO:0007268, GO:0007198, GO:0007189, GO:0007187, GO:0007186,	response to estradiol, hippocampus development, chemical synaptic transmission, adenylate cyclase-inhibiting serotonin receptor signaling pathway, adenylate cyclase-activating G protein-coupled receptor signaling pathway, G protein-coupled receptor signaling pathway, coupled to cyclic nucleotide second messenger, G protein-coupled receptor signaling pathway,	1.61553	0.463514	0.881546	2.13922	1.07888	1.16075
ENSG00000158748	chr1	19665287	19679562	+	HTR6	protein_coding	This gene encodes a protein that belongs to the seven-transmembrane G protein-coupled receptor family of proteins. The encoded protein couples with the Gs alpha subunit and stimulates adenylate cyclase to activate the cyclic AMP-dependent signaling pathway. This receptor is thought to regulate cholinergic neuronal transmission in the brain. Several antidepressants and antipsychotic drugs have a h…	3362	GO:0045202, GO:0030425, GO:0005929, GO:0005887, GO:0005886,	synapse, dendrite, cilium, integral component of plasma membrane, plasma membrane,	GO:0030594, GO:0005515, GO:0004993, GO:0004969,	neurotransmitter receptor activity, protein binding, G protein-coupled serotonin receptor activity, histamine receptor activity,	GO:0098664, GO:0032008, GO:0021795, GO:0007268, GO:0007187,	G protein-coupled serotonin receptor signaling pathway, positive regulation of TOR signaling, cerebral cortex cell migration, chemical synaptic transmission, G protein-coupled receptor signaling pathway, coupled to cyclic nucleotide second messenger,	0.623561	0	0.272206	0.960807	1.09028	0.498671
ENSG00000164270	chr5	148451032	148677235	-	HTR4	protein_coding	This gene is a member of the family of serotonin receptors, which are G protein coupled receptors that stimulate cAMP production in response to serotonin (5-hydroxytryptamine). The gene product is a glycosylated transmembrane protein that functions in both the peripheral and central nervous system to modulate the release of various neurotransmitters. Multiple transcript variants encoding proteins…	3360	GO:0045202, GO:0030425, GO:0016020, GO:0005887, GO:0005886, GO:0005768, GO:0005737,	synapse, dendrite, membrane, integral component of plasma membrane, plasma membrane, endosome, cytoplasm,	GO:0051378, GO:0030594, GO:0005515, GO:0004993, GO:0004993,	serotonin binding, neurotransmitter receptor activity, protein binding, G protein-coupled serotonin receptor activity, G protein-coupled serotonin receptor activity,	GO:0032098, GO:0007268, GO:0007198, GO:0007187, GO:0007186,	regulation of appetite, chemical synaptic transmission, adenylate cyclase-inhibiting serotonin receptor signaling pathway, G protein-coupled receptor signaling pathway, coupled to cyclic nucleotide second messenger, G protein-coupled receptor signaling pathway,	0.0702424	0.0806133	0.191646	0.574984	0.614085	0.210652
ENSG00000087460	chr20	58839718	58911192	+	GNAS	protein_coding	This locus has a highly complex imprinted expression pattern. It gives rise to maternally, paternally, and biallelically expressed transcripts that are derived from four alternative promoters and 5' exons. Some transcripts contain a differentially methylated region (DMR) at their 5' exons, and this DMR is commonly found in imprinted genes and correlates with transcript expression. An antisense tr…	2778	GO:0070062, GO:0016324, GO:0016020, GO:0016020, GO:0016020, GO:0005834, GO:0005829, GO:0005829,	extracellular exosome, apical plasma membrane, membrane, membrane, membrane, heterotrimeric G-protein complex, cytosol, cytosol,	GO:0051430, GO:0046872, GO:0035255, GO:0031852, GO:0031748, GO:0031698, GO:0031683, GO:0010856, GO:0005525, GO:0005515, GO:0005159, GO:0003924, GO:0001664,	corticotropin-releasing hormone receptor 1 binding, metal ion binding, ionotropic glutamate receptor binding, mu-type opioid receptor binding, D1 dopamine receptor binding, beta-2 adrenergic receptor binding, G-protein beta/gamma-subunit complex binding, adenylate cyclase activator activity, GTP binding, protein binding, insulin-like growth factor receptor binding, GTPase activity, G protein-coup…	GO:0120162, GO:0070527, GO:0060348, GO:0048589, GO:0031279, GO:0007606, GO:0007191, GO:0007189, GO:0007188,	positive regulation of cold-induced thermogenesis, platelet aggregation, bone development, developmental growth, regulation of cyclase activity, sensory perception of chemical stimulus, adenylate cyclase-activating dopamine receptor signaling pathway, adenylate cyclase-activating G protein-coupled receptor signaling pathway, adenylate cyclase-modulating G protein-coupled receptor signaling pathwa…	309.825	276.563	330.177	387.921	429.916	417.824
ENSG00000141404	chr18	11688956	11885685	+	GNAL	protein_coding	This gene encodes a stimulatory G protein alpha subunit which mediates odorant signaling in the olfactory epithelium. This protein couples dopamine type 1 receptors and adenosine A2A receptors and is widely expressed in the central nervous system. Mutations in this gene have been associated with dystonia 25 and this gene is located in a susceptibility region for bipolar disorder and schizophrenia…	2774	GO:0070062, GO:0005886, GO:0005834,	extracellular exosome, plasma membrane, heterotrimeric G-protein complex,	GO:0046872, GO:0031683, GO:0005525, GO:0005515, GO:0003924, GO:0001664,	metal ion binding, G-protein beta/gamma-subunit complex binding, GTP binding, protein binding, GTPase activity, G protein-coupled receptor binding,	GO:0007606, GO:0007191, GO:0007188, GO:0007165,	sensory perception of chemical stimulus, adenylate cyclase-activating dopamine receptor signaling pathway, adenylate cyclase-modulating G protein-coupled receptor signaling pathway, signal transduction,	71.1962	156.422	77.7951	97.9078	91.2148	70.2336
ENSG00000078295	chr5	7396208	7830081	+	ADCY2	protein_coding	This gene encodes a member of the family of adenylate cyclases, which are membrane-associated enzymes that catalyze the formation of the secondary messenger cyclic adenosine monophosphate (cAMP). This enzyme is insensitive to Ca(2+)/calmodulin, and is stimulated by the G protein beta and gamma subunit complex. [provided by RefSeq, Jul 2008].	108	GO:0045121, GO:0030425, GO:0016020, GO:0005887, GO:0005887, GO:0005886, GO:0005886, GO:0005737,	membrane raft, dendrite, membrane, integral component of plasma membrane, integral component of plasma membrane, plasma membrane, plasma membrane, cytoplasm,	GO:0030145, GO:0008179, GO:0005524, GO:0004016, GO:0004016, GO:0004016, GO:0000287,	manganese ion binding, adenylate cyclase binding, ATP binding, adenylate cyclase activity, adenylate cyclase activity, adenylate cyclase activity, magnesium ion binding,	GO:1904322, GO:0019933, GO:0007189, GO:0007189, GO:0007188, GO:0006171,	cellular response to forskolin, cAMP-mediated signaling, adenylate cyclase-activating G protein-coupled receptor signaling pathway, adenylate cyclase-activating G protein-coupled receptor signaling pathway, adenylate cyclase-modulating G protein-coupled receptor signaling pathway, cAMP biosynthetic process,	3.14612	20.417	4.12634	6.50793	7.90738	9.22344
ENSG00000121281	chr16	50246137	50318135	+	ADCY7	protein_coding	This gene encodes a membrane-bound adenylate cyclase that catalyses the formation of cyclic AMP from ATP and is inhibitable by calcium. The product of this gene is a member of the adenylyl cyclase class-4/guanylyl cyclase enzyme family that is characterized by the presence of twelve membrane-spanning domains in its sequences. Several transcript variants have been observed for this gene, but the f…	113	GO:0016021, GO:0005887, GO:0005886, GO:0005886,	integral component of membrane, integral component of plasma membrane, plasma membrane, plasma membrane,	GO:0046872, GO:0005524, GO:0004016, GO:0004016, GO:0004016,	metal ion binding, ATP binding, adenylate cyclase activity, adenylate cyclase activity, adenylate cyclase activity,	GO:1900016, GO:0071361, GO:0071285, GO:0060135, GO:0035556, GO:0007189, GO:0006171, GO:0002819,	negative regulation of cytokine production involved in inflammatory response, cellular response to ethanol, cellular response to lithium ion, maternal process involved in female pregnancy, intracellular signal transduction, adenylate cyclase-activating G protein-coupled receptor signaling pathway, cAMP biosynthetic process, regulation of adaptive immune response,	11.2676	6.44915	14.3932	23.828	19.8014	19.8618
ENSG00000129467	chr14	24318349	24335093	-	ADCY4	protein_coding	This gene encodes a member of the family of adenylate cyclases, which are membrane-associated enzymes that catalyze the formation of the secondary messenger cyclic adenosine monophosphate (cAMP). Mouse studies show that adenylate cyclase 4, along with adenylate cyclases 2 and 3, is expressed in olfactory cilia, suggesting that several different adenylate cyclases may couple to olfactory receptors…	196883	GO:0030425, GO:0016020, GO:0005887, GO:0005886, GO:0005737,	dendrite, membrane, integral component of plasma membrane, plasma membrane, cytoplasm,	GO:0046872, GO:0005524, GO:0005515, GO:0005080, GO:0004016, GO:0004016,	metal ion binding, ATP binding, protein binding, protein kinase C binding, adenylate cyclase activity, adenylate cyclase activity,	GO:0035556, GO:0007189, GO:0007188, GO:0006171,	intracellular signal transduction, adenylate cyclase-activating G protein-coupled receptor signaling pathway, adenylate cyclase-modulating G protein-coupled receptor signaling pathway, cAMP biosynthetic process,	0.18403	0.140801	0.0334733	0	0.0297937	0
ENSG00000138031	chr2	24819169	24919839	-	ADCY3	protein_coding	This gene encodes adenylyl cyclase 3 which is a membrane-associated enzyme and catalyzes the formation of the secondary messenger cyclic adenosine monophosphate (cAMP). This protein appears to be widely expressed in various human tissues and may be involved in a number of physiological and pathophysiological metabolic processes. Two transcript variants encoding different isoforms have been found …	109	GO:0060170, GO:0016021, GO:0016020, GO:0005929, GO:0005887, GO:0005886, GO:0005886, GO:0005794, GO:0005737,	ciliary membrane, integral component of membrane, membrane, cilium, integral component of plasma membrane, plasma membrane, plasma membrane, Golgi apparatus, cytoplasm,	GO:0046872, GO:0005524, GO:0005516, GO:0004016, GO:0004016,	metal ion binding, ATP binding, calmodulin binding, adenylate cyclase activity, adenylate cyclase activity,	GO:1904322, GO:0035556, GO:0030317, GO:0008355, GO:0007608, GO:0007340, GO:0007338, GO:0007189, GO:0007189, GO:0007165, GO:0006171, GO:0006171,	cellular response to forskolin, intracellular signal transduction, flagellated sperm motility, olfactory learning, sensory perception of smell, acrosome reaction, single fertilization, adenylate cyclase-activating G protein-coupled receptor signaling pathway, adenylate cyclase-activating G protein-coupled receptor signaling pathway, signal transduction, cAMP biosynthetic process, cAMP biosyntheti…	26.1806	19.9682	26.5215	34.5345	33.723	27.3553
ENSG00000155897	chr8	130780301	131042426	-	ADCY8	protein_coding	Adenylate cyclase is a membrane bound enzyme that catalyses the formation of cyclic AMP from ATP. The enzymatic activity is under the control of several hormones, and different polypeptides participate in the transduction of the signal from the receptor to the catalytic moiety. Stimulatory or inhibitory receptors (Rs and Ri) interact with G proteins (Gs and Gi) that exhibit GTPase activity and th…	114	GO:0099056, GO:0098978, GO:0098686, GO:0098685, GO:0070161, GO:0060076, GO:0048786, GO:0045121, GO:0044853, GO:0032809, GO:0030665, GO:0030425, GO:0030424, GO:0016324, GO:0016323, GO:0016020, GO:0015629, GO:0014069, GO:0005905, GO:0005901, GO:0005887, GO:0005886, GO:0005886,	integral component of presynaptic membrane, glutamatergic synapse, hippocampal mossy fiber to CA3 synapse, Schaffer collateral - CA1 synapse, anchoring junction, excitatory synapse, presynaptic active zone, membrane raft, plasma membrane raft, neuronal cell body membrane, clathrin-coated vesicle membrane, dendrite, axon, apical plasma membrane, basolateral plasma membrane, membrane, actin cytoske…	GO:0051721, GO:0046983, GO:0046982, GO:0046872, GO:0042803, GO:0008294, GO:0005524, GO:0005516, GO:0004016, GO:0004016, GO:0003779,	protein phosphatase 2A binding, protein dimerization activity, protein heterodimerization activity, metal ion binding, protein homodimerization activity, calcium- and calmodulin-responsive adenylate cyclase activity, ATP binding, calmodulin binding, adenylate cyclase activity, adenylate cyclase activity, actin binding,	GO:1904322, GO:1900454, GO:1900273, GO:0150076, GO:0080135, GO:0071377, GO:0071333, GO:0071315, GO:0071277, GO:0051480, GO:0051260, GO:0051259, GO:0050796, GO:0042593, GO:0038003, GO:0035774, GO:0035556, GO:0034199, GO:0032793, GO:0031915, GO:0010255, GO:0007626, GO:0007616, GO:0007613, GO:0007611, GO:0007204, GO:0007189, GO:0007165, GO:0006171,	cellular response to forskolin, positive regulation of long-term synaptic depression, positive regulation of long-term synaptic potentiation, neuroinflammatory response, regulation of cellular response to stress, cellular response to glucagon stimulus, cellular response to glucose stimulus, cellular response to morphine, cellular response to calcium ion, regulation of cytosolic calcium ion concen…	12.7014	24.6756	23.0573	25.7027	36.5297	28.4643
ENSG00000162104	chr16	3953387	4116185	-	ADCY9	protein_coding	Adenylate cyclase is a membrane bound enzyme that catalyses the formation of cyclic AMP from ATP. It is regulated by a family of G protein-coupled receptors, protein kinases, and calcium. The type 9 adenylyl cyclase is a widely distributed adenylyl cyclase, and it is stimulated by beta-adrenergic receptor activation but is insensitive to forskolin, calcium, and somatostatin. [provided by RefSeq, …	115	GO:0030425, GO:0030424, GO:0016021, GO:0005887, GO:0005887, GO:0005886,	dendrite, axon, integral component of membrane, integral component of plasma membrane, integral component of plasma membrane, plasma membrane,	GO:0046872, GO:0005524, GO:0004016, GO:0004016,	metal ion binding, ATP binding, adenylate cyclase activity, adenylate cyclase activity,	GO:0071880, GO:0035556, GO:0007189, GO:0007189, GO:0007165, GO:0006171, GO:0001701,	adenylate cyclase-activating adrenergic receptor signaling pathway, intracellular signal transduction, adenylate cyclase-activating G protein-coupled receptor signaling pathway, adenylate cyclase-activating G protein-coupled receptor signaling pathway, signal transduction, cAMP biosynthetic process, in utero embryonic development,	16.3153	15.2699	17.0234	23.6256	19.8161	18.9362
ENSG00000164742	chr7	45574140	45723116	+	ADCY1	protein_coding	This gene encodes a member of the of adenylate cyclase gene family that is primarily expressed in the brain. This protein is regulated by calcium/calmodulin concentration and may be involved in brain development. Alternate splicing results in multiple transcript variants. [provided by RefSeq, Aug 2013].	107	GO:0099061, GO:0098978, GO:0098686, GO:0098685, GO:0070062, GO:0045121, GO:0005887, GO:0005887, GO:0005886, GO:0005886, GO:0005737, GO:0005634,	integral component of postsynaptic density membrane, glutamatergic synapse, hippocampal mossy fiber to CA3 synapse, Schaffer collateral - CA1 synapse, extracellular exosome, membrane raft, integral component of plasma membrane, integral component of plasma membrane, plasma membrane, plasma membrane, cytoplasm, nucleus,	GO:0046872, GO:0008294, GO:0008294, GO:0005524, GO:0005516, GO:0004016,	metal ion binding, calcium- and calmodulin-responsive adenylate cyclase activity, calcium- and calmodulin-responsive adenylate cyclase activity, ATP binding, calmodulin binding, adenylate cyclase activity,	GO:2000300, GO:1904322, GO:1900273, GO:0150076, GO:0071277, GO:0042752, GO:0032793, GO:0019933, GO:0010226, GO:0009410, GO:0007623, GO:0007616, GO:0007420, GO:0007409, GO:0007189, GO:0007189, GO:0006171, GO:0006171,	regulation of synaptic vesicle exocytosis, cellular response to forskolin, positive regulation of long-term synaptic potentiation, neuroinflammatory response, cellular response to calcium ion, regulation of circadian rhythm, positive regulation of CREB transcription factor activity, cAMP-mediated signaling, response to lithium ion, response to xenobiotic stimulus, circadian rhythm, long-term memo…	24.6318	16.8172	44.4769	71.974	67.1688	62.4261
ENSG00000072062	chr19	14091688	14118084	-	PRKACA	protein_coding	This gene encodes one of the catalytic subunits of protein kinase A, which exists as a tetrameric holoenzyme with two regulatory subunits and two catalytic subunits, in its inactive form. cAMP causes the dissociation of the inactive holoenzyme into a dimer of regulatory subunits bound to four cAMP and two free monomeric catalytic subunits. Four different regulatory subunits and three catalytic su…	5566	GO:0097546, GO:0070062, GO:0048471, GO:0044853, GO:0043197, GO:0036126, GO:0034704, GO:0031594, GO:0016607, GO:0016020, GO:0005952, GO:0005952, GO:0005930, GO:0005829, GO:0005813, GO:0005739, GO:0005737, GO:0005654, GO:0005634, GO:0005634, GO:0005634, GO:0001669,	ciliary base, extracellular exosome, perinuclear region of cytoplasm, plasma membrane raft, dendritic spine, sperm flagellum, calcium channel complex, neuromuscular junction, nuclear speck, membrane, cAMP-dependent protein kinase complex, cAMP-dependent protein kinase complex, axoneme, cytosol, centrosome, mitochondrion, cytoplasm, nucleoplasm, nucleus, nucleus, nucleus, acrosomal vesicle,	GO:0106310, GO:0034237, GO:0034237, GO:0031625, GO:0030145, GO:0019904, GO:0019901, GO:0005524, GO:0005515, GO:0004712, GO:0004691, GO:0004691, GO:0004691, GO:0004691, GO:0004679, GO:0004674, GO:0004674, GO:0004674, GO:0004672, GO:0000287,	protein serine kinase activity, protein kinase A regulatory subunit binding, protein kinase A regulatory subunit binding, ubiquitin protein ligase binding, manganese ion binding, protein domain specific binding, protein kinase binding, ATP binding, protein binding, protein serine/threonine/tyrosine kinase activity, cAMP-dependent protein kinase activity, cAMP-dependent protein kinase activity, cA…	GO:2000810, GO:1990044, GO:1903779, GO:1901621, GO:0086064, GO:0071872, GO:0071374, GO:0071333, GO:0070613, GO:0070417, GO:0061136, GO:0060314, GO:0055117, GO:0051726, GO:0051480, GO:0050804, GO:0048240, GO:0046827, GO:0046777, GO:0045667, GO:0043393, GO:0035584, GO:0034605, GO:0034380, GO:0019221, GO:0018107, GO:0018105, GO:0018105, GO:0018105, GO:0016241, GO:0010881, GO:0010737, GO:0006611, GO:…	regulation of bicellular tight junction assembly, protein localization to lipid droplet, regulation of cardiac conduction, negative regulation of smoothened signaling pathway involved in dorsal/ventral neural tube patterning, cell communication by electrical coupling involved in cardiac conduction, cellular response to epinephrine stimulus, cellular response to parathyroid hormone stimulus, cellu…	107.646	77.9689	87.9439	95.7929	98.8142	94.041
ENSG00000142875	chr1	84078062	84238498	+	PRKACB	protein_coding	The protein encoded by this gene is a member of the serine/threonine protein kinase family. The encoded protein is a catalytic subunit of cAMP (cyclic AMP)-dependent protein kinase, which mediates signalling though cAMP. cAMP signaling is important to a number of processes, including cell proliferaton and differentiation. Multiple alternatively spliced transcript variants encoding distinct isofor…	5567	GO:0097546, GO:0070062, GO:0005952, GO:0005886, GO:0005829, GO:0005813, GO:0005654, GO:0005634,	ciliary base, extracellular exosome, cAMP-dependent protein kinase complex, plasma membrane, cytosol, centrosome, nucleoplasm, nucleus,	GO:0106310, GO:0031625, GO:0005524, GO:0005515, GO:0004691, GO:0004691, GO:0004679, GO:0004674, GO:0000287,	protein serine kinase activity, ubiquitin protein ligase binding, ATP binding, protein binding, cAMP-dependent protein kinase activity, cAMP-dependent protein kinase activity, AMP-activated protein kinase activity, protein serine/threonine kinase activity, magnesium ion binding,	GO:1901621, GO:0070613, GO:0034380, GO:0010737, GO:0007188, GO:0007165, GO:0006468, GO:0003091, GO:0001843,	negative regulation of smoothened signaling pathway involved in dorsal/ventral neural tube patterning, regulation of protein processing, high-density lipoprotein particle assembly, protein kinase A signaling, adenylate cyclase-modulating G protein-coupled receptor signaling pathway, signal transduction, protein phosphorylation, renal water homeostasis, neural tube closure,	39.2651	48.1002	81.8111	138.117	97.3884	91.5123
ENSG00000165059	chr9	69012529	69014113	-	PRKACG	protein_coding	Cyclic AMP-dependent protein kinase (PKA) consists of two catalytic subunits and a regulatory subunit dimer. This gene encodes the gamma form of its catalytic subunit. The gene is intronless and is thought to be a retrotransposon derived from the gene for the alpha form of the PKA catalytic subunit. [provided by RefSeq, Jul 2008].	5568	GO:0097546, GO:0005829, GO:0005654, GO:0005634,	ciliary base, cytosol, nucleoplasm, nucleus,	GO:0106310, GO:0034237, GO:0005524, GO:0005515, GO:0004691, GO:0004679, GO:0004674,	protein serine kinase activity, protein kinase A regulatory subunit binding, ATP binding, protein binding, cAMP-dependent protein kinase activity, AMP-activated protein kinase activity, protein serine/threonine kinase activity,	GO:0034380, GO:0010737, GO:0008584, GO:0007283, GO:0006468, GO:0003091,	high-density lipoprotein particle assembly, protein kinase A signaling, male gonad development, spermatogenesis, protein phosphorylation, renal water homeostasis,	0	0	0	0	0	0
ENSG00000198523	chr6	118548298	118560730	+	PLN	protein_coding	The protein encoded by this gene is found as a pentamer and is a major substrate for the cAMP-dependent protein kinase in cardiac muscle. The encoded protein is an inhibitor of cardiac muscle sarcoplasmic reticulum Ca(2+)-ATPase in the unphosphorylated state, but inhibition is relieved upon phosphorylation of the protein. The subsequent activation of the Ca(2+) pump leads to enhanced muscle relax…	5350	GO:0090534, GO:0048471, GO:0033017, GO:0033017, GO:0031966, GO:0016529, GO:0016020, GO:0016020, GO:0005783, GO:0005739,	calcium ion-transporting ATPase complex, perinuclear region of cytoplasm, sarcoplasmic reticulum membrane, sarcoplasmic reticulum membrane, mitochondrial membrane, sarcoplasmic reticulum, membrane, membrane, endoplasmic reticulum, mitochondrion,	GO:0051117, GO:0042803, GO:0042802, GO:0042030, GO:0042030, GO:0042030, GO:0005515, GO:0004857,	ATPase binding, protein homodimerization activity, identical protein binding, ATPase inhibitor activity, ATPase inhibitor activity, ATPase inhibitor activity, protein binding, enzyme inhibitor activity,	GO:1902081, GO:1902081, GO:1901897, GO:1901895, GO:1901895, GO:1901894, GO:1901877, GO:1901877, GO:1901020, GO:1901020, GO:0090281, GO:0086092, GO:0086036, GO:0086023, GO:0086004, GO:0060314, GO:0055119, GO:0051926, GO:0051924, GO:0051924, GO:0051480, GO:0048738, GO:0046716, GO:0043086, GO:0032780, GO:0032780, GO:0010881, GO:0010459, GO:0010459, GO:0008016, GO:0008015, GO:0007219, GO:0002026,	negative regulation of calcium ion import into sarcoplasmic reticulum, negative regulation of calcium ion import into sarcoplasmic reticulum, regulation of relaxation of cardiac muscle, negative regulation of ATPase-coupled calcium transmembrane transporter activity, negative regulation of ATPase-coupled calcium transmembrane transporter activity, regulation of ATPase-coupled calcium transmembran…	0	0	0	0	0	0.247217
ENSG00000170290	chr11	107707378	107719693	-	SLN	protein_coding	Sarcoplasmic reticulum Ca(2+)-ATPases are transmembrane proteins that catalyze the ATP-dependent transport of Ca(2+) from the cytosol into the lumen of the sarcoplasmic reticulum in muscle cells. This gene encodes a small proteolipid that regulates several sarcoplasmic reticulum Ca(2+)-ATPases. The transmembrane protein interacts with Ca(2+)-ATPases and reduces the accumulation of Ca(2+) in the s…	6588	GO:0033017, GO:0016529, GO:0016021,	sarcoplasmic reticulum membrane, sarcoplasmic reticulum, integral component of membrane,	GO:0051117, GO:0005515, GO:0004857,	ATPase binding, protein binding, enzyme inhibitor activity,	GO:1901895, GO:1901894, GO:1901881, GO:1901877, GO:1901077, GO:1901020, GO:0120162, GO:0090281, GO:0070296, GO:0051924, GO:0043242, GO:0043086, GO:0006816,	negative regulation of ATPase-coupled calcium transmembrane transporter activity, regulation of ATPase-coupled calcium transmembrane transporter activity, positive regulation of protein depolymerization, negative regulation of calcium ion binding, regulation of relaxation of muscle, negative regulation of calcium ion transmembrane transporter activity, positive regulation of cold-induced thermoge…	0	0	0	0.789007	0	0.273003
ENSG00000227877	chr10	59736692	59756041	-	MRLN	protein_coding	This gene encodes a small peptide that shares structural similarity to the small peptides sarcolipin and phospholamban, which are key regulators of sarcoplasmic reticulum Ca(2+)-ATPases (SERCAs). This protein is thought to have a similar function to these peptides, regulating Ca(2+) reuptake in the sarcoplasmic reticulum by inhibiting the Ca(2+) pump activity of SERCAs. Alternative splicing resul…	100507027	GO:0033017, GO:0016021,	sarcoplasmic reticulum membrane, integral component of membrane,	GO:0004857,	enzyme inhibitor activity,	GO:1990036, GO:1902081, GO:1901895, GO:1901877, GO:0043086, GO:0009611,	calcium ion import into sarcoplasmic reticulum, negative regulation of calcium ion import into sarcoplasmic reticulum, negative regulation of ATPase-coupled calcium transmembrane transporter activity, negative regulation of calcium ion binding, negative regulation of catalytic activity, response to wounding,	0.0841308	0	0	0	0.163445	0.0841008
ENSG00000164096	chr4	119296419	119304445	-	C4orf3	protein_coding		401152	GO:0016021, GO:0005789,	integral component of membrane, endoplasmic reticulum membrane,			GO:1901895, GO:1901877,	negative regulation of ATPase-coupled calcium transmembrane transporter activity, negative regulation of calcium ion binding,	48.574	70.539	72.9112	94.8427	105.896	85.6421
ENSG00000259120	chr17	75646243	75647977	+	SMIM6	protein_coding		100130933	GO:0016021,	integral component of membrane,					0.91134	1.83031	0.248645	0	0.221313	0
ENSG00000074370	chr17	3923870	3964464	-	ATP2A3	protein_coding	This gene encodes one of the SERCA Ca(2+)-ATPases, which are intracellular pumps located in the sarcoplasmic or endoplasmic reticula of muscle cells. This enzyme catalyzes the hydrolysis of ATP coupled with the translocation of calcium from the cytosol to the sarcoplasmic reticulum lumen, and is involved in calcium sequestration associated with muscular excitation and contraction. Alternative spl…	489	GO:0033017, GO:0031965, GO:0031095, GO:0031090, GO:0016529, GO:0016021, GO:0005789, GO:0005783,	sarcoplasmic reticulum membrane, nuclear membrane, platelet dense tubular network membrane, organelle membrane, sarcoplasmic reticulum, integral component of membrane, endoplasmic reticulum membrane, endoplasmic reticulum,	GO:0046872, GO:0044325, GO:0030899, GO:0016887, GO:0015662, GO:0015085, GO:0008656, GO:0005524, GO:0005515, GO:0005388, GO:0005388, GO:0005388,	metal ion binding, transmembrane transporter binding, calcium-dependent ATPase activity, ATP hydrolysis activity, P-type ion transporter activity, calcium ion transmembrane transporter activity, cysteine-type endopeptidase activator activity involved in apoptotic process, ATP binding, protein binding, P-type calcium transporter activity, P-type calcium transporter activity, P-type calcium transpo…	GO:1903779, GO:1903515, GO:1900121, GO:0150104, GO:0070588, GO:0070588, GO:0070059, GO:0034220, GO:0034220, GO:0006919, GO:0006874, GO:0006874, GO:0006816,	regulation of cardiac conduction, calcium ion transport from cytosol to endoplasmic reticulum, negative regulation of receptor binding, transport across blood-brain barrier, calcium ion transmembrane transport, calcium ion transmembrane transport, intrinsic apoptotic signaling pathway in response to endoplasmic reticulum stress, ion transmembrane transport, ion transmembrane transport, activation…	3.41009	1.8126	3.79991	2.66177	3.10326	3.01416
ENSG00000174437	chr12	110280756	110351093	+	ATP2A2	protein_coding	This gene encodes one of the SERCA Ca(2+)-ATPases, which are intracellular pumps located in the sarcoplasmic or endoplasmic reticula of the skeletal muscle. This enzyme catalyzes the hydrolysis of ATP coupled with the translocation of calcium from the cytosol into the sarcoplasmic reticulum lumen, and is involved in regulation of the contraction/relaxation cycle. Mutations in this gene cause Dari…	488	GO:0097470, GO:0033017, GO:0031095, GO:0016529, GO:0016021, GO:0016020, GO:0005887, GO:0005789, GO:0005789, GO:0005783,	ribbon synapse, sarcoplasmic reticulum membrane, platelet dense tubular network membrane, sarcoplasmic reticulum, integral component of membrane, membrane, integral component of plasma membrane, endoplasmic reticulum membrane, endoplasmic reticulum membrane, endoplasmic reticulum,	GO:0086039, GO:0086039, GO:0086039, GO:0086039, GO:0086039, GO:0044548, GO:0044325, GO:0019899, GO:0016887, GO:0015662, GO:0005524, GO:0005515, GO:0005509, GO:0005388, GO:0005388, GO:0005388,	P-type calcium transporter activity involved in regulation of cardiac muscle cell membrane potential, P-type calcium transporter activity involved in regulation of cardiac muscle cell membrane potential, P-type calcium transporter activity involved in regulation of cardiac muscle cell membrane potential, P-type calcium transporter activity involved in regulation of cardiac muscle cell membrane po…	GO:1990456, GO:1990036, GO:1990036, GO:1903779, GO:1903515, GO:1903233, GO:1900121, GO:0140056, GO:0098909, GO:0086036, GO:0086036, GO:0086036, GO:0070588, GO:0070588, GO:0070296, GO:0070050, GO:0045822, GO:0034976, GO:0034599, GO:0034220, GO:0034220, GO:0033292, GO:0032470, GO:0032469, GO:0016240, GO:0014898, GO:0014883, GO:0010882, GO:0010666, GO:0010460, GO:0008544, GO:0007155, GO:0006984, GO:…	mitochondrion-endoplasmic reticulum membrane tethering, calcium ion import into sarcoplasmic reticulum, calcium ion import into sarcoplasmic reticulum, regulation of cardiac conduction, calcium ion transport from cytosol to endoplasmic reticulum, regulation of calcium ion-dependent exocytosis of neurotransmitter, negative regulation of receptor binding, organelle localization by membrane tetherin…	119.691	107.82	133.786	160.338	157.112	144.427
ENSG00000196296	chr16	28878405	28904509	+	ATP2A1	protein_coding	This gene encodes one of the SERCA Ca(2+)-ATPases, which are intracellular pumps located in the sarcoplasmic or endoplasmic reticula of muscle cells. This enzyme catalyzes the hydrolysis of ATP coupled with the translocation of calcium from the cytosol to the sarcoplasmic reticulum lumen, and is involved in muscular excitation and contraction. Mutations in this gene cause some autosomal recessive…	487	GO:0034704, GO:0033017, GO:0033017, GO:0033017, GO:0031095, GO:0016529, GO:0016021, GO:0016021, GO:0016021, GO:0005789, GO:0005739,	calcium channel complex, sarcoplasmic reticulum membrane, sarcoplasmic reticulum membrane, sarcoplasmic reticulum membrane, platelet dense tubular network membrane, sarcoplasmic reticulum, integral component of membrane, integral component of membrane, integral component of membrane, endoplasmic reticulum membrane, mitochondrion,	GO:0042803, GO:0030899, GO:0016887, GO:0015662, GO:0005524, GO:0005515, GO:0005509, GO:0005388, GO:0005388, GO:0005388,	protein homodimerization activity, calcium-dependent ATPase activity, ATP hydrolysis activity, P-type ion transporter activity, ATP binding, protein binding, calcium ion binding, P-type calcium transporter activity, P-type calcium transporter activity, P-type calcium transporter activity,	GO:1990036, GO:1903779, GO:1902082, GO:1901896, GO:0106134, GO:0090076, GO:0070588, GO:0070509, GO:0070059, GO:0051659, GO:0051561, GO:0034976, GO:0034220, GO:0034220, GO:0032471, GO:0032470, GO:0031448, GO:0008637, GO:0006874, GO:0006816,	calcium ion import into sarcoplasmic reticulum, regulation of cardiac conduction, positive regulation of calcium ion import into sarcoplasmic reticulum, positive regulation of ATPase-coupled calcium transmembrane transporter activity, positive regulation of cardiac muscle cell contraction, relaxation of skeletal muscle, calcium ion transmembrane transport, calcium ion import, intrinsic apoptotic …	4.0456	3.59052	2.35473	1.6623	2.09589	2.04904
ENSG00000130528	chr19	49151198	49155424	-	HRC	protein_coding	This gene encodes a luminal sarcoplasmic reticulum protein identified by its ability to bind low-density lipoprotein with high affinity. The protein interacts with the cytoplasmic domain of triadin, the main transmembrane protein of the junctional sarcoplasmic reticulum (SR) of skeletal muscle. The protein functions in the regulation of releasable calcium into the SR. [provided by RefSeq, Sep 200…	3270	GO:0033018, GO:0030018, GO:0005788,	sarcoplasmic reticulum lumen, Z disc, endoplasmic reticulum lumen,	GO:0051117, GO:0044325, GO:0005515, GO:0005509,	ATPase binding, transmembrane transporter binding, protein binding, calcium ion binding,	GO:1903169, GO:1901899, GO:1901844, GO:0060314, GO:0051480, GO:0045823, GO:0033135, GO:0010881, GO:0010880, GO:0010460, GO:0006936, GO:0002027,	regulation of calcium ion transmembrane transport, positive regulation of relaxation of cardiac muscle, regulation of cell communication by electrical coupling involved in cardiac conduction, regulation of ryanodine-sensitive calcium-release channel activity, regulation of cytosolic calcium ion concentration, positive regulation of heart contraction, regulation of peptidyl-serine phosphorylation,…	163.847	42.7262	85.9868	18.7252	35.8953	61.72
ENSG00000109689	chr4	26857678	27025381	+	STIM2	protein_coding	This gene is a member of the stromal interaction molecule (STIM) family and likely arose, along with related family member STIM1, from a common ancestral gene. The encoded protein functions to regulate calcium concentrations in the cytosol and endoplasmic reticulum, and is involved in the activation of plasma membrane Orai Ca(2+) entry channels. This gene initiates translation from a non-AUG (UUG…	57620	GO:0016021, GO:0005886, GO:0005886, GO:0005789, GO:0005783, GO:0005783,	integral component of membrane, plasma membrane, plasma membrane, endoplasmic reticulum membrane, endoplasmic reticulum, endoplasmic reticulum,	GO:0015279, GO:0005515, GO:0005509, GO:0005509, GO:0005246, GO:0005246,	store-operated calcium channel activity, protein binding, calcium ion binding, calcium ion binding, calcium channel regulator activity, calcium channel regulator activity,	GO:0070588, GO:0051928, GO:0051928, GO:0032237, GO:0032237, GO:0032237, GO:0006874, GO:0006874, GO:0002115,	calcium ion transmembrane transport, positive regulation of calcium ion transport, positive regulation of calcium ion transport, activation of store-operated calcium channel activity, activation of store-operated calcium channel activity, activation of store-operated calcium channel activity, cellular calcium ion homeostasis, cellular calcium ion homeostasis, store-operated calcium entry,	11.1377	9.08311	14.5782	18.5547	18.2982	15.0001
ENSG00000167323	chr11	3854527	4093210	+	STIM1	protein_coding	This gene encodes a type 1 transmembrane protein that mediates Ca2+ influx after depletion of intracellular Ca2+ stores by gating of store-operated Ca2+ influx channels (SOCs). It is one of several genes located in the imprinted gene domain of 11p15.5, an important tumor-suppressor gene region. Alterations in this region have been associated with the Beckwith-Wiedemann syndrome, Wilms tumor, rhab…	6786	GO:0044853, GO:0033017, GO:0032541, GO:0032541, GO:0030176, GO:0005887, GO:0005886, GO:0005886, GO:0005874, GO:0005789, GO:0005783, GO:0005783,	plasma membrane raft, sarcoplasmic reticulum membrane, cortical endoplasmic reticulum, cortical endoplasmic reticulum, integral component of endoplasmic reticulum membrane, integral component of plasma membrane, plasma membrane, plasma membrane, microtubule, endoplasmic reticulum membrane, endoplasmic reticulum, endoplasmic reticulum,	GO:0051010, GO:0042802, GO:0005515, GO:0005509, GO:0005509, GO:0005246, GO:0005246, GO:0005246, GO:0002020,	microtubule plus-end binding, identical protein binding, protein binding, calcium ion binding, calcium ion binding, calcium channel regulator activity, calcium channel regulator activity, calcium channel regulator activity, protease binding,	GO:2001256, GO:0070166, GO:0051924, GO:0045766, GO:0045762, GO:0032237, GO:0032237, GO:0006874, GO:0005513, GO:0002115, GO:0002115,	regulation of store-operated calcium entry, enamel mineralization, regulation of calcium ion transport, positive regulation of angiogenesis, positive regulation of adenylate cyclase activity, activation of store-operated calcium channel activity, activation of store-operated calcium channel activity, cellular calcium ion homeostasis, detection of calcium ion, store-operated calcium entry, store-o…	34.529	33.8124	27.3816	26.5016	23.7986	25.7054
ENSG00000160991	chr7	102433106	102456821	+	ORAI2	protein_coding		80228	GO:0030426, GO:0016021, GO:0016020,	growth cone, integral component of membrane, membrane,	GO:0015279, GO:0005515,	store-operated calcium channel activity, protein binding,	GO:0070588, GO:0002115,	calcium ion transmembrane transport, store-operated calcium entry,	32.2016	20.5112	27.9441	37.6638	36.5833	30.1407
ENSG00000175938	chr16	30949066	30956461	+	ORAI3	protein_coding		93129	GO:0016021, GO:0016020, GO:0005886,	integral component of membrane, membrane, plasma membrane,	GO:0015279, GO:0005515,	store-operated calcium channel activity, protein binding,	GO:0070588, GO:0002115,	calcium ion transmembrane transport, store-operated calcium entry,	13.8553	15.686	8.27557	4.68807	5.54715	4.86633
ENSG00000276045	chr12	121626550	121642677	+	ORAI1	protein_coding	The protein encoded by this gene is a membrane calcium channel subunit that is activated by the calcium sensor STIM1 when calcium stores are depleted. This type of channel is the primary way for calcium influx into T-cells. Defects in this gene are a cause of immune dysfunction with T-cell inactivation due to calcium entry defect type 1 (IDTICED1). [provided by RefSeq, Sep 2011].	84876	GO:0045121, GO:0044853, GO:0034704, GO:0016323, GO:0016020, GO:0016020, GO:0005887, GO:0005886,	membrane raft, plasma membrane raft, calcium channel complex, basolateral plasma membrane, membrane, membrane, integral component of plasma membrane, plasma membrane,	GO:0042802, GO:0015279, GO:0015279, GO:0005516, GO:0005515, GO:0005262,	identical protein binding, store-operated calcium channel activity, store-operated calcium channel activity, calmodulin binding, protein binding, calcium channel activity,	GO:0070588, GO:0070509, GO:0061180, GO:0051928, GO:0051924, GO:0045762, GO:0002250, GO:0002115, GO:0002115,	calcium ion transmembrane transport, calcium ion import, mammary gland epithelium development, positive regulation of calcium ion transport, regulation of calcium ion transport, positive regulation of adenylate cyclase activity, adaptive immune response, store-operated calcium entry, store-operated calcium entry,	7.32879	5.52354	6.92381	4.74032	4.99393	6.12337
ENSG00000006283	chr17	50561068	50627474	+	CACNA1G	protein_coding	Voltage-sensitive calcium channels mediate the entry of calcium ions into excitable cells, and are also involved in a variety of calcium-dependent processes, including muscle contraction, hormone or neurotransmitter release, gene expression, cell motility, cell division, and cell death. This gene encodes a T-type, low-voltage activated calcium channel. The T-type channels generate currents that a…	8913	GO:0045202, GO:0043005, GO:0005891, GO:0005886, GO:0005737, GO:0001518,	synapse, neuron projection, voltage-gated calcium channel complex, plasma membrane, cytoplasm, voltage-gated sodium channel complex,	GO:0097110, GO:0086059, GO:0086056, GO:0008332, GO:0008332, GO:0005248,	scaffold protein binding, voltage-gated calcium channel activity involved SA node cell action potential, voltage-gated calcium channel activity involved in AV node cell action potential, low voltage-gated calcium channel activity, low voltage-gated calcium channel activity, voltage-gated sodium channel activity,	GO:0086091, GO:0086046, GO:0086045, GO:0086027, GO:0086018, GO:0086016, GO:0086015, GO:0086010, GO:0086002, GO:0070588, GO:0070509, GO:0070509, GO:0060371, GO:0045956, GO:0042391, GO:0035725, GO:0034765, GO:0019228, GO:0010045, GO:0007268, GO:0003163,	regulation of heart rate by cardiac conduction, membrane depolarization during SA node cell action potential, membrane depolarization during AV node cell action potential, AV node cell to bundle of His cell signaling, SA node cell to atrial cardiac muscle cell signaling, AV node cell action potential, SA node cell action potential, membrane depolarization during action potential, cardiac muscle c…	72.5288	57.0611	43.2758	13.8663	21.2398	23.7431
ENSG00000081248	chr1	201039512	201112566	-	CACNA1S	protein_coding	This gene encodes one of the five subunits of the slowly inactivating L-type voltage-dependent calcium channel in skeletal muscle cells. Mutations in this gene have been associated with hypokalemic periodic paralysis, thyrotoxic periodic paralysis and malignant hyperthermia susceptibility. [provided by RefSeq, Jul 2008].	779	GO:1990454, GO:0031674, GO:0030315, GO:0016529, GO:0005891, GO:0005891, GO:0005886, GO:0005737,	L-type voltage-gated calcium channel complex, I band, T-tubule, sarcoplasmic reticulum, voltage-gated calcium channel complex, voltage-gated calcium channel complex, plasma membrane, cytoplasm,	GO:0140677, GO:0046872, GO:0036094, GO:0008331, GO:0008331, GO:0005516, GO:0005515, GO:0005245,	molecular function activator activity, metal ion binding, small molecule binding, high voltage-gated calcium channel activity, high voltage-gated calcium channel activity, calmodulin binding, protein binding, voltage-gated calcium channel activity,	GO:0098703, GO:0071313, GO:0070588, GO:0048741, GO:0045933, GO:0043501, GO:0034765, GO:0007528, GO:0007520, GO:0007029, GO:0006941, GO:0006936, GO:0006816, GO:0002074, GO:0001501,	calcium ion import across plasma membrane, cellular response to caffeine, calcium ion transmembrane transport, skeletal muscle fiber development, positive regulation of muscle contraction, skeletal muscle adaptation, regulation of ion transmembrane transport, neuromuscular junction development, myoblast fusion, endoplasmic reticulum organization, striated muscle contraction, muscle contraction, c…	0.681954	0	0.394011	0.0772633	0.2338	0.0802012
ENSG00000100346	chr22	39570753	39689737	+	CACNA1I	protein_coding	This gene encodes the pore-forming alpha subunit of a voltage gated calcium channel. The encoded protein is a member of a subfamily of calcium channels referred to as is a low voltage-activated, T-type, calcium channel. The channel encoded by this protein is characterized by a slower activation and inactivation compared to other T-type calcium channels. This protein may be involved in calcium sig…	8911	GO:0043005, GO:0005891, GO:0001518,	neuron projection, voltage-gated calcium channel complex, voltage-gated sodium channel complex,	GO:0008332, GO:0005515, GO:0005248, GO:0005245,	low voltage-gated calcium channel activity, protein binding, voltage-gated sodium channel activity, voltage-gated calcium channel activity,	GO:0086010, GO:0070588, GO:0070509, GO:0045956, GO:0035725, GO:0034765, GO:0030431, GO:0030317, GO:0019228, GO:0007165,	membrane depolarization during action potential, calcium ion transmembrane transport, calcium ion import, positive regulation of calcium ion-dependent exocytosis, sodium ion transmembrane transport, regulation of ion transmembrane transport, sleep, flagellated sperm motility, neuronal action potential, signal transduction,	4.97517	0.894612	3.27778	2.51704	2.60568	1.78767
ENSG00000102001	chrX	49205063	49233371	-	CACNA1F	protein_coding	This gene encodes a multipass transmembrane protein that functions as an alpha-1 subunit of the voltage-dependent calcium channel, which mediates the influx of calcium ions into the cell. The encoded protein forms a complex of alpha-1, alpha-2/delta, beta, and gamma subunits in a 1:1:1:1 ratio. Mutations in this gene can cause X-linked eye disorders, including congenital stationary night blindnes…	778	GO:0043204, GO:0016021, GO:0005891, GO:0005891, GO:0001750,	perikaryon, integral component of membrane, voltage-gated calcium channel complex, voltage-gated calcium channel complex, photoreceptor outer segment,	GO:0046872, GO:0008331, GO:0005245,	metal ion binding, high voltage-gated calcium channel activity, voltage-gated calcium channel activity,	GO:0098703, GO:0050908, GO:0034765, GO:0007601,	calcium ion import across plasma membrane, detection of light stimulus involved in visual perception, regulation of ion transmembrane transport, visual perception,	0.178572	0.204937	0.116929	0.0343938	0	0.0357016
ENSG00000141837	chr19	13206442	13633025	-	CACNA1A	protein_coding	Voltage-dependent calcium channels mediate the entry of calcium ions into excitable cells, and are also involved in a variety of calcium-dependent processes, including muscle contraction, hormone or neurotransmitter release, and gene expression. Calcium channels are multisubunit complexes composed of alpha-1, beta, alpha-2/delta, and gamma subunits. The channel activity is directed by the pore-fo…	773	GO:0045202, GO:0043025, GO:0043025, GO:0042995, GO:0016021, GO:0016021, GO:0005891, GO:0005886, GO:0005886, GO:0005737, GO:0005634,	synapse, neuronal cell body, neuronal cell body, cell projection, integral component of membrane, integral component of membrane, voltage-gated calcium channel complex, plasma membrane, plasma membrane, cytoplasm, nucleus,	GO:0046872, GO:0019905, GO:0008331, GO:0008331, GO:0008331, GO:0005515, GO:0005245, GO:0005245, GO:0001540,	metal ion binding, syntaxin binding, high voltage-gated calcium channel activity, high voltage-gated calcium channel activity, high voltage-gated calcium channel activity, protein binding, voltage-gated calcium channel activity, voltage-gated calcium channel activity, amyloid-beta binding,	GO:1904646, GO:1904646, GO:1904645, GO:0098703, GO:0070588, GO:0050804, GO:0034765, GO:0008219, GO:0007268, GO:0007204,	cellular response to amyloid-beta, cellular response to amyloid-beta, response to amyloid-beta, calcium ion import across plasma membrane, calcium ion transmembrane transport, modulation of chemical synaptic transmission, regulation of ion transmembrane transport, cell death, chemical synaptic transmission, positive regulation of cytosolic calcium ion concentration,	3.66909	1.31588	3.22841	6.70799	4.97855	4.79105
ENSG00000148408	chr9	137877789	138124624	+	CACNA1B	protein_coding	The protein encoded by this gene is the pore-forming subunit of an N-type voltage-dependent calcium channel, which controls neurotransmitter release from neurons. The encoded protein forms a complex with alpha-2, beta, and delta subunits to form the high-voltage activated channel. This channel is sensitive to omega-conotoxin-GVIA and omega-agatoxin-IIIA but insensitive to dihydropyridines. Two tr…	774	GO:0045202, GO:0043025, GO:0005891, GO:0005886,	synapse, neuronal cell body, voltage-gated calcium channel complex, plasma membrane,	GO:0008331, GO:0008331, GO:0008022, GO:0005524, GO:0005515, GO:0005509, GO:0005245, GO:0001540,	high voltage-gated calcium channel activity, high voltage-gated calcium channel activity, protein C-terminus binding, ATP binding, protein binding, calcium ion binding, voltage-gated calcium channel activity, amyloid-beta binding,	GO:1904645, GO:0098703, GO:0050804, GO:0034765, GO:0007268,	response to amyloid-beta, calcium ion import across plasma membrane, modulation of chemical synaptic transmission, regulation of ion transmembrane transport, chemical synaptic transmission,	17.0003	18.7069	24.5009	59.6121	46.7481	42.9853
ENSG00000151067	chr12	1970786	2697950	+	CACNA1C	protein_coding	This gene encodes an alpha-1 subunit of a voltage-dependent calcium channel. Calcium channels mediate the influx of calcium ions into the cell upon membrane polarization. The alpha-1 subunit consists of 24 transmembrane segments and forms the pore through which ions pass into the cell. The calcium channel consists of a complex of alpha-1, alpha-2/delta, beta, and gamma subunits in a 1:1:1:1 ratio…	775	GO:1990454, GO:0098839, GO:0070161, GO:0043204, GO:0030425, GO:0030018, GO:0016021, GO:0014069, GO:0005891, GO:0005891, GO:0005887, GO:0005886, GO:0005886, GO:0005737,	L-type voltage-gated calcium channel complex, postsynaptic density membrane, anchoring junction, perikaryon, dendrite, Z disc, integral component of membrane, postsynaptic density, voltage-gated calcium channel complex, voltage-gated calcium channel complex, integral component of plasma membrane, plasma membrane, plasma membrane, cytoplasm,	GO:0086056, GO:0086007, GO:0086007, GO:0051393, GO:0046872, GO:0008331, GO:0008331, GO:0008331, GO:0005516, GO:0005515, GO:0005245, GO:0005245,	voltage-gated calcium channel activity involved in AV node cell action potential, voltage-gated calcium channel activity involved in cardiac muscle cell action potential, voltage-gated calcium channel activity involved in cardiac muscle cell action potential, alpha-actinin binding, metal ion binding, high voltage-gated calcium channel activity, high voltage-gated calcium channel activity, high vo…	GO:0098912, GO:0098911, GO:0098703, GO:0086091, GO:0086064, GO:0086045, GO:0086012, GO:0086002, GO:0070588, GO:0070588, GO:0061577, GO:0061337, GO:0060402, GO:0060402, GO:0045762, GO:0043010, GO:0035585, GO:0035115, GO:0010881, GO:0010881, GO:0007507, GO:0007204, GO:0002520,	membrane depolarization during atrial cardiac muscle cell action potential, regulation of ventricular cardiac muscle cell action potential, calcium ion import across plasma membrane, regulation of heart rate by cardiac conduction, cell communication by electrical coupling involved in cardiac conduction, membrane depolarization during AV node cell action potential, membrane depolarization during c…	8.13408	5.08373	7.64726	18.6727	15.9031	14.1519
ENSG00000157388	chr3	53328963	53813733	+	CACNA1D	protein_coding	Voltage-dependent calcium channels mediate the entry of calcium ions into excitable cells, and are also involved in a variety of calcium-dependent processes, including muscle contraction, hormone or neurotransmitter release, and gene expression. Calcium channels are multisubunit complexes composed of alpha-1, beta, alpha-2/delta, and gamma subunits. The channel activity is directed by the pore-fo…	776	GO:1990454, GO:0030018, GO:0005891, GO:0005891, GO:0005886, GO:0005886,	L-type voltage-gated calcium channel complex, Z disc, voltage-gated calcium channel complex, voltage-gated calcium channel complex, plasma membrane, plasma membrane,	GO:0086059, GO:0086007, GO:0051393, GO:0046872, GO:0030506, GO:0008331, GO:0005515, GO:0005262, GO:0005245,	voltage-gated calcium channel activity involved SA node cell action potential, voltage-gated calcium channel activity involved in cardiac muscle cell action potential, alpha-actinin binding, metal ion binding, ankyrin binding, high voltage-gated calcium channel activity, protein binding, calcium channel activity, voltage-gated calcium channel activity,	GO:1901379, GO:1901016, GO:0098703, GO:0086091, GO:0086046, GO:0086012, GO:0086002, GO:0070588, GO:0070509, GO:0060372, GO:0051928, GO:0045762, GO:0007605, GO:0007188, GO:0006816,	regulation of potassium ion transmembrane transport, regulation of potassium ion transmembrane transporter activity, calcium ion import across plasma membrane, regulation of heart rate by cardiac conduction, membrane depolarization during SA node cell action potential, membrane depolarization during cardiac muscle cell action potential, cardiac muscle cell action potential involved in contraction…	4.39863	3.24124	5.06271	7.54607	5.42845	4.52921
ENSG00000196557	chr16	1153121	1221772	+	CACNA1H	protein_coding	This gene encodes a T-type member of the alpha-1 subunit family, a protein in the voltage-dependent calcium channel complex. Calcium channels mediate the influx of calcium ions into the cell upon membrane polarization and consist of a complex of alpha-1, alpha-2/delta, beta, and gamma subunits in a 1:1:1:1 ratio. The alpha-1 subunit has 24 transmembrane segments and forms the pore through which i…	8912	GO:0043005, GO:0016021, GO:0005891, GO:0005887, GO:0001518,	neuron projection, integral component of membrane, voltage-gated calcium channel complex, integral component of plasma membrane, voltage-gated sodium channel complex,	GO:0097110, GO:0046872, GO:0008332, GO:0008332, GO:0005515, GO:0005248, GO:0005244,	scaffold protein binding, metal ion binding, low voltage-gated calcium channel activity, low voltage-gated calcium channel activity, protein binding, voltage-gated sodium channel activity, voltage-gated ion channel activity,	GO:2000344, GO:0098662, GO:0086010, GO:0070588, GO:0070509, GO:0070509, GO:0045956, GO:0042391, GO:0035865, GO:0035725, GO:0034765, GO:0034651, GO:0032870, GO:0032342, GO:0019228, GO:0008016, GO:0007520, GO:0007517, GO:0006936,	positive regulation of acrosome reaction, inorganic cation transmembrane transport, membrane depolarization during action potential, calcium ion transmembrane transport, calcium ion import, calcium ion import, positive regulation of calcium ion-dependent exocytosis, regulation of membrane potential, cellular response to potassium ion, sodium ion transmembrane transport, regulation of ion transmem…	138.004	92.3877	113.521	75.2274	65.0437	75.7886
ENSG00000198216	chr1	181317690	181808084	+	CACNA1E	protein_coding	Voltage-dependent calcium channels are multisubunit complexes consisting of alpha-1, alpha-2, beta, and delta subunits in a 1:1:1:1 ratio. These channels mediate the entry of calcium ions into excitable cells, and are also involved in a variety of calcium-dependent processes, including muscle contraction, hormone or neurotransmitter release, gene expression, cell motility, cell division and cell …	777	GO:0045202, GO:0043025, GO:0005891, GO:0005886,	synapse, neuronal cell body, voltage-gated calcium channel complex, plasma membrane,	GO:0022843, GO:0008331, GO:0005509, GO:0005245,	voltage-gated cation channel activity, high voltage-gated calcium channel activity, calcium ion binding, voltage-gated calcium channel activity,	GO:0098703, GO:0034765, GO:0007268,	calcium ion import across plasma membrane, regulation of ion transmembrane transport, chemical synaptic transmission,	9.91286	6.17001	15.7545	35.4075	27.5061	18.8169
ENSG00000175344	chr15	31923438	32173018	+	CHRNA7	protein_coding	The nicotinic acetylcholine receptors (nAChRs) are members of a superfamily of ligand-gated ion channels that mediate fast signal transmission at synapses. The nAChRs are thought to be hetero-pentamers composed of homologous subunits. The proposed structure for each subunit is a conserved N-terminal extracellular domain followed by three conserved transmembrane domains, a variable cytoplasmic loo…	1139	GO:0098794, GO:0070161, GO:0045211, GO:0045202, GO:0044853, GO:0043005, GO:0016021, GO:0005892, GO:0005892, GO:0005887, GO:0005886, GO:0005886,	postsynapse, anchoring junction, postsynaptic membrane, synapse, plasma membrane raft, neuron projection, integral component of membrane, acetylcholine-gated channel complex, acetylcholine-gated channel complex, integral component of plasma membrane, plasma membrane, plasma membrane,	GO:1904315, GO:0042803, GO:0042166, GO:0042166, GO:0030594, GO:0022848, GO:0022848, GO:0022848, GO:0017081, GO:0015643, GO:0015464, GO:0005515, GO:0005262, GO:0005231, GO:0005216, GO:0001540,	transmitter-gated ion channel activity involved in regulation of postsynaptic membrane potential, protein homodimerization activity, acetylcholine binding, acetylcholine binding, neurotransmitter receptor activity, acetylcholine-gated cation-selective channel activity, acetylcholine-gated cation-selective channel activity, acetylcholine-gated cation-selective channel activity, chloride channel re…	GO:2000463, GO:1905920, GO:1905906, GO:1905144, GO:1905144, GO:1904645, GO:1902991, GO:1902430, GO:1902004, GO:1901214, GO:1900273, GO:0140059, GO:0098815, GO:0097061, GO:0095500, GO:0070588, GO:0070374, GO:0060079, GO:0051247, GO:0050893, GO:0050890, GO:0050890, GO:0050877, GO:0050808, GO:0045766, GO:0043410, GO:0042391, GO:0035094, GO:0035094, GO:0034220, GO:0034220, GO:0032720, GO:0032720, GO:…	positive regulation of excitatory postsynaptic potential, positive regulation of CoA-transferase activity, regulation of amyloid fibril formation, response to acetylcholine, response to acetylcholine, response to amyloid-beta, regulation of amyloid precursor protein catabolic process, negative regulation of amyloid-beta formation, positive regulation of amyloid-beta formation, regulation of neuro…	0.283072	0.62266	0.617856	0.783741	1.12279	0.719219
ENSG00000166664	chr15	30357766	30393849	-	CHRFAM7A	protein_coding	The nicotinic acetylcholine receptors (nAChRs) are members of a superfamily of ligand-gated ion channels that mediate fast signal transmission at synapses. The family member CHRNA7, which is located on chromosome 15 in a region associated with several neuropsychiatric disorders, is partially duplicated and forms a hybrid with a novel gene from the family with sequence similarity 7 (FAM7A). Altern…	89832	GO:0045202, GO:0043005, GO:0005892, GO:0005887,	synapse, neuron projection, acetylcholine-gated channel complex, integral component of plasma membrane,	GO:1904315, GO:0042166, GO:0030594, GO:0022848, GO:0015464, GO:0005231,	transmitter-gated ion channel activity involved in regulation of postsynaptic membrane potential, acetylcholine binding, neurotransmitter receptor activity, acetylcholine-gated cation-selective channel activity, acetylcholine receptor activity, excitatory extracellular ligand-gated ion channel activity,	GO:0060079, GO:0050877, GO:0042391, GO:0034220, GO:0007271, GO:0007268, GO:0007165,	excitatory postsynaptic potential, nervous system process, regulation of membrane potential, ion transmembrane transport, synaptic transmission, cholinergic, chemical synaptic transmission, signal transduction,	0.108569	0.498394	0.394952	0.348515	1.08977	0.506475
ENSG00000105464	chr19	48394875	48444931	+	GRIN2D	protein_coding	N-methyl-D-aspartate (NMDA) receptors are a class of ionotropic glutamate receptors. NMDA channel has been shown to be involved in long-term potentiation, an activity-dependent increase in the efficiency of synaptic transmission thought to underlie certain kinds of memory and learning. NMDA receptor channels are heteromers composed of the key receptor subunit NMDAR1 (GRIN1) and 1 or more of the 4…	2906	GO:0099061, GO:0098978, GO:0098839, GO:0098686, GO:0070161, GO:0045211, GO:0017146, GO:0017146, GO:0017146, GO:0017146, GO:0005887, GO:0005886, GO:0005886, GO:0005886, GO:0005789,	integral component of postsynaptic density membrane, glutamatergic synapse, postsynaptic density membrane, hippocampal mossy fiber to CA3 synapse, anchoring junction, postsynaptic membrane, NMDA selective glutamate receptor complex, NMDA selective glutamate receptor complex, NMDA selective glutamate receptor complex, NMDA selective glutamate receptor complex, integral component of plasma membrane…	GO:1904315, GO:0042165, GO:0038023, GO:0022849, GO:0016595, GO:0015276, GO:0005515, GO:0004972, GO:0004972, GO:0004972, GO:0004972, GO:0004970,	transmitter-gated ion channel activity involved in regulation of postsynaptic membrane potential, neurotransmitter binding, signaling receptor activity, glutamate-gated calcium ion channel activity, glutamate binding, ligand-gated ion channel activity, protein binding, NMDA glutamate receptor activity, NMDA glutamate receptor activity, NMDA glutamate receptor activity, NMDA glutamate receptor act…	GO:2000463, GO:1904062, GO:0098976, GO:0097553, GO:0060291, GO:0060079, GO:0051968, GO:0051930, GO:0048168, GO:0048167, GO:0035249, GO:0035235, GO:0019722, GO:0008344, GO:0007420, GO:0001964,	positive regulation of excitatory postsynaptic potential, regulation of cation transmembrane transport, excitatory chemical synaptic transmission, calcium ion transmembrane import into cytosol, long-term synaptic potentiation, excitatory postsynaptic potential, positive regulation of synaptic transmission, glutamatergic, regulation of sensory perception of pain, regulation of neuronal synaptic pl…	51.157	21.4099	45.8619	40.5165	41.9532	34.8695
ENSG00000116032	chr19	1000419	1009732	+	GRIN3B	protein_coding	The protein encoded by this gene is a subunit of an N-methyl-D-aspartate (NMDA) receptor. The encoded protein is found primarily in motor neurons, where it forms a heterotetramer with GRIN1 to create an excitatory glycine receptor. Variations in this gene have been proposed to be linked to schizophrenia. [provided by RefSeq, Nov 2015].	116444	GO:0070161, GO:0045211, GO:0043025, GO:0017146, GO:0017146, GO:0005886,	anchoring junction, postsynaptic membrane, neuronal cell body, NMDA selective glutamate receptor complex, NMDA selective glutamate receptor complex, plasma membrane,	GO:0042165, GO:0038023, GO:0030594, GO:0016594, GO:0015276, GO:0005262, GO:0005261, GO:0004972,	neurotransmitter binding, signaling receptor activity, neurotransmitter receptor activity, glycine binding, ligand-gated ion channel activity, calcium channel activity, cation channel activity, NMDA glutamate receptor activity,	GO:0070588, GO:0051924, GO:0051205, GO:0035235, GO:0035235,	calcium ion transmembrane transport, regulation of calcium ion transport, protein insertion into membrane, ionotropic glutamate receptor signaling pathway, ionotropic glutamate receptor signaling pathway,	3.84604	1.90403	2.13982	1.37986	0.805793	1.13079
ENSG00000161509	chr17	74842023	74861504	-	GRIN2C	protein_coding	This gene encodes a subunit of the N-methyl-D-aspartate (NMDA) receptor, which is a subtype of ionotropic glutamate receptor. NMDA receptors are found in the central nervous system, are permeable to cations and have an important role in physiological processes such as learning, memory, and synaptic development. The receptor is a tetramer of different subunits (typically heterodimer of subunit 1 w…	2905	GO:0098978, GO:0098839, GO:0070161, GO:0045211, GO:0017146, GO:0017146, GO:0017146, GO:0017146, GO:0005887, GO:0005886, GO:0005886, GO:0005886, GO:0005789,	glutamatergic synapse, postsynaptic density membrane, anchoring junction, postsynaptic membrane, NMDA selective glutamate receptor complex, NMDA selective glutamate receptor complex, NMDA selective glutamate receptor complex, NMDA selective glutamate receptor complex, integral component of plasma membrane, plasma membrane, plasma membrane, plasma membrane, endoplasmic reticulum membrane,	GO:1904315, GO:0038023, GO:0022849, GO:0015276, GO:0005515, GO:0004972, GO:0004972, GO:0004972,	transmitter-gated ion channel activity involved in regulation of postsynaptic membrane potential, signaling receptor activity, glutamate-gated calcium ion channel activity, ligand-gated ion channel activity, protein binding, NMDA glutamate receptor activity, NMDA glutamate receptor activity, NMDA glutamate receptor activity,	GO:1903539, GO:0098976, GO:0098655, GO:0097553, GO:0060291, GO:0060079, GO:0050885, GO:0048168, GO:0048167, GO:0042177, GO:0035235, GO:0033058, GO:0019722, GO:0009611, GO:0007420, GO:0007215,	protein localization to postsynaptic membrane, excitatory chemical synaptic transmission, cation transmembrane transport, calcium ion transmembrane import into cytosol, long-term synaptic potentiation, excitatory postsynaptic potential, neuromuscular process controlling balance, regulation of neuronal synaptic plasticity, regulation of synaptic plasticity, negative regulation of protein catabolic…	1.38519	0.298069	0.535396	0.250119	0.392448	0.0865432
ENSG00000176884	chr9	137138390	137168762	+	GRIN1	protein_coding	The protein encoded by this gene is a critical subunit of N-methyl-D-aspartate receptors, members of the glutamate receptor channel superfamily which are heteromeric protein complexes with multiple subunits arranged to form a ligand-gated ion channel. These subunits play a key role in the plasticity of synapses, which is believed to underlie memory and learning. Cell-specific factors are thought …	2902	GO:0097060, GO:0070161, GO:0060076, GO:0045211, GO:0045211, GO:0045202, GO:0045202, GO:0043197, GO:0043195, GO:0043083, GO:0043005, GO:0043005, GO:0030425, GO:0017146, GO:0017146, GO:0017146, GO:0017146, GO:0014069, GO:0009986, GO:0008021, GO:0005887, GO:0005886, GO:0005886, GO:0005886, GO:0005886, GO:0005789, GO:0005737,	synaptic membrane, anchoring junction, excitatory synapse, postsynaptic membrane, postsynaptic membrane, synapse, synapse, dendritic spine, terminal bouton, synaptic cleft, neuron projection, neuron projection, dendrite, NMDA selective glutamate receptor complex, NMDA selective glutamate receptor complex, NMDA selective glutamate receptor complex, NMDA selective glutamate receptor complex, postsy…	GO:0044877, GO:0042165, GO:0038023, GO:0022849, GO:0016595, GO:0016594, GO:0016594, GO:0015276, GO:0005516, GO:0005515, GO:0005509, GO:0005262, GO:0004972, GO:0004972, GO:0004972, GO:0004972, GO:0004972, GO:0004972, GO:0001540,	protein-containing complex binding, neurotransmitter binding, signaling receptor activity, glutamate-gated calcium ion channel activity, glutamate binding, glycine binding, glycine binding, ligand-gated ion channel activity, calmodulin binding, protein binding, calcium ion binding, calcium channel activity, NMDA glutamate receptor activity, NMDA glutamate receptor activity, NMDA glutamate recepto…	GO:2001056, GO:2000463, GO:2000463, GO:1905429, GO:1904646, GO:1904062, GO:1903428, GO:0098976, GO:0098655, GO:0097553, GO:0060079, GO:0055074, GO:0051968, GO:0051290, GO:0048168, GO:0048167, GO:0045944, GO:0045471, GO:0042391, GO:0042391, GO:0035235, GO:0035235, GO:0035235, GO:0035235, GO:0019722, GO:0018964, GO:0010524, GO:0008542, GO:0007420, GO:0007268, GO:0006812,	positive regulation of cysteine-type endopeptidase activity, positive regulation of excitatory postsynaptic potential, positive regulation of excitatory postsynaptic potential, response to glycine, cellular response to amyloid-beta, regulation of cation transmembrane transport, positive regulation of reactive oxygen species biosynthetic process, excitatory chemical synaptic transmission, cation t…	13.7154	4.76854	27.5687	50.7084	71.3287	33.5595
ENSG00000183454	chr16	9753404	10182754	-	GRIN2A	protein_coding	This gene encodes a member of the glutamate-gated ion channel protein family. The encoded protein is an N-methyl-D-aspartate (NMDA) receptor subunit. NMDA receptors are both ligand-gated and voltage-dependent, and are involved in long-term potentiation, an activity-dependent increase in the efficiency of synaptic transmission thought to underlie certain kinds of memory and learning. These recepto…	2903	GO:0099061, GO:0098978, GO:0098839, GO:0097060, GO:0070161, GO:0045211, GO:0043197, GO:0042734, GO:0030659, GO:0017146, GO:0017146, GO:0017146, GO:0017146, GO:0014069, GO:0009986, GO:0008021, GO:0005887, GO:0005886, GO:0005886, GO:0005886, GO:0005886, GO:0005789,	integral component of postsynaptic density membrane, glutamatergic synapse, postsynaptic density membrane, synaptic membrane, anchoring junction, postsynaptic membrane, dendritic spine, presynaptic membrane, cytoplasmic vesicle membrane, NMDA selective glutamate receptor complex, NMDA selective glutamate receptor complex, NMDA selective glutamate receptor complex, NMDA selective glutamate recepto…	GO:0038023, GO:0022849, GO:0022849, GO:0015276, GO:0008270, GO:0005515, GO:0004972, GO:0004972, GO:0004972, GO:0001540,	signaling receptor activity, glutamate-gated calcium ion channel activity, glutamate-gated calcium ion channel activity, ligand-gated ion channel activity, zinc ion binding, protein binding, NMDA glutamate receptor activity, NMDA glutamate receptor activity, NMDA glutamate receptor activity, amyloid-beta binding,	GO:2000463, GO:1904646, GO:1904062, GO:1903539, GO:0098976, GO:0098655, GO:0097553, GO:0097553, GO:0097202, GO:0060291, GO:0060079, GO:0051968, GO:0048168, GO:0048167, GO:0045471, GO:0043065, GO:0042428, GO:0042417, GO:0042177, GO:0035235, GO:0033058, GO:0030431, GO:0030163, GO:0022008, GO:0019722, GO:0019233, GO:0009611, GO:0009410, GO:0008542, GO:0007613, GO:0007611, GO:0007420, GO:0007268, GO:…	positive regulation of excitatory postsynaptic potential, cellular response to amyloid-beta, regulation of cation transmembrane transport, protein localization to postsynaptic membrane, excitatory chemical synaptic transmission, cation transmembrane transport, calcium ion transmembrane import into cytosol, calcium ion transmembrane import into cytosol, activation of cysteine-type endopeptidase ac…	3.03803	1.83683	3.25082	11.1747	12.7975	9.62934
ENSG00000198785	chr9	101569353	101738580	-	GRIN3A	protein_coding	This gene encodes a subunit of the N-methyl-D-aspartate (NMDA) receptors, which belong to the superfamily of glutamate-regulated ion channels, and function in physiological and pathological processes in the central nervous system. This subunit shows greater than 90% identity to the corresponding subunit in rat. Studies in the knockout mouse deficient in this subunit suggest that this gene may be …	116443	GO:0099061, GO:0098978, GO:0070161, GO:0045202, GO:0043025, GO:0043005, GO:0017146, GO:0016021, GO:0016020, GO:0005886, GO:0005789,	integral component of postsynaptic density membrane, glutamatergic synapse, anchoring junction, synapse, neuronal cell body, neuron projection, NMDA selective glutamate receptor complex, integral component of membrane, membrane, plasma membrane, endoplasmic reticulum membrane,	GO:1904315, GO:0051721, GO:0042802, GO:0042165, GO:0038023, GO:0016594, GO:0015276, GO:0005515, GO:0005262, GO:0004972, GO:0004972,	transmitter-gated ion channel activity involved in regulation of postsynaptic membrane potential, protein phosphatase 2A binding, identical protein binding, neurotransmitter binding, signaling receptor activity, glycine binding, ligand-gated ion channel activity, protein binding, calcium channel activity, NMDA glutamate receptor activity, NMDA glutamate receptor activity,	GO:2000300, GO:0070588, GO:0061000, GO:0060134, GO:0060078, GO:0048511, GO:0045471, GO:0035235, GO:0016358, GO:0006816,	regulation of synaptic vesicle exocytosis, calcium ion transmembrane transport, negative regulation of dendritic spine development, prepulse inhibition, regulation of postsynaptic membrane potential, rhythmic process, response to ethanol, ionotropic glutamate receptor signaling pathway, dendrite development, calcium ion transport,	7.64741	8.00725	29.5266	57.098	29.7436	3.50254
ENSG00000273079	chr12	13437942	13981957	-	GRIN2B	protein_coding	This gene encodes a member of the N-methyl-D-aspartate (NMDA) receptor family within the ionotropic glutamate receptor superfamily. The encoded protein is a subunit of the NMDA receptor ion channel which acts as an agonist binding site for glutamate. The NMDA receptors mediate a slow calcium-permeable component of excitatory synaptic transmission in the central nervous system. The NMDA receptors …	2904	GO:0098839, GO:0097060, GO:0070161, GO:0045211, GO:0045211, GO:0043005, GO:0017146, GO:0017146, GO:0017146, GO:0017146, GO:0014069, GO:0009986, GO:0005887, GO:0005886, GO:0005886, GO:0005886, GO:0005886, GO:0005886, GO:0005856, GO:0005789, GO:0005770, GO:0005764, GO:0005737,	postsynaptic density membrane, synaptic membrane, anchoring junction, postsynaptic membrane, postsynaptic membrane, neuron projection, NMDA selective glutamate receptor complex, NMDA selective glutamate receptor complex, NMDA selective glutamate receptor complex, NMDA selective glutamate receptor complex, postsynaptic density, cell surface, integral component of plasma membrane, plasma membrane, …	GO:0038023, GO:0022849, GO:0022849, GO:0016595, GO:0016594, GO:0015276, GO:0008270, GO:0005515, GO:0004972, GO:0004972, GO:0004972, GO:0004972, GO:0001540,	signaling receptor activity, glutamate-gated calcium ion channel activity, glutamate-gated calcium ion channel activity, glutamate binding, glycine binding, ligand-gated ion channel activity, zinc ion binding, protein binding, NMDA glutamate receptor activity, NMDA glutamate receptor activity, NMDA glutamate receptor activity, NMDA glutamate receptor activity, amyloid-beta binding,	GO:2001056, GO:2000463, GO:1904062, GO:1902951, GO:1901216, GO:0098976, GO:0098655, GO:0097553, GO:0097553, GO:0060291, GO:0060079, GO:0051968, GO:0051290, GO:0048168, GO:0048167, GO:0045471, GO:0035235, GO:0019722, GO:0007611, GO:0007420, GO:0007268, GO:0007215,	positive regulation of cysteine-type endopeptidase activity, positive regulation of excitatory postsynaptic potential, regulation of cation transmembrane transport, negative regulation of dendritic spine maintenance, positive regulation of neuron death, excitatory chemical synaptic transmission, cation transmembrane transport, calcium ion transmembrane import into cytosol, calcium ion transmembra…	8.68452	1.91809	12.3141	46.0603	44.0517	26.8596
ENSG00000083454	chr17	3672199	3696404	-	P2RX5	protein_coding	The product of this gene belongs to the family of purinoceptors for ATP. This receptor functions as a ligand-gated ion channel. Alternative splicing results in multiple transcript variants. Read-through transcription also exists between this gene and the neighboring downstream gene, TAX1BP3 (Tax1 binding protein 3). [provided by RefSeq, Mar 2011].	5026	GO:0098794, GO:0005887, GO:0005886, GO:0005829, GO:0005639,	postsynapse, integral component of plasma membrane, plasma membrane, cytosol, integral component of nuclear inner membrane,	GO:0005524, GO:0005216, GO:0004931, GO:0004931, GO:0004888, GO:0001614,	ATP binding, ion channel activity, extracellularly ATP-gated cation channel activity, extracellularly ATP-gated cation channel activity, transmembrane signaling receptor activity, purinergic nucleotide receptor activity,	GO:0098655, GO:0060079, GO:0050850, GO:0035590, GO:0033198, GO:0010524, GO:0007399, GO:0007165,	cation transmembrane transport, excitatory postsynaptic potential, positive regulation of calcium-mediated signaling, purinergic nucleotide receptor signaling pathway, response to ATP, positive regulation of calcium ion transport into cytosol, nervous system development, signal transduction,	0.649575	0.677709	1.35337	1.59232	1.54877	0.767405
ENSG00000089041	chr12	121132819	121188032	+	P2RX7	protein_coding	The product of this gene belongs to the family of purinoceptors for ATP. This receptor functions as a ligand-gated ion channel and is responsible for ATP-dependent lysis of macrophages through the formation of membrane pores permeable to large molecules. Activation of this nuclear receptor by ATP in the cytoplasm may be a mechanism by which cellular activity can be coupled to changes in gene expr…	5027	GO:0098794, GO:0098793, GO:0043025, GO:0032059, GO:0031594, GO:0016020, GO:0009897, GO:0005911, GO:0005887, GO:0005886, GO:0005886, GO:0005886, GO:0005739, GO:0005737, GO:0005639,	postsynapse, presynapse, neuronal cell body, bleb, neuromuscular junction, membrane, external side of plasma membrane, cell-cell junction, integral component of plasma membrane, plasma membrane, plasma membrane, plasma membrane, mitochondrion, cytoplasm, integral component of nuclear inner membrane,	GO:0042802, GO:0005524, GO:0005515, GO:0005102, GO:0004931, GO:0004931, GO:0001614, GO:0001530,	identical protein binding, ATP binding, protein binding, signaling receptor binding, extracellularly ATP-gated cation channel activity, extracellularly ATP-gated cation channel activity, purinergic nucleotide receptor activity, lipopolysaccharide binding,	GO:1905114, GO:1904172, GO:0097191, GO:0097190, GO:0072593, GO:0071359, GO:0071318, GO:0070588, GO:0070234, GO:0070231, GO:0060907, GO:0060079, GO:0051901, GO:0051899, GO:0051882, GO:0051709, GO:0051602, GO:0051592, GO:0051495, GO:0051209, GO:0050830, GO:0050714, GO:0048873, GO:0048705, GO:0046931, GO:0046931, GO:0046513, GO:0045821, GO:0045794, GO:0045779, GO:0043409, GO:0043406, GO:0043132, GO:…	cell surface receptor signaling pathway involved in cell-cell signaling, positive regulation of bleb assembly, extrinsic apoptotic signaling pathway, apoptotic signaling pathway, reactive oxygen species metabolic process, cellular response to dsRNA, cellular response to ATP, calcium ion transmembrane transport, positive regulation of T cell apoptotic process, T cell apoptotic process, positive re…	0.22307	0.716813	0.146067	0.343714	0.520042	0.624372
ENSG00000099957	chr22	21009808	21028830	+	P2RX6	protein_coding	The protein encoded by this gene belongs to the family of P2X receptors, which are ATP-gated ion channels and mediate rapid and selective permeability to cations. This gene is predominantly expressed in skeletal muscle, and regulated by p53. The encoded protein is associated with VE-cadherin at the adherens junctions of human umbilical vein endothelial cells. Alternative splicing results in multi…	9127	GO:0099060, GO:0098978, GO:0098688, GO:0043235, GO:0043197, GO:0043025, GO:0030054, GO:0014069, GO:0005887, GO:0005886, GO:0005737, GO:0005639,	integral component of postsynaptic specialization membrane, glutamatergic synapse, parallel fiber to Purkinje cell synapse, receptor complex, dendritic spine, neuronal cell body, cell junction, postsynaptic density, integral component of plasma membrane, plasma membrane, cytoplasm, integral component of nuclear inner membrane,	GO:0044877, GO:0015267, GO:0005524, GO:0004931, GO:0004931, GO:0004888, GO:0001614,	protein-containing complex binding, channel activity, ATP binding, extracellularly ATP-gated cation channel activity, extracellularly ATP-gated cation channel activity, transmembrane signaling receptor activity, purinergic nucleotide receptor activity,	GO:0098655, GO:0060079, GO:0035590, GO:0033198, GO:0007165, GO:0006936,	cation transmembrane transport, excitatory postsynaptic potential, purinergic nucleotide receptor signaling pathway, response to ATP, signal transduction, muscle contraction,	1.36007	2.04115	1.88392	2.66995	2.59147	1.46417
ENSG00000108405	chr17	3896592	3916500	-	P2RX1	protein_coding	The protein encoded by this gene belongs to the P2X family of G-protein-coupled receptors. These proteins can form homo-and heterotimers and function as ATP-gated ion channels and mediate rapid and selective permeability to cations. This protein is primarily localized to smooth muscle where binds ATP and mediates synaptic transmission between neurons and from neurons to smooth muscle and may bein…	5023	GO:0099059, GO:0099055, GO:0098978, GO:0045121, GO:0043005, GO:0035579, GO:0032991, GO:0030667, GO:0009897, GO:0005887, GO:0005886, GO:0005639,	integral component of presynaptic active zone membrane, integral component of postsynaptic membrane, glutamatergic synapse, membrane raft, neuron projection, specific granule membrane, protein-containing complex, secretory granule membrane, external side of plasma membrane, integral component of plasma membrane, plasma membrane, integral component of nuclear inner membrane,	GO:0044877, GO:0043924, GO:0042802, GO:0005524, GO:0005515, GO:0005261, GO:0004931, GO:0001614,	protein-containing complex binding, suramin binding, identical protein binding, ATP binding, protein binding, cation channel activity, extracellularly ATP-gated cation channel activity, purinergic nucleotide receptor activity,	GO:2000300, GO:1905665, GO:0099509, GO:0098655, GO:0060079, GO:0046513, GO:0035590, GO:0035249, GO:0033198, GO:0030168, GO:0019228, GO:0008217, GO:0007320, GO:0007165, GO:0006919, GO:0006915, GO:0006811, GO:0003056, GO:0002554,	regulation of synaptic vesicle exocytosis, positive regulation of calcium ion import across plasma membrane, regulation of presynaptic cytosolic calcium ion concentration, cation transmembrane transport, excitatory postsynaptic potential, ceramide biosynthetic process, purinergic nucleotide receptor signaling pathway, synaptic transmission, glutamatergic, response to ATP, platelet activation, neu…	0.0623246	0.143053	0	0	0.0605406	0.0623024
ENSG00000109991	chr11	57338374	57370600	+	P2RX3	protein_coding	This gene encodes a member of the P2X purinergic receptor (purinoceptor) gene family which includes seven members (P2RX1 - P2RX7). P2X purinoceptors are a family of cation-permeable, ligand-gated ion channels that open in response to the binding of extracellular adenosine 5'-triphosphate (ATP). The encoded protein is a subunit of the trimeric P2X3 receptor ion channel which is expressed by sensor…	5024	GO:0099056, GO:0098686, GO:0098685, GO:0045121, GO:0043235, GO:0043197, GO:0043195, GO:0043025, GO:0005887, GO:0005886, GO:0005794, GO:0005791, GO:0005639,	integral component of presynaptic membrane, hippocampal mossy fiber to CA3 synapse, Schaffer collateral - CA1 synapse, membrane raft, receptor complex, dendritic spine, terminal bouton, neuronal cell body, integral component of plasma membrane, plasma membrane, Golgi apparatus, rough endoplasmic reticulum, integral component of nuclear inner membrane,	GO:0042802, GO:0005524, GO:0005524, GO:0004931, GO:0004931, GO:0004931, GO:0001614, GO:0001614,	identical protein binding, ATP binding, ATP binding, extracellularly ATP-gated cation channel activity, extracellularly ATP-gated cation channel activity, extracellularly ATP-gated cation channel activity, purinergic nucleotide receptor activity, purinergic nucleotide receptor activity,	GO:1904058, GO:0098662, GO:0071318, GO:0070207, GO:0061368, GO:0060079, GO:0051649, GO:0050909, GO:0050850, GO:0048167, GO:0035590, GO:0030432, GO:0019228, GO:0014832, GO:0010524, GO:0009743, GO:0009612, GO:0009409, GO:0009408, GO:0007274, GO:0007165, GO:0001666,	positive regulation of sensory perception of pain, inorganic cation transmembrane transport, cellular response to ATP, protein homotrimerization, behavioral response to formalin induced pain, excitatory postsynaptic potential, establishment of localization in cell, sensory perception of taste, positive regulation of calcium-mediated signaling, regulation of synaptic plasticity, purinergic nucleot…	164.322	212.264	290.482	229.164	157.779	285.473
ENSG00000135124	chr12	121209857	121234106	+	P2RX4	protein_coding	The product of this gene belongs to the family of purinoceptors for ATP. This receptor functions as a ligand-gated ion channel with high calcium permeability. The main pharmacological distinction between the members of the purinoceptor family is the relative sensitivity to the antagonists suramin and PPADS. The product of this gene has the lowest sensitivity for these antagonists. Multiple altern…	5025	GO:0070062, GO:0048471, GO:0044297, GO:0043197, GO:0043195, GO:0043025, GO:0030054, GO:0016020, GO:0016020, GO:0014069, GO:0005887, GO:0005887, GO:0005887, GO:0005886, GO:0005886, GO:0005886, GO:0005765, GO:0005639,	extracellular exosome, perinuclear region of cytoplasm, cell body, dendritic spine, terminal bouton, neuronal cell body, cell junction, membrane, membrane, postsynaptic density, integral component of plasma membrane, integral component of plasma membrane, integral component of plasma membrane, plasma membrane, plasma membrane, plasma membrane, lysosomal membrane, integral component of nuclear inn…	GO:0099604, GO:0099604, GO:0045296, GO:0042802, GO:0008270, GO:0005524, GO:0005515, GO:0005507, GO:0005102, GO:0004931, GO:0004931, GO:0001614, GO:0001614,	ligand-gated calcium channel activity, ligand-gated calcium channel activity, cadherin binding, identical protein binding, zinc ion binding, ATP binding, protein binding, copper ion binding, signaling receptor binding, extracellularly ATP-gated cation channel activity, extracellularly ATP-gated cation channel activity, purinergic nucleotide receptor activity, purinergic nucleotide receptor activi…	GO:2001028, GO:1904141, GO:1904141, GO:1900027, GO:0097190, GO:0071318, GO:0071294, GO:0070588, GO:0060079, GO:0055119, GO:0055117, GO:0051928, GO:0051899, GO:0051897, GO:0050975, GO:0050920, GO:0050850, GO:0050850, GO:0048678, GO:0048266, GO:0045429, GO:0043536, GO:0042118, GO:0035590, GO:0034405, GO:0034220, GO:0033198, GO:0032308, GO:0019722, GO:0019233, GO:0019228, GO:0010614, GO:0010524, GO:…	positive regulation of endothelial cell chemotaxis, positive regulation of microglial cell migration, positive regulation of microglial cell migration, regulation of ruffle assembly, apoptotic signaling pathway, cellular response to ATP, cellular response to zinc ion, calcium ion transmembrane transport, excitatory postsynaptic potential, relaxation of cardiac muscle, regulation of cardiac muscle…	4.76116	5.15089	3.80602	1.83989	2.03259	2.24331
ENSG00000187848	chr12	132618776	132622386	+	P2RX2	protein_coding	The product of this gene belongs to the family of purinoceptors for ATP. This receptor functions as a ligand-gated ion channel. Binding to ATP mediates synaptic transmission between neurons and from neurons to smooth muscle. Multiple transcript variants encoding distinct isoforms have been identified for this gene. [provided by RefSeq, Aug 2013].	22953	GO:0098794, GO:0043235, GO:0043025, GO:0016324, GO:0005887, GO:0005886, GO:0005639,	postsynapse, receptor complex, neuronal cell body, apical plasma membrane, integral component of plasma membrane, plasma membrane, integral component of nuclear inner membrane,	GO:0042802, GO:0015276, GO:0005524, GO:0004931, GO:0004931, GO:0004931, GO:0001614,	identical protein binding, ligand-gated ion channel activity, ATP binding, extracellularly ATP-gated cation channel activity, extracellularly ATP-gated cation channel activity, extracellularly ATP-gated cation channel activity, purinergic nucleotide receptor activity,	GO:0098655, GO:0060079, GO:0050909, GO:0050850, GO:0048741, GO:0048266, GO:0035590, GO:0033198, GO:0030432, GO:0014832, GO:0010524, GO:0009743, GO:0007605, GO:0007528, GO:0007274, GO:0003029, GO:0002931, GO:0001666,	cation transmembrane transport, excitatory postsynaptic potential, sensory perception of taste, positive regulation of calcium-mediated signaling, skeletal muscle fiber development, behavioral response to pain, purinergic nucleotide receptor signaling pathway, response to ATP, peristalsis, urinary bladder smooth muscle contraction, positive regulation of calcium ion transport into cytosol, respon…	0	0	0	0	0	0
ENSG00000196218	chr19	38433699	38587564	+	RYR1	protein_coding	This gene encodes a ryanodine receptor found in skeletal muscle. The encoded protein functions as a calcium release channel in the sarcoplasmic reticulum but also serves to connect the sarcoplasmic reticulum and transverse tubule. Mutations in this gene are associated with malignant hyperthermia susceptibility, central core disease, and minicore myopathy with external ophthalmoplegia. Alternative…	6261	GO:1990425, GO:0070062, GO:0042383, GO:0034704, GO:0033017, GO:0033017, GO:0033017, GO:0033017, GO:0031674, GO:0031301, GO:0030659, GO:0030018, GO:0016529, GO:0014802, GO:0014701, GO:0005938, GO:0005887, GO:0005886, GO:0005886, GO:0005790, GO:0005737,	ryanodine receptor complex, extracellular exosome, sarcolemma, calcium channel complex, sarcoplasmic reticulum membrane, sarcoplasmic reticulum membrane, sarcoplasmic reticulum membrane, sarcoplasmic reticulum membrane, I band, integral component of organelle membrane, cytoplasmic vesicle membrane, Z disc, sarcoplasmic reticulum, terminal cisterna, junctional sarcoplasmic reticulum membrane, cell…	GO:0048763, GO:0048763, GO:0015278, GO:0005524, GO:0005516, GO:0005509, GO:0005509, GO:0005262, GO:0005245, GO:0005219, GO:0005219, GO:0005219, GO:0005219, GO:0005219,	calcium-induced calcium release activity, calcium-induced calcium release activity, calcium-release channel activity, ATP binding, calmodulin binding, calcium ion binding, calcium ion binding, calcium channel activity, voltage-gated calcium channel activity, ryanodine-sensitive calcium-release channel activity, ryanodine-sensitive calcium-release channel activity, ryanodine-sensitive calcium-rele…	GO:0071313, GO:0071313, GO:0071277, GO:0051480, GO:0051289, GO:0051209, GO:0051209, GO:0051209, GO:0048741, GO:0043931, GO:0043588, GO:0031000, GO:0014808, GO:0006936, GO:0006816, GO:0003151, GO:0001666,	cellular response to caffeine, cellular response to caffeine, cellular response to calcium ion, regulation of cytosolic calcium ion concentration, protein homotetramerization, release of sequestered calcium ion into cytosol, release of sequestered calcium ion into cytosol, release of sequestered calcium ion into cytosol, skeletal muscle fiber development, ossification involved in bone maturation,…	8.75649	7.61259	3.24745	1.65669	1.46029	1.6887
ENSG00000198626	chr1	237042205	237833988	+	RYR2	protein_coding	This gene encodes a ryanodine receptor found in cardiac muscle sarcoplasmic reticulum. The encoded protein is one of the components of a calcium channel, composed of a tetramer of the ryanodine receptor proteins and a tetramer of FK506 binding protein 1B proteins, that supplies calcium to cardiac muscle. Mutations in this gene are associated with stress-induced polymorphic ventricular tachycardia…	6262	GO:0042383, GO:0034704, GO:0034704, GO:0033017, GO:0033017, GO:0033017, GO:0032991, GO:0030659, GO:0030018, GO:0030018, GO:0030018, GO:0016529, GO:0016020, GO:0014701, GO:0005886, GO:0005886, GO:0005790,	sarcolemma, calcium channel complex, calcium channel complex, sarcoplasmic reticulum membrane, sarcoplasmic reticulum membrane, sarcoplasmic reticulum membrane, protein-containing complex, cytoplasmic vesicle membrane, Z disc, Z disc, Z disc, sarcoplasmic reticulum, membrane, junctional sarcoplasmic reticulum membrane, plasma membrane, plasma membrane, smooth endoplasmic reticulum,	GO:0048763, GO:0048763, GO:0043924, GO:0043621, GO:0042802, GO:0034237, GO:0034236, GO:0019899, GO:0015278, GO:0015278, GO:0005516, GO:0005516, GO:0005516, GO:0005516, GO:0005515, GO:0005509, GO:0005262, GO:0005219, GO:0005219,	calcium-induced calcium release activity, calcium-induced calcium release activity, suramin binding, protein self-association, identical protein binding, protein kinase A regulatory subunit binding, protein kinase A catalytic subunit binding, enzyme binding, calcium-release channel activity, calcium-release channel activity, calmodulin binding, calmodulin binding, calmodulin binding, calmodulin b…	GO:1901896, GO:0098911, GO:0098910, GO:0098907, GO:0098904, GO:0098735, GO:0097050, GO:0086064, GO:0086029, GO:0086005, GO:0072599, GO:0071872, GO:0071872, GO:0071313, GO:0071313, GO:0070296, GO:0060402, GO:0060048, GO:0055117, GO:0051775, GO:0051649, GO:0051480, GO:0051284, GO:0051209, GO:0051209, GO:0051209, GO:0035994, GO:0035584, GO:0031000, GO:0019722, GO:0014850, GO:0014808, GO:0014808, GO:…	positive regulation of ATPase-coupled calcium transmembrane transporter activity, regulation of ventricular cardiac muscle cell action potential, regulation of atrial cardiac muscle cell action potential, regulation of SA node cell action potential, regulation of AV node cell action potential, positive regulation of the force of heart contraction, type B pancreatic cell apoptotic process, cell co…	0.306207	0.351416	1.45822	4.38305	3.46114	2.32356
ENSG00000198838	chr15	33310945	33866121	+	RYR3	protein_coding	The protein encoded by this gene is a ryanodine receptor, which functions to release calcium from intracellular storage for use in many cellular processes. For example, the encoded protein is involved in skeletal muscle contraction by releasing calcium from the sarcoplasmic reticulum followed by depolarization of T-tubules. Two transcript variants encoding different isoforms have been found for t…	6263	GO:0042383, GO:0034704, GO:0033017, GO:0033017, GO:0033017, GO:0030659, GO:0030018, GO:0016529, GO:0016021, GO:0005886, GO:0005790,	sarcolemma, calcium channel complex, sarcoplasmic reticulum membrane, sarcoplasmic reticulum membrane, sarcoplasmic reticulum membrane, cytoplasmic vesicle membrane, Z disc, sarcoplasmic reticulum, integral component of membrane, plasma membrane, smooth endoplasmic reticulum,	GO:0048763, GO:0015278, GO:0005516, GO:0005509, GO:0005219, GO:0005219, GO:0005219,	calcium-induced calcium release activity, calcium-release channel activity, calmodulin binding, calcium ion binding, ryanodine-sensitive calcium-release channel activity, ryanodine-sensitive calcium-release channel activity, ryanodine-sensitive calcium-release channel activity,	GO:0071318, GO:0071313, GO:0071286, GO:0071277, GO:0070588, GO:0051289, GO:0051209, GO:0051209, GO:0006874, GO:0006816,	cellular response to ATP, cellular response to caffeine, cellular response to magnesium ion, cellular response to calcium ion, calcium ion transmembrane transport, protein homotetramerization, release of sequestered calcium ion into cytosol, release of sequestered calcium ion into cytosol, cellular calcium ion homeostasis, calcium ion transport,	1.17823	1.95162	2.87659	9.81428	7.02042	4.45626
ENSG00000186439	chr6	123216339	123637093	-	TRDN	protein_coding	This gene encodes an integral membrane protein found in skeletal and cardiac muscle. The encoded protein plays a role in skeletal muscle excitation-contraction coupling as part of the calcium release complex and is required for normal skeletal muscle strength. This protein indirectly links triads and microtubules in skeletal muscle. Mutations in this gene are associated with cardiac arrythmia syn…	10345	GO:0033018, GO:0033017, GO:0030314, GO:0016529, GO:0016021, GO:0014701, GO:0014701, GO:0014701, GO:0005886, GO:0005886, GO:0005829, GO:0005783,	sarcoplasmic reticulum lumen, sarcoplasmic reticulum membrane, junctional membrane complex, sarcoplasmic reticulum, integral component of membrane, junctional sarcoplasmic reticulum membrane, junctional sarcoplasmic reticulum membrane, junctional sarcoplasmic reticulum membrane, plasma membrane, plasma membrane, cytosol, endoplasmic reticulum,	GO:0044325, GO:0044325, GO:0030674, GO:0005515, GO:0005102,	transmembrane transporter binding, transmembrane transporter binding, protein-macromolecule adaptor activity, protein binding, signaling receptor binding,	GO:1901846, GO:0090158, GO:0086036, GO:0086036, GO:0060316, GO:0060316, GO:0060316, GO:0060315, GO:0060047, GO:0060047, GO:0051649, GO:0051279, GO:0031122, GO:0014808, GO:0010880, GO:0010880, GO:0010649, GO:0009617, GO:0006936, GO:0006874,	positive regulation of cell communication by electrical coupling involved in cardiac conduction, endoplasmic reticulum membrane organization, regulation of cardiac muscle cell membrane potential, regulation of cardiac muscle cell membrane potential, positive regulation of ryanodine-sensitive calcium-release channel activity, positive regulation of ryanodine-sensitive calcium-release channel activ…	0	0.0423821	0.161211	0.0355642	0	0.0369165
ENSG00000118729	chr1	115700007	115768781	-	CASQ2	protein_coding	The protein encoded by this gene specifies the cardiac muscle family member of the calsequestrin family. Calsequestrin is localized to the sarcoplasmic reticulum in cardiac and slow skeletal muscle cells. The protein is a calcium binding protein that stores calcium for muscle function. Mutations in this gene cause stress-induced polymorphic ventricular tachycardia, also referred to as catecholami…	845	GO:0034704, GO:0033018, GO:0033018, GO:0033017, GO:0030018, GO:0030018, GO:0016529, GO:0014701, GO:0005737,	calcium channel complex, sarcoplasmic reticulum lumen, sarcoplasmic reticulum lumen, sarcoplasmic reticulum membrane, Z disc, Z disc, sarcoplasmic reticulum, junctional sarcoplasmic reticulum membrane, cytoplasm,	GO:0140314, GO:0048306, GO:0043167, GO:0042803, GO:0005515, GO:0005509, GO:0005509,	calcium ion sequestering activity, calcium-dependent protein binding, ion binding, protein homodimerization activity, protein binding, calcium ion binding, calcium ion binding,	GO:1901017, GO:0086029, GO:0071313, GO:0060315, GO:0060315, GO:0060306, GO:0060048, GO:0051279, GO:0051258, GO:0051238, GO:0051208, GO:0043267, GO:0010881, GO:0010881, GO:0010880, GO:0010649, GO:0006941, GO:0006874, GO:0005513, GO:0002027,	negative regulation of potassium ion transmembrane transporter activity, Purkinje myocyte to ventricular cardiac muscle cell signaling, cellular response to caffeine, negative regulation of ryanodine-sensitive calcium-release channel activity, negative regulation of ryanodine-sensitive calcium-release channel activity, regulation of membrane repolarization, cardiac muscle contraction, regulation …	0	0.10255	0.0975185	0.94658	1.38878	0.893249
ENSG00000143318	chr1	160190556	160201886	+	CASQ1	protein_coding	This gene encodes the skeletal muscle specific member of the calsequestrin protein family. Calsequestrin functions as a luminal sarcoplasmic reticulum calcium sensor in both cardiac and skeletal muscle cells. This protein, also known as calmitine, functions as a calcium regulator in the mitochondria of skeletal muscle. This protein is absent in patients with Duchenne and Becker types of muscular …	844	GO:0033018, GO:0033018, GO:0033017, GO:0030315, GO:0030018, GO:0016529, GO:0014804, GO:0005794, GO:0005790, GO:0005783, GO:0005759, GO:0005739,	sarcoplasmic reticulum lumen, sarcoplasmic reticulum lumen, sarcoplasmic reticulum membrane, T-tubule, Z disc, sarcoplasmic reticulum, terminal cisterna lumen, Golgi apparatus, smooth endoplasmic reticulum, endoplasmic reticulum, mitochondrial matrix, mitochondrion,	GO:0042802, GO:0005515, GO:0005509, GO:0005509,	identical protein binding, protein binding, calcium ion binding, calcium ion binding,	GO:2001256, GO:1901341, GO:0051281, GO:0051279, GO:0051258, GO:0045214, GO:0014894, GO:0014809, GO:0014809, GO:0010033, GO:0009408, GO:0007519, GO:0007029,	regulation of store-operated calcium entry, positive regulation of store-operated calcium channel activity, positive regulation of release of sequestered calcium ion into cytosol, regulation of release of sequestered calcium ion into cytosol, protein polymerization, sarcomere organization, response to denervation involved in regulation of muscle adaptation, regulation of skeletal muscle contracti…	0.113708	0.260993	0.372282	0.547518	0.552266	0.227335
ENSG00000198363	chr8	61500556	61714640	-	ASPH	protein_coding	This gene is thought to play an important role in calcium homeostasis. The gene is expressed from two promoters and undergoes extensive alternative splicing. The encoded set of proteins share varying amounts of overlap near their N-termini but have substantial variations in their C-terminal domains resulting in distinct functional properties. The longest isoforms (a and f) include a C-terminal As…	444	GO:0033017, GO:0032541, GO:0016021, GO:0005886, GO:0005789, GO:0005789, GO:0005783, GO:0005783,	sarcoplasmic reticulum membrane, cortical endoplasmic reticulum, integral component of membrane, plasma membrane, endoplasmic reticulum membrane, endoplasmic reticulum membrane, endoplasmic reticulum, endoplasmic reticulum,	GO:0062101, GO:0009055, GO:0008307, GO:0005515, GO:0005509, GO:0005198,	peptidyl-aspartic acid 3-dioxygenase activity, electron transfer activity, structural constituent of muscle, protein binding, calcium ion binding, structural molecule activity,	GO:1901879, GO:0097202, GO:0060325, GO:0060021, GO:0045862, GO:0042264, GO:0035108, GO:0031647, GO:0022900, GO:0008285, GO:0008283, GO:0007389, GO:0006936,	regulation of protein depolymerization, activation of cysteine-type endopeptidase activity, face morphogenesis, roof of mouth development, positive regulation of proteolysis, peptidyl-aspartic acid hydroxylation, limb morphogenesis, regulation of protein stability, electron transport chain, negative regulation of cell population proliferation, cell population proliferation, pattern specification …	13.2311	20.1139	15.8674	12.0644	12.3608	15.6076
ENSG00000152207	chr13	48653711	48711226	+	CYSLTR2	protein_coding	The cysteinyl leukotrienes LTC4, LTD4, and LTE4 are important mediators of human bronchial asthma. Pharmacologic studies have determined that cysteinyl leukotrienes activate at least 2 receptors, the protein encoded by this gene and CYSLTR1. This encoded receptor is a member of the superfamily of G protein-coupled receptors. It seems to play a major role in endocrine and cardiovascular systems. […	57105	GO:0005887, GO:0005886, GO:0005575,	integral component of plasma membrane, plasma membrane, cellular_component,	GO:0008528, GO:0005515, GO:0005085, GO:0004974, GO:0001631,	G protein-coupled peptide receptor activity, protein binding, guanyl-nucleotide exchange factor activity, leukotriene receptor activity, cysteinyl leukotriene receptor activity,	GO:0071377, GO:0061737, GO:0050790, GO:0007218, GO:0006955,	cellular response to glucagon stimulus, leukotriene signaling pathway, regulation of catalytic activity, neuropeptide signaling pathway, immune response,	0.829062	3.17156	0.351862	0.133068	0.313184	0.644596
ENSG00000173198	chrX	78271464	78327691	-	CYSLTR1	protein_coding	This gene encodes a member of the G-protein coupled receptor 1 family. The encoded protein is a receptor for cysteinyl leukotrienes, and is involved in mediating bronchoconstriction via activation of a phosphatidylinositol-calcium second messenger system. Activation of the encoded receptor results in contraction and proliferation of bronchial smooth muscle cells, eosinophil migration, and damage …	10800	GO:0016020, GO:0005887, GO:0005886,	membrane, integral component of plasma membrane, plasma membrane,	GO:0008528, GO:0004974, GO:0001631,	G protein-coupled peptide receptor activity, leukotriene receptor activity, cysteinyl leukotriene receptor activity,	GO:0061737, GO:0051649, GO:0045907, GO:0045766, GO:0007585, GO:0007218, GO:0007204, GO:0007166, GO:0006952, GO:0006935, GO:0006816, GO:0002437,	leukotriene signaling pathway, establishment of localization in cell, positive regulation of vasoconstriction, positive regulation of angiogenesis, respiratory gaseous exchange by respiratory system, neuropeptide signaling pathway, positive regulation of cytosolic calcium ion concentration, cell surface receptor signaling pathway, defense response, chemotaxis, calcium ion transport, inflammatory …	0	0	0	0	0	0
ENSG00000181072	chr7	136868669	137020255	+	CHRM2	protein_coding	The muscarinic cholinergic receptors belong to a larger family of G protein-coupled receptors. The functional diversity of these receptors is defined by the binding of acetylcholine to these receptors and includes cellular responses such as adenylate cyclase inhibition, phosphoinositide degeneration, and potassium channel mediation. Muscarinic receptors influence many effects of acetylcholine in …	1129	GO:0099056, GO:0099055, GO:0098981, GO:0098978, GO:0070161, GO:0045202, GO:0043679, GO:0043025, GO:0032280, GO:0032279, GO:0030669, GO:0030425, GO:0016021, GO:0005887, GO:0005887, GO:0005886, GO:0005886,	integral component of presynaptic membrane, integral component of postsynaptic membrane, cholinergic synapse, glutamatergic synapse, anchoring junction, synapse, axon terminus, neuronal cell body, symmetric synapse, asymmetric synapse, clathrin-coated endocytic vesicle membrane, dendrite, integral component of membrane, integral component of plasma membrane, integral component of plasma membrane,…	GO:1990763, GO:0030594, GO:0016907, GO:0016907, GO:0004993,	arrestin family protein binding, neurotransmitter receptor activity, G protein-coupled acetylcholine receptor activity, G protein-coupled acetylcholine receptor activity, G protein-coupled serotonin receptor activity,	GO:2000300, GO:0098664, GO:0009615, GO:0008016, GO:0007399, GO:0007268, GO:0007213, GO:0007207, GO:0007197, GO:0007188, GO:0007187, GO:0007186, GO:0006940,	regulation of synaptic vesicle exocytosis, G protein-coupled serotonin receptor signaling pathway, response to virus, regulation of heart contraction, nervous system development, chemical synaptic transmission, G protein-coupled acetylcholine receptor signaling pathway, phospholipase C-activating G protein-coupled acetylcholine receptor signaling pathway, adenylate cyclase-inhibiting G protein-co…	0.297319	0.375338	2.01175	7.3013	10.5126	5.08234
ENSG00000120907	chr8	26748150	26867273	-	ADRA1A	protein_coding	Alpha-1-adrenergic receptors (alpha-1-ARs) are members of the G protein-coupled receptor superfamily. They activate mitogenic responses and regulate growth and proliferation of many cells. There are 3 alpha-1-AR subtypes: alpha-1A, -1B and -1D, all of which signal through the Gq/11 family of G-proteins and different subtypes show different patterns of activation. This gene encodes alpha-1A-adrene…	148	GO:0099056, GO:0099055, GO:0098982, GO:0098978, GO:0098691, GO:0043231, GO:0031965, GO:0030315, GO:0030018, GO:0005901, GO:0005887, GO:0005886, GO:0005886, GO:0005829, GO:0005737, GO:0005654, GO:0005634,	integral component of presynaptic membrane, integral component of postsynaptic membrane, GABA-ergic synapse, glutamatergic synapse, dopaminergic synapse, intracellular membrane-bounded organelle, nuclear membrane, T-tubule, Z disc, caveola, integral component of plasma membrane, plasma membrane, plasma membrane, cytosol, cytoplasm, nucleoplasm, nucleus,	GO:0046982, GO:0005515, GO:0004937, GO:0004937, GO:0004937, GO:0004937, GO:0004930,	protein heterodimerization activity, protein binding, alpha1-adrenergic receptor activity, alpha1-adrenergic receptor activity, alpha1-adrenergic receptor activity, alpha1-adrenergic receptor activity, G protein-coupled receptor activity,	GO:2000300, GO:1903997, GO:0150099, GO:0097195, GO:0090037, GO:0071880, GO:0070374, GO:0061049, GO:0060452, GO:0060402, GO:0060073, GO:0045987, GO:0045907, GO:0045907, GO:0045760, GO:0043410, GO:0043410, GO:0035556, GO:0035024, GO:0032230, GO:0010613, GO:0010507, GO:0010259, GO:0009725, GO:0009410, GO:0008285, GO:0007568, GO:0007512, GO:0007267, GO:0007204, GO:0007204, GO:0007202, GO:0007200, GO:…	regulation of synaptic vesicle exocytosis, positive regulation of non-membrane spanning protein tyrosine kinase activity, neuron-glial cell signaling, pilomotor reflex, positive regulation of protein kinase C signaling, adenylate cyclase-activating adrenergic receptor signaling pathway, positive regulation of ERK1 and ERK2 cascade, cell growth involved in cardiac muscle cell development, positive…	14.4277	10.6825	17.2693	18.8652	10.809	12.6462
ENSG00000170214	chr5	159865080	159972544	+	ADRA1B	protein_coding	Alpha-1-adrenergic receptors (alpha-1-ARs) are members of the G protein-coupled receptor superfamily. They activate mitogenic responses and regulate growth and proliferation of many cells. There are 3 alpha-1-AR subtypes: alpha-1A, -1B and -1D, all of which signal through the Gq/11 family of G-proteins and different subtypes show different patterns of activation. This gene encodes alpha-1B-adrene…	147	GO:0031965, GO:0005901, GO:0005887, GO:0005886, GO:0005886, GO:0005737, GO:0005634,	nuclear membrane, caveola, integral component of plasma membrane, plasma membrane, plasma membrane, cytoplasm, nucleus,	GO:0046982, GO:0005515, GO:0004937, GO:0004930,	protein heterodimerization activity, protein binding, alpha1-adrenergic receptor activity, G protein-coupled receptor activity,	GO:0150099, GO:0071880, GO:0055117, GO:0045907, GO:0043410, GO:0043410, GO:0035556, GO:0007267, GO:0007204, GO:0007200, GO:0007188, GO:0007186, GO:0001996,	neuron-glial cell signaling, adenylate cyclase-activating adrenergic receptor signaling pathway, regulation of cardiac muscle contraction, positive regulation of vasoconstriction, positive regulation of MAPK cascade, positive regulation of MAPK cascade, intracellular signal transduction, cell-cell signaling, positive regulation of cytosolic calcium ion concentration, phospholipase C-activating G …	2.39418	1.37383	3.21582	3.10376	5.72466	2.11717
ENSG00000171873	chr20	4220631	4249074	-	ADRA1D	protein_coding	Alpha-1-adrenergic receptors (alpha-1-ARs) are members of the G protein-coupled receptor superfamily. They activate mitogenic responses and regulate growth and proliferation of many cells. There are 3 alpha-1-AR subtypes: alpha-1A, -1B and -1D, all of which signal through the Gq/11 family of G-proteins and different subtypes show different patterns of activation. This gene encodes alpha-1D-adrene…	146	GO:0005887, GO:0005886,	integral component of plasma membrane, plasma membrane,	GO:0042802, GO:0005515, GO:0004937, GO:0004930,	identical protein binding, protein binding, alpha1-adrenergic receptor activity, G protein-coupled receptor activity,	GO:0150099, GO:0071880, GO:0045907, GO:0043410, GO:0008284, GO:0007267, GO:0007204, GO:0007200, GO:0007188, GO:0007186, GO:0001996,	neuron-glial cell signaling, adenylate cyclase-activating adrenergic receptor signaling pathway, positive regulation of vasoconstriction, positive regulation of MAPK cascade, positive regulation of cell population proliferation, cell-cell signaling, positive regulation of cytosolic calcium ion concentration, phospholipase C-activating G protein-coupled receptor signaling pathway, adenylate cyclas…	0	0	0	3.75782	7.92539	5.67376
ENSG00000144891	chr3	148697784	148743008	+	AGTR1	protein_coding	Angiotensin II is a potent vasopressor hormone and a primary regulator of aldosterone secretion. It is an important effector controlling blood pressure and volume in the cardiovascular system. It acts through at least two types of receptors. This gene encodes the type 1 receptor which is thought to mediate the major cardiovascular effects of angiotensin II. This gene may play a role in the genera…	185	GO:0016021, GO:0005887, GO:0005886, GO:0005886, GO:0005886,	integral component of membrane, integral component of plasma membrane, plasma membrane, plasma membrane, plasma membrane,	GO:0046982, GO:0031711, GO:0005515, GO:0004945, GO:0004930, GO:0001596, GO:0001596, GO:0001596,	protein heterodimerization activity, bradykinin receptor binding, protein binding, angiotensin type II receptor activity, G protein-coupled receptor activity, angiotensin type I receptor activity, angiotensin type I receptor activity, angiotensin type I receptor activity,	GO:2000379, GO:1905920, GO:1903589, GO:0097746, GO:0086097, GO:0060326, GO:0051482, GO:0051247, GO:0050729, GO:0050727, GO:0046718, GO:0042127, GO:0038166, GO:0035813, GO:0034374, GO:0033864, GO:0032430, GO:0019722, GO:0019229, GO:0019229, GO:0019229, GO:0010744, GO:0007266, GO:0007204, GO:0007204, GO:0007200, GO:0007186, GO:0007186, GO:0006954, GO:0003081, GO:0002034, GO:0002034, GO:0002018, GO:…	positive regulation of reactive oxygen species metabolic process, positive regulation of CoA-transferase activity, positive regulation of blood vessel endothelial cell proliferation involved in sprouting angiogenesis, blood vessel diameter maintenance, phospholipase C-activating angiotensin-activated signaling pathway, cell chemotaxis, positive regulation of cytosolic calcium ion concentration in…	0	0	0	0.205532	0.207314	0.142232
ENSG00000151617	chr4	147480917	147544954	+	EDNRA	protein_coding	This gene encodes the receptor for endothelin-1, a peptide that plays a role in potent and long-lasting vasoconstriction. This receptor associates with guanine-nucleotide-binding (G) proteins, and this coupling activates a phosphatidylinositol-calcium second messenger system. Polymorphisms in this gene have been linked to migraine headache resistance. Alternative splicing results in multiple tran…	1909	GO:0005887, GO:0005886, GO:0005886,	integral component of plasma membrane, plasma membrane, plasma membrane,	GO:0005515, GO:0004962, GO:0004962, GO:0004435,	protein binding, endothelin receptor activity, endothelin receptor activity, phosphatidylinositol phospholipase C activity,	GO:2001259, GO:1905871, GO:1905144, GO:1904888, GO:1903537, GO:1903210, GO:1902287, GO:0097492, GO:0097152, GO:0097084, GO:0097018, GO:0086101, GO:0086100, GO:0072112, GO:0072011, GO:0071806, GO:0071373, GO:0071372, GO:0070588, GO:0070294, GO:0061626, GO:0061028, GO:0060385, GO:0060324, GO:0060070, GO:0055078, GO:0050905, GO:0048706, GO:0048675, GO:0048485, GO:0048484, GO:0048066, GO:0044751, GO:…	positive regulation of cation channel activity, regulation of protein localization to cell leading edge, response to acetylcholine, cranial skeletal system development, meiotic cell cycle process involved in oocyte maturation, podocyte apoptotic process, semaphorin-plexin signaling pathway involved in axon guidance, sympathetic neuron axon guidance, mesenchymal cell apoptotic process, vascular as…	0.0583834	0.670034	1.14689	1.29317	2.3252	5.89462
ENSG00000136160	chr13	77895481	77975529	-	EDNRB	protein_coding	The protein encoded by this gene is a G protein-coupled receptor which activates a phosphatidylinositol-calcium second messenger system. Its ligand, endothelin, consists of a family of three potent vasoactive peptides: ET1, ET2, and ET3. Studies suggest that the multigenic disorder, Hirschsprung disease type 2, is due to mutations in the endothelin receptor type B gene. Alternative splicing and t…	1910	GO:0045121, GO:0031965, GO:0005887, GO:0005886, GO:0005886, GO:0005886,	membrane raft, nuclear membrane, integral component of plasma membrane, plasma membrane, plasma membrane, plasma membrane,	GO:0031702, GO:0017046, GO:0005515, GO:0004962, GO:0004962, GO:0004962,	type 1 angiotensin receptor binding, peptide hormone binding, protein binding, endothelin receptor activity, endothelin receptor activity, endothelin receptor activity,	GO:1990839, GO:1904383, GO:0097402, GO:0097018, GO:0086100, GO:0086100, GO:0086100, GO:0072112, GO:0071806, GO:0071222, GO:0070588, GO:0070294, GO:0061028, GO:0060465, GO:0060406, GO:0060070, GO:0051930, GO:0051248, GO:0050678, GO:0048484, GO:0048265, GO:0048246, GO:0048066, GO:0043066, GO:0042311, GO:0042310, GO:0042310, GO:0042045, GO:0035815, GO:0035812, GO:0035810, GO:0035645, GO:0032341, GO:…	response to endothelin, response to sodium phosphate, neuroblast migration, renal albumin absorption, endothelin receptor signaling pathway, endothelin receptor signaling pathway, endothelin receptor signaling pathway, podocyte differentiation, protein transmembrane transport, cellular response to lipopolysaccharide, calcium ion transmembrane transport, renal sodium ion absorption, establishment …	83.2706	81.5873	187.147	18.2312	17.7034	60.611
ENSG00000181104	chr5	76716043	76735781	+	F2R	protein_coding	Coagulation factor II receptor is a 7-transmembrane receptor involved in the regulation of thrombotic response. Proteolytic cleavage leads to the activation of the receptor. F2R is a G-protein coupled receptor family member. Alternative splicing results in multiple transcript variants. [provided by RefSeq, Aug 2015].	2149	GO:0045211, GO:0031594, GO:0031094, GO:0009986, GO:0005901, GO:0005887, GO:0005886, GO:0005886, GO:0005794, GO:0005770, GO:0005769, GO:0005576,	postsynaptic membrane, neuromuscular junction, platelet dense tubular network, cell surface, caveola, integral component of plasma membrane, plasma membrane, plasma membrane, Golgi apparatus, late endosome, early endosome, extracellular region,	GO:0031681, GO:0015057, GO:0015057, GO:0005515, GO:0005102, GO:0004930, GO:0004930, GO:0004930, GO:0001965,	G-protein beta-subunit binding, thrombin-activated receptor activity, thrombin-activated receptor activity, protein binding, signaling receptor binding, G protein-coupled receptor activity, G protein-coupled receptor activity, G protein-coupled receptor activity, G-protein alpha-subunit binding,	GO:1900134, GO:0099553, GO:0070493, GO:0070374, GO:0060155, GO:0051930, GO:0051928, GO:0051482, GO:0051482, GO:0051281, GO:0051209, GO:0048873, GO:0046427, GO:0045987, GO:0045907, GO:0045893, GO:0045217, GO:0043547, GO:0043524, GO:0043410, GO:0043280, GO:0043123, GO:0036145, GO:0035025, GO:0035025, GO:0032967, GO:0032757, GO:0032755, GO:0032651, GO:0032496, GO:0030335, GO:0030194, GO:0030194, GO:…	negative regulation of renin secretion into blood stream, trans-synaptic signaling by endocannabinoid, modulating synaptic transmission, thrombin-activated receptor signaling pathway, positive regulation of ERK1 and ERK2 cascade, platelet dense granule organization, regulation of sensory perception of pain, positive regulation of calcium ion transport, positive regulation of cytosolic calcium ion…	45.3356	42.7407	47.5506	45.5346	48.1756	56.0257
ENSG00000152822	chr6	146027646	146437598	+	GRM1	protein_coding	This gene encodes a metabotropic glutamate receptor that functions by activating phospholipase C. L-glutamate is the major excitatory neurotransmitter in the central nervous system and activates both ionotropic and metabotropic glutamate receptors. Glutamatergic neurotransmission is involved in most aspects of normal brain function and can be perturbed in many neuropathologic conditions. The cano…	2911	GO:0098978, GO:0098839, GO:0098685, GO:0038038, GO:0038037, GO:0030425, GO:0005887, GO:0005887, GO:0005886, GO:0005634,	glutamatergic synapse, postsynaptic density membrane, Schaffer collateral - CA1 synapse, G protein-coupled receptor homodimeric complex, G protein-coupled receptor dimeric complex, dendrite, integral component of plasma membrane, integral component of plasma membrane, plasma membrane, nucleus,	GO:0099583, GO:0099530, GO:0098872, GO:0008066, GO:0008066, GO:0005515, GO:0004930, GO:0001640,	neurotransmitter receptor activity involved in regulation of postsynaptic cytosolic calcium ion concentration, G protein-coupled receptor activity involved in regulation of postsynaptic membrane potential, G protein-coupled neurotransmitter receptor activity involved in regulation of postsynaptic cytosolic calcium ion concentration, glutamate receptor activity, glutamate receptor activity, protei…	GO:0099566, GO:0098712, GO:0071257, GO:0060078, GO:0051966, GO:0051930, GO:0051482, GO:0043410, GO:0019233, GO:0007626, GO:0007268, GO:0007216, GO:0007216, GO:0007196, GO:0007186, GO:0007186,	regulation of postsynaptic cytosolic calcium ion concentration, L-glutamate import across plasma membrane, cellular response to electrical stimulus, regulation of postsynaptic membrane potential, regulation of synaptic transmission, glutamatergic, regulation of sensory perception of pain, positive regulation of cytosolic calcium ion concentration involved in phospholipase C-activating G protein-c…	0.952696	0.390484	2.37649	13.2378	2.04916	7.55083
ENSG00000168959	chr11	88504576	89065945	-	GRM5	protein_coding	This gene encodes a member of the G-protein coupled receptor 3 protein family. The encoded protein is a metabatropic glutamate receptor, whose signaling activates a phosphatidylinositol-calcium second messenger system. This protein may be involved in the regulation of neural network activity and synaptic plasticity. Glutamatergic neurotransmission is involved in most aspects of normal brain funct…	2915	GO:0099055, GO:0098978, GO:0098839, GO:0098685, GO:0097449, GO:0043198, GO:0043197, GO:0005887, GO:0005887, GO:0005886, GO:0005737,	integral component of postsynaptic membrane, glutamatergic synapse, postsynaptic density membrane, Schaffer collateral - CA1 synapse, astrocyte projection, dendritic shaft, dendritic spine, integral component of plasma membrane, integral component of plasma membrane, plasma membrane, cytoplasm,	GO:1990782, GO:0099583, GO:0099530, GO:0042802, GO:0031687, GO:0030296, GO:0008066, GO:0005515, GO:0004930, GO:0001640,	protein tyrosine kinase binding, neurotransmitter receptor activity involved in regulation of postsynaptic cytosolic calcium ion concentration, G protein-coupled receptor activity involved in regulation of postsynaptic membrane potential, identical protein binding, A2A adenosine receptor binding, protein tyrosine kinase activator activity, glutamate receptor activity, protein binding, G protein-c…	GO:1904646, GO:1904646, GO:1902938, GO:0099566, GO:0099553, GO:0099170, GO:0061098, GO:0060078, GO:0051966, GO:0050890, GO:0050808, GO:0048170, GO:0043410, GO:0040013, GO:0035584, GO:0007626, GO:0007612, GO:0007611, GO:0007268, GO:0007216, GO:0007216, GO:0007206, GO:0007205, GO:0007196, GO:0006468, GO:0006448, GO:0006417, GO:0006355, GO:0002029, GO:0001932,	cellular response to amyloid-beta, cellular response to amyloid-beta, regulation of intracellular calcium activated chloride channel activity, regulation of postsynaptic cytosolic calcium ion concentration, trans-synaptic signaling by endocannabinoid, modulating synaptic transmission, postsynaptic modulation of chemical synaptic transmission, positive regulation of protein tyrosine kinase activit…	1.80063	2.00087	6.36316	12.3035	7.02409	7.31422
ENSG00000126010	chrX	16123556	16153021	+	GRPR	protein_coding	Gastrin-releasing peptide (GRP) regulates numerous functions of the gastrointestinal and central nervous systems, including release of gastrointestinal hormones, smooth muscle cell contraction, and epithelial cell proliferation and is a potent mitogen for neoplastic tissues. The effects of GRP are mediated through the gastrin-releasing peptide receptor. This receptor is a glycosylated, 7-transmem…	2925	GO:0005887, GO:0005887, GO:0005887, GO:0005886, GO:0005886,	integral component of plasma membrane, integral component of plasma membrane, integral component of plasma membrane, plasma membrane, plasma membrane,	GO:0042923, GO:0008528, GO:0008188, GO:0008188, GO:0004930,	neuropeptide binding, G protein-coupled peptide receptor activity, neuropeptide receptor activity, neuropeptide receptor activity, G protein-coupled receptor activity,	GO:2000987, GO:1903942, GO:0061744, GO:0043207, GO:0042127, GO:0036343, GO:0035176, GO:0007611, GO:0007218, GO:0007200, GO:0007186,	positive regulation of behavioral fear response, positive regulation of respiratory gaseous exchange, motor behavior, response to external biotic stimulus, regulation of cell population proliferation, psychomotor behavior, social behavior, learning or memory, neuropeptide signaling pathway, phospholipase C-activating G protein-coupled receptor signaling pathway, G protein-coupled receptor signali…	0.384804	0.588824	0.559935	1.23525	2.11814	0.256444
ENSG00000196639	chr3	11137093	11263557	+	HRH1	protein_coding	Histamine is a ubiquitous messenger molecule released from mast cells, enterochromaffin-like cells, and neurons. Its various actions are mediated by histamine receptors H1, H2, H3 and H4. The protein encoded by this gene is an integral membrane protein and belongs to the G protein-coupled receptor superfamily. It mediates the contraction of smooth muscles, the increase in capillary permeability d…	3269	GO:0045202, GO:0030425, GO:0005887, GO:0005887, GO:0005886, GO:0005886, GO:0005829,	synapse, dendrite, integral component of plasma membrane, integral component of plasma membrane, plasma membrane, plasma membrane, cytosol,	GO:0030594, GO:0004993, GO:0004969, GO:0004930,	neurotransmitter receptor activity, G protein-coupled serotonin receptor activity, histamine receptor activity, G protein-coupled receptor activity,	GO:0098664, GO:0071420, GO:0048245, GO:0048167, GO:0048016, GO:0045907, GO:0043114, GO:0032962, GO:0008542, GO:0007613, GO:0007268, GO:0007200, GO:0007187, GO:0007186, GO:0006954,	G protein-coupled serotonin receptor signaling pathway, cellular response to histamine, eosinophil chemotaxis, regulation of synaptic plasticity, inositol phosphate-mediated signaling, positive regulation of vasoconstriction, regulation of vascular permeability, positive regulation of inositol trisphosphate biosynthetic process, visual learning, memory, chemical synaptic transmission, phospholipa…	0.133842	0.153603	1.3146	1.41782	1.43012	1.07035
ENSG00000102468	chr13	46831550	46897076	-	HTR2A	protein_coding	This gene encodes one of the receptors for serotonin, a neurotransmitter with many roles. Mutations in this gene are associated with susceptibility to schizophrenia and obsessive-compulsive disorder, and are also associated with response to the antidepressant citalopram in patients with major depressive disorder (MDD). MDD patients who also have a mutation in intron 2 of this gene show a signific…	3356	GO:0099056, GO:0099055, GO:0098978, GO:0098666, GO:0070852, GO:0070161, GO:0043198, GO:0043025, GO:0031410, GO:0030425, GO:0030424, GO:0005901, GO:0005887, GO:0005886, GO:0005886, GO:0005829,	integral component of presynaptic membrane, integral component of postsynaptic membrane, glutamatergic synapse, G protein-coupled serotonin receptor complex, cell body fiber, anchoring junction, dendritic shaft, neuronal cell body, cytoplasmic vesicle, dendrite, axon, caveola, integral component of plasma membrane, plasma membrane, plasma membrane, cytosol,	GO:0071886, GO:0051378, GO:0044877, GO:0042802, GO:0030594, GO:0005515, GO:0004993, GO:0004993, GO:0001618, GO:0001587,	1-(4-iodo-2,5-dimethoxyphenyl)propan-2-amine binding, serotonin binding, protein-containing complex binding, identical protein binding, neurotransmitter receptor activity, protein binding, G protein-coupled serotonin receptor activity, G protein-coupled serotonin receptor activity, virus receptor activity, Gq/11-coupled serotonin receptor activity,	GO:2000300, GO:0098664, GO:0098664, GO:0070374, GO:0051967, GO:0051209, GO:0051209, GO:0051209, GO:0050966, GO:0050965, GO:0050731, GO:0048148, GO:0046718, GO:0045907, GO:0045821, GO:0045600, GO:0044380, GO:0043406, GO:0043267, GO:0030431, GO:0018108, GO:0014832, GO:0014824, GO:0014065, GO:0014059, GO:0010513, GO:0009410, GO:0008284, GO:0008219, GO:0007613, GO:0007568, GO:0007268, GO:0007210, GO:…	regulation of synaptic vesicle exocytosis, G protein-coupled serotonin receptor signaling pathway, G protein-coupled serotonin receptor signaling pathway, positive regulation of ERK1 and ERK2 cascade, negative regulation of synaptic transmission, glutamatergic, release of sequestered calcium ion into cytosol, release of sequestered calcium ion into cytosol, release of sequestered calcium ion into…	0	0.201963	1.15233	5.25368	1.36755	1.09949
ENSG00000135914	chr2	231108230	231125118	-	HTR2B	protein_coding	This gene encodes one of the several different receptors for 5-hydroxytryptamine (serotonin) that belongs to the G-protein coupled receptor 1 family. Serotonin is a biogenic hormone that functions as a neurotransmitter, a hormone, and a mitogen. Serotonin receptors mediate many of the central and peripheral physiologic functions of serotonin, including regulation of cardiovascular functions and i…	3357	GO:0098666, GO:0098666, GO:0070161, GO:0045202, GO:0030425, GO:0005887, GO:0005886, GO:0005886, GO:0005737, GO:0005654,	G protein-coupled serotonin receptor complex, G protein-coupled serotonin receptor complex, anchoring junction, synapse, dendrite, integral component of plasma membrane, plasma membrane, plasma membrane, cytoplasm, nucleoplasm,	GO:0051378, GO:0030594, GO:0005515, GO:0005096, GO:0004993, GO:0004993, GO:0004993, GO:0001965, GO:0001587,	serotonin binding, neurotransmitter receptor activity, protein binding, GTPase activator activity, G protein-coupled serotonin receptor activity, G protein-coupled serotonin receptor activity, G protein-coupled serotonin receptor activity, G-protein alpha-subunit binding, Gq/11-coupled serotonin receptor activity,	GO:0098664, GO:0098664, GO:0071502, GO:0070528, GO:0070374, GO:0070371, GO:0060548, GO:0051781, GO:0051209, GO:0051209, GO:0051209, GO:0051000, GO:0050795, GO:0048598, GO:0043406, GO:0043123, GO:0043066, GO:0042310, GO:0019934, GO:0019722, GO:0016310, GO:0014827, GO:0014065, GO:0014033, GO:0010513, GO:0010507, GO:0009410, GO:0008284, GO:0008284, GO:0007610, GO:0007268, GO:0007208, GO:0007205, GO:…	G protein-coupled serotonin receptor signaling pathway, G protein-coupled serotonin receptor signaling pathway, cellular response to temperature stimulus, protein kinase C signaling, positive regulation of ERK1 and ERK2 cascade, ERK1 and ERK2 cascade, negative regulation of cell death, positive regulation of cell division, release of sequestered calcium ion into cytosol, release of sequestered ca…	0.110164	0.632147	0.360679	0.424363	0.107011	0.22025
ENSG00000147246	chrX	114584078	114910061	+	HTR2C	protein_coding	This gene encodes a seven-transmembrane G-protein-coupled receptor. The encoded protein responds to signaling through the neurotransmitter serotonin. The mRNA of this gene is subject to multiple RNA editing events, where adenosine residues encoded by the genome are converted to inosines. RNA editing is predicted to alter the structure of the second intracellular loop, thereby generating alternate…	3358	GO:0098666, GO:0045202, GO:0030425, GO:0005887, GO:0005887, GO:0005886, GO:0005886,	G protein-coupled serotonin receptor complex, synapse, dendrite, integral component of plasma membrane, integral component of plasma membrane, plasma membrane, plasma membrane,	GO:0071886, GO:0051378, GO:0042802, GO:0030594, GO:0005515, GO:0004993, GO:0004993, GO:0001587,	1-(4-iodo-2,5-dimethoxyphenyl)propan-2-amine binding, serotonin binding, identical protein binding, neurotransmitter receptor activity, protein binding, G protein-coupled serotonin receptor activity, G protein-coupled serotonin receptor activity, Gq/11-coupled serotonin receptor activity,	GO:0098664, GO:0070374, GO:0051482, GO:0051209, GO:0051209, GO:0045600, GO:0043397, GO:0032098, GO:0031644, GO:0019934, GO:0010513, GO:0007631, GO:0007626, GO:0007268, GO:0007208, GO:0007208, GO:0007200, GO:0007187, GO:0006874, GO:0001662,	G protein-coupled serotonin receptor signaling pathway, positive regulation of ERK1 and ERK2 cascade, positive regulation of cytosolic calcium ion concentration involved in phospholipase C-activating G protein-coupled signaling pathway, release of sequestered calcium ion into cytosol, release of sequestered calcium ion into cytosol, positive regulation of fat cell differentiation, regulation of c…	0.255503	0.293226	1.00382	3.14951	3.52428	1.53247
ENSG00000138039	chr2	48686775	48755730	-	LHCGR	protein_coding	This gene encodes the receptor for both luteinizing hormone and choriogonadotropin. This receptor belongs to the G-protein coupled receptor 1 family, and its activity is mediated by G proteins which activate adenylate cyclase. Mutations in this gene result in disorders of male secondary sexual character development, including familial male precocious puberty, also known as testotoxicosis, hypogon…	3973	GO:0043235, GO:0031233, GO:0005887, GO:0005887, GO:0005886, GO:0005886, GO:0005783, GO:0005768, GO:0005764, GO:0005634, GO:0005615,	receptor complex, intrinsic component of external side of plasma membrane, integral component of plasma membrane, integral component of plasma membrane, plasma membrane, plasma membrane, endoplasmic reticulum, endosome, lysosome, nucleus, extracellular space,	GO:0051117, GO:0042802, GO:0038106, GO:0035472, GO:0017046, GO:0008528, GO:0004964, GO:0004964,	ATPase binding, identical protein binding, choriogonadotropin hormone binding, choriogonadotropin hormone receptor activity, peptide hormone binding, G protein-coupled peptide receptor activity, luteinizing hormone receptor activity, luteinizing hormone receptor activity,	GO:0090030, GO:0072520, GO:0071373, GO:0071371, GO:0060065, GO:0051281, GO:0050890, GO:0050850, GO:0050482, GO:0046886, GO:0046544, GO:0042700, GO:0042700, GO:0032962, GO:0030539, GO:0022602, GO:0010524, GO:0009755, GO:0009410, GO:0008584, GO:0007417, GO:0007283, GO:0007200, GO:0007200, GO:0007190, GO:0007190, GO:0007189, GO:0007189, GO:0007187, GO:0007186, GO:0006622, GO:0001541,	regulation of steroid hormone biosynthetic process, seminiferous tubule development, cellular response to luteinizing hormone stimulus, cellular response to gonadotropin stimulus, uterus development, positive regulation of release of sequestered calcium ion into cytosol, cognition, positive regulation of calcium-mediated signaling, arachidonic acid secretion, positive regulation of hormone biosyn…	0.692939	0.965658	3.29501	1.3823	0.43271	0.593736
ENSG00000101188	chr20	62708837	62762771	+	NTSR1	protein_coding	Neurotensin receptor 1 belongs to the large superfamily of G-protein coupled receptors. NTSR1 mediates the multiple functions of neurotensin, such as hypotension, hyperglycemia, hypothermia, antinociception, and regulation of intestinal motility and secretion. [provided by RefSeq, Jul 2008].	4923	GO:0045121, GO:0043204, GO:0043198, GO:0043197, GO:0043195, GO:0032280, GO:0009986, GO:0009898, GO:0005887, GO:0005886, GO:0005886, GO:0005794, GO:0005783, GO:0005739,	membrane raft, perikaryon, dendritic shaft, dendritic spine, terminal bouton, symmetric synapse, cell surface, cytoplasmic side of plasma membrane, integral component of plasma membrane, plasma membrane, plasma membrane, Golgi apparatus, endoplasmic reticulum, mitochondrion,	GO:0047485, GO:0044877, GO:0042802, GO:0016492, GO:0016492, GO:0016492, GO:0005515, GO:0004930,	protein N-terminus binding, protein-containing complex binding, identical protein binding, G protein-coupled neurotensin receptor activity, G protein-coupled neurotensin receptor activity, G protein-coupled neurotensin receptor activity, protein binding, G protein-coupled receptor activity,	GO:2001259, GO:0098900, GO:0098712, GO:0097151, GO:0090238, GO:0071545, GO:0070779, GO:0060732, GO:0051930, GO:0051281, GO:0051280, GO:0051092, GO:0050965, GO:0043576, GO:0043066, GO:0043065, GO:0033993, GO:0014054, GO:0014049, GO:0010628, GO:0008344, GO:0007612, GO:0007268, GO:0007218, GO:0007218, GO:0007218, GO:0007186, GO:0003254, GO:0003085, GO:0001659,	positive regulation of cation channel activity, regulation of action potential, L-glutamate import across plasma membrane, positive regulation of inhibitory postsynaptic potential, positive regulation of arachidonic acid secretion, inositol phosphate catabolic process, D-aspartate import across plasma membrane, positive regulation of inositol phosphate biosynthetic process, regulation of sensory …	1.9855	0.670192	3.25029	2.02456	2.32575	0.934022
ENSG00000180914	chr3	8750408	8769628	-	OXTR	protein_coding	The protein encoded by this gene belongs to the G-protein coupled receptor family and acts as a receptor for oxytocin. Its activity is mediated by G proteins which activate a phosphatidylinositol-calcium second messenger system. The oxytocin-oxytocin receptor system plays an important role in the uterus during parturition. [provided by RefSeq, Jul 2008].	5021	GO:0016324, GO:0005912, GO:0005902, GO:0005887, GO:0005886,	apical plasma membrane, adherens junction, microvillus, integral component of plasma membrane, plasma membrane,	GO:0042277, GO:0017046, GO:0005000, GO:0004990, GO:0004930,	peptide binding, peptide hormone binding, vasopressin receptor activity, oxytocin receptor activity, G protein-coupled receptor activity,	GO:0120162, GO:0070474, GO:0070371, GO:0060455, GO:0060406, GO:0060137, GO:0051968, GO:0051965, GO:0048565, GO:0045907, GO:0045777, GO:0044849, GO:0043434, GO:0042755, GO:0042713, GO:0042711, GO:0042220, GO:0035176, GO:0034097, GO:0034059, GO:0032570, GO:0032355, GO:0032230, GO:0030431, GO:0021537, GO:0010701, GO:0009410, GO:0007613, GO:0007595, GO:0007565, GO:0007507, GO:0007204, GO:0007186, GO:…	positive regulation of cold-induced thermogenesis, positive regulation of uterine smooth muscle contraction, ERK1 and ERK2 cascade, negative regulation of gastric acid secretion, positive regulation of penile erection, maternal process involved in parturition, positive regulation of synaptic transmission, glutamatergic, positive regulation of synapse assembly, digestive tract development, positiv…	4.16584	3.96311	6.52041	1.79475	5.27121	3.06847
ENSG00000166148	chr12	63142759	63150942	-	AVPR1A	protein_coding	The protein encoded by this gene acts as receptor for arginine vasopressin. This receptor belongs to the subfamily of G-protein coupled receptors which includes AVPR1B, V2R and OXT receptors. Its activity is mediated by G proteins which stimulate a phosphatidylinositol-calcium second messenger system. The receptor mediates cell contraction and proliferation, platelet aggregation, release of coagu…	552	GO:0030139, GO:0005887, GO:0005886, GO:0005886, GO:0005768,	endocytic vesicle, integral component of plasma membrane, plasma membrane, plasma membrane, endosome,	GO:0042277, GO:0031894, GO:0017046, GO:0005515, GO:0005080, GO:0005000, GO:0005000, GO:0004930,	peptide binding, V1A vasopressin receptor binding, peptide hormone binding, protein binding, protein kinase C binding, vasopressin receptor activity, vasopressin receptor activity, G protein-coupled receptor activity,	GO:0150104, GO:0051970, GO:0051412, GO:0045907, GO:0043084, GO:0042713, GO:0042711, GO:0042631, GO:0035815, GO:0035176, GO:0032849, GO:0031394, GO:0030307, GO:0021537, GO:0019722, GO:0014902, GO:0014049, GO:0010460, GO:0010259, GO:0008284, GO:0008015, GO:0007625, GO:0007621, GO:0007204, GO:0007202, GO:0007186, GO:0006091, GO:0003084, GO:0002125, GO:0001992,	transport across blood-brain barrier, negative regulation of transmission of nerve impulse, response to corticosterone, positive regulation of vasoconstriction, penile erection, sperm ejaculation, maternal behavior, cellular response to water deprivation, positive regulation of renal sodium excretion, social behavior, positive regulation of cellular pH reduction, positive regulation of prostaglan…	0.124482	0.0476204	0.271704	0.199799	0.120919	0.0414792
ENSG00000198049	chr1	206109692	206117699	-	AVPR1B	protein_coding	The protein encoded by this gene acts as receptor for arginine vasopressin. This receptor belongs to the subfamily of G-protein coupled receptors which includes AVPR1A, V2R and OXT receptors. Its activity is mediated by G proteins which stimulate a phosphatidylinositol-calcium second messenger system. The receptor is primarily located in the anterior pituitary, where it stimulates ACTH release. I…	553	GO:0043679, GO:0043204, GO:0030425, GO:0005887, GO:0005886, GO:0005886, GO:0005794, GO:0005768,	axon terminus, perikaryon, dendrite, integral component of plasma membrane, plasma membrane, plasma membrane, Golgi apparatus, endosome,	GO:0042802, GO:0042277, GO:0017046, GO:0005080, GO:0005000, GO:0005000, GO:0004930,	identical protein binding, peptide binding, peptide hormone binding, protein kinase C binding, vasopressin receptor activity, vasopressin receptor activity, G protein-coupled receptor activity,	GO:0150104, GO:0090238, GO:0060732, GO:0046718, GO:0045907, GO:0043410, GO:0042538, GO:0042127, GO:0032849, GO:0032430, GO:0014049, GO:0010259, GO:0007204, GO:0007202, GO:0007188, GO:0007186, GO:0007186, GO:0001992,	transport across blood-brain barrier, positive regulation of arachidonic acid secretion, positive regulation of inositol phosphate biosynthetic process, viral entry into host cell, positive regulation of vasoconstriction, positive regulation of MAPK cascade, hyperosmotic salinity response, regulation of cell population proliferation, positive regulation of cellular pH reduction, positive regulati…	0	0	0.118798	0.419323	0	0
ENSG00000213906	chr14	24305734	24312053	+	LTB4R2	protein_coding		56413	GO:0016020, GO:0005887, GO:0005886, GO:0005886, GO:0005654,	membrane, integral component of plasma membrane, plasma membrane, plasma membrane, nucleoplasm,	GO:0008528, GO:0004974, GO:0001632,	G protein-coupled peptide receptor activity, leukotriene receptor activity, leukotriene B4 receptor activity,	GO:0061737, GO:0051546, GO:0007218, GO:0007194, GO:0006954, GO:0006935,	leukotriene signaling pathway, keratinocyte migration, neuropeptide signaling pathway, negative regulation of adenylate cyclase activity, inflammatory response, chemotaxis,	4.5154	4.65509	1.92102	2.13737	2.82498	3.59573
ENSG00000169403	chr1	28147166	28193936	-	PTAFR	protein_coding	This gene encodes a seven-transmembrane G-protein-coupled receptor for platelet-activating factor (PAF) that localizes to lipid rafts and/or caveolae in the cell membrane. PAF (1-0-alkyl-2-acetyl-sn-glycero-3-phosphorylcholine) is a phospholipid that plays a significant role in oncogenic transformation, tumor growth, angiogenesis, metastasis, and pro-inflammatory processes. Binding of PAF to the …	5724	GO:0070821, GO:0030667, GO:0016021, GO:0005887, GO:0005886,	tertiary granule membrane, secretory granule membrane, integral component of membrane, integral component of plasma membrane, plasma membrane,	GO:0051019, GO:0045028, GO:0005543, GO:0005515, GO:0004992, GO:0004930, GO:0001875, GO:0001530,	mitogen-activated protein kinase binding, G protein-coupled purinergic nucleotide receptor activity, phospholipid binding, protein binding, platelet activating factor receptor activity, G protein-coupled receptor activity, lipopolysaccharide immune receptor activity, lipopolysaccharide binding,	GO:1904317, GO:1904306, GO:1904303, GO:1904300, GO:1904058, GO:1903238, GO:1902943, GO:0071548, GO:0071398, GO:0071320, GO:0071258, GO:0060732, GO:0048661, GO:0048015, GO:0045776, GO:0045727, GO:0045056, GO:0043315, GO:0035589, GO:0032959, GO:0032760, GO:0032755, GO:0031663, GO:0010863, GO:0009609, GO:0007567, GO:0007186, GO:0007186, GO:0006955, GO:0006954, GO:0006935, GO:0006357, GO:0002693,	cellular response to 2-O-acetyl-1-O-hexadecyl-sn-glycero-3-phosphocholine, positive regulation of gastro-intestinal system smooth muscle contraction, positive regulation of maternal process involved in parturition, positive regulation of transcytosis, positive regulation of sensory perception of pain, positive regulation of leukocyte tethering or rolling, positive regulation of voltage-gated chlo…	0.262887	0.12068	0	0.1519	0.0510723	0.0525586
ENSG00000050628	chr1	70852353	71047808	-	PTGER3	protein_coding	The protein encoded by this gene is a member of the G-protein coupled receptor family. This protein is one of four receptors identified for prostaglandin E2 (PGE2). This receptor may have many biological functions, which involve digestion, nervous system, kidney reabsorption, and uterine contraction activities. Studies of the mouse counterpart suggest that this receptor may also mediate adrenocor…	5733	GO:0016021, GO:0005887, GO:0005886, GO:0005886, GO:0005886, GO:0005635,	integral component of membrane, integral component of plasma membrane, plasma membrane, plasma membrane, plasma membrane, nuclear envelope,	GO:0004957, GO:0004957,	prostaglandin E receptor activity, prostaglandin E receptor activity,	GO:0060455, GO:0031622, GO:0014827, GO:0008219, GO:0007204, GO:0007200, GO:0007189, GO:0007186, GO:0006954,	negative regulation of gastric acid secretion, positive regulation of fever generation, intestine smooth muscle contraction, cell death, positive regulation of cytosolic calcium ion concentration, phospholipase C-activating G protein-coupled receptor signaling pathway, adenylate cyclase-activating G protein-coupled receptor signaling pathway, G protein-coupled receptor signaling pathway, inflamma…	6.71567	4.17718	12.3923	22.2655	23.4047	18.8074
ENSG00000160951	chr19	14472466	14475362	-	PTGER1	protein_coding	The protein encoded by this gene is a member of the G protein-coupled receptor family. This protein is one of four receptors identified for prostaglandin E2 (PGE2). Through a phosphatidylinositol-calcium second messenger system, G-Q proteins mediate this receptor's activity. Knockout studies in mice suggested a role of this receptor in mediating algesia and in regulation of blood pressure. Studie…	5731	GO:0005887, GO:0005886, GO:0005886,	integral component of plasma membrane, plasma membrane, plasma membrane,	GO:0031748, GO:0004957,	D1 dopamine receptor binding, prostaglandin E receptor activity,	GO:0032496, GO:0007204, GO:0007191, GO:0007189, GO:0007186, GO:0006954,	response to lipopolysaccharide, positive regulation of cytosolic calcium ion concentration, adenylate cyclase-activating dopamine receptor signaling pathway, adenylate cyclase-activating G protein-coupled receptor signaling pathway, G protein-coupled receptor signaling pathway, inflammatory response,	1.04474	0.199831	0.380054	0.335369	1.35311	0.522183
ENSG00000122420	chr1	78303884	78539749	+	PTGFR	protein_coding	The protein encoded by this gene is member of the G-protein coupled receptor family. This protein is a receptor for prostaglandin F2-alpha (PGF2-alpha), which is known to be a potent luteolytic agent, and may also be involved in modulating intraocular pressure and smooth muscle contraction in uterus. Knockout studies in mice suggest that the interaction of PGF2-alpha with this receptor may initia…	5737	GO:0005887, GO:0005886, GO:0005886, GO:0005886, GO:0005737, GO:0005576,	integral component of plasma membrane, plasma membrane, plasma membrane, plasma membrane, cytoplasm, extracellular region,	GO:0004958, GO:0004958,	prostaglandin F receptor activity, prostaglandin F receptor activity,	GO:0071799, GO:0043066, GO:0035584, GO:0032496, GO:0032355, GO:0010628, GO:0008284, GO:0007567, GO:0007204, GO:0007189, GO:0007186, GO:0006954,	cellular response to prostaglandin D stimulus, negative regulation of apoptotic process, calcium-mediated signaling using intracellular calcium source, response to lipopolysaccharide, response to estradiol, positive regulation of gene expression, positive regulation of cell population proliferation, parturition, positive regulation of cytosolic calcium ion concentration, adenylate cyclase-activat…	0.314929	0.0602376	1.26021	4.80199	2.60027	4.09261
ENSG00000100739	chr14	96255824	96268967	+	BDKRB1	protein_coding	Bradykinin, a 9 aa peptide, is generated in pathophysiologic conditions such as inflammation, trauma, burns, shock, and allergy. The protein encoded by this gene belongs to the G-protein coupled receptor 1 family. Two types of G-protein coupled receptors have been found which bind bradykinin and mediate responses to these pathophysiologic conditions. The protein encoded by this gene is one of the…	623	GO:0043005, GO:0005887, GO:0005886, GO:0005886, GO:0005783,	neuron projection, integral component of plasma membrane, plasma membrane, plasma membrane, endoplasmic reticulum,	GO:0042277, GO:0005515, GO:0004947, GO:0004947, GO:0004930,	peptide binding, protein binding, bradykinin receptor activity, bradykinin receptor activity, G protein-coupled receptor activity,	GO:0051281, GO:0045776, GO:0032496, GO:0030308, GO:0019233, GO:0016477, GO:0009612, GO:0007205, GO:0007204, GO:0007186, GO:0006954, GO:0002687, GO:0001933,	positive regulation of release of sequestered calcium ion into cytosol, negative regulation of blood pressure, response to lipopolysaccharide, negative regulation of cell growth, sensory perception of pain, cell migration, response to mechanical stimulus, protein kinase C-activating G protein-coupled receptor signaling pathway, positive regulation of cytosolic calcium ion concentration, G protein…	0.179426	0.205918	0.39163	0.777564	0	0.448406
ENSG00000168398	chr14	96204679	96244166	+	BDKRB2	protein_coding	This gene encodes a receptor for bradykinin. The 9 aa bradykinin peptide elicits many responses including vasodilation, edema, smooth muscle spasm and pain fiber stimulation. Bradykinin is released upon activation by pathophysiologic conditions such as trauma and inflammation, and binds to its kinin receptors, B1 and B2. The B2 receptor associates with G proteins that stimulate a phosphatidylinos…	624	GO:0043231, GO:0005887, GO:0005886, GO:0005886, GO:0005886, GO:0005794, GO:0005768,	intracellular membrane-bounded organelle, integral component of plasma membrane, plasma membrane, plasma membrane, plasma membrane, Golgi apparatus, endosome,	GO:0046982, GO:0031702, GO:0005515, GO:0004947, GO:0004947, GO:0004930, GO:0004435, GO:0002020,	protein heterodimerization activity, type 1 angiotensin receptor binding, protein binding, bradykinin receptor activity, bradykinin receptor activity, G protein-coupled receptor activity, phosphatidylinositol phospholipase C activity, protease binding,	GO:1990127, GO:1902239, GO:0050482, GO:0043114, GO:0042311, GO:0042310, GO:0033137, GO:0019229, GO:0009651, GO:0008015, GO:0007204, GO:0007186, GO:0007169, GO:0007166, GO:0006954, GO:0006939,	intrinsic apoptotic signaling pathway in response to osmotic stress by p53 class mediator, negative regulation of intrinsic apoptotic signaling pathway in response to osmotic stress by p53 class mediator, arachidonic acid secretion, regulation of vascular permeability, vasodilation, vasoconstriction, negative regulation of peptidyl-serine phosphorylation, regulation of vasoconstriction, response …	0.14459	0.331875	0.236694	1.04432	0.280901	3.36051
ENSG00000075073	chr10	69403903	69416867	-	TACR2	protein_coding	This gene belongs to a family of genes that function as receptors for tachykinins. Receptor affinities are specified by variations in the 5'-end of the sequence. The receptors belonging to this family are characterized by interactions with G proteins and 7 hydrophobic transmembrane regions. This gene encodes the receptor for the tachykinin neuropeptide substance K, also referred to as neurokinin …	6865	GO:0097225, GO:0097225, GO:0061827, GO:0036126, GO:0005887, GO:0005886, GO:0005886, GO:0005886,	sperm midpiece, sperm midpiece, sperm head, sperm flagellum, integral component of plasma membrane, plasma membrane, plasma membrane, plasma membrane,	GO:0016497, GO:0005515, GO:0004995,	substance K receptor activity, protein binding, tachykinin receptor activity,	GO:1902093, GO:1902093, GO:0070474, GO:0070459, GO:0051602, GO:0045987, GO:0043117, GO:0035106, GO:0033685, GO:0014827, GO:0014057, GO:0007217, GO:0006936,	positive regulation of flagellated sperm motility, positive regulation of flagellated sperm motility, positive regulation of uterine smooth muscle contraction, prolactin secretion, response to electrical stimulus, positive regulation of smooth muscle contraction, positive regulation of vascular permeability, operant conditioning, negative regulation of luteinizing hormone secretion, intestine smo…	0.344728	0.494532	0	2.48986	0.837151	0.689211
ENSG00000115353	chr2	75046463	75199700	-	TACR1	protein_coding	This gene belongs to a gene family of tachykinin receptors. These tachykinin receptors are characterized by interactions with G proteins and contain seven hydrophobic transmembrane regions. This gene encodes the receptor for the tachykinin substance P, also referred to as neurokinin 1. The encoded protein is also involved in the mediation of phosphatidylinositol metabolism of substance P. [provid…	6869	GO:0097225, GO:0097225, GO:0061827, GO:0044297, GO:0036126, GO:0030425, GO:0009986, GO:0005887, GO:0005886, GO:0005886, GO:0005886, GO:0005737,	sperm midpiece, sperm midpiece, sperm head, cell body, sperm flagellum, dendrite, cell surface, integral component of plasma membrane, plasma membrane, plasma membrane, plasma membrane, cytoplasm,	GO:0016496, GO:0016496, GO:0005515, GO:0004995,	substance P receptor activity, substance P receptor activity, protein binding, tachykinin receptor activity,	GO:1902093, GO:1902093, GO:0070474, GO:0060083, GO:0051602, GO:0051496, GO:0050679, GO:0050671, GO:0048660, GO:0048266, GO:0046887, GO:0046878, GO:0045907, GO:0045778, GO:0045777, GO:0045760, GO:0045471, GO:0043278, GO:0043117, GO:0042755, GO:0042713, GO:0035815, GO:0035106, GO:0035094, GO:0032570, GO:0032355, GO:0032230, GO:0032224, GO:0019233, GO:0014910, GO:0010996, GO:0010634, GO:0010193, GO:…	positive regulation of flagellated sperm motility, positive regulation of flagellated sperm motility, positive regulation of uterine smooth muscle contraction, smooth muscle contraction involved in micturition, response to electrical stimulus, positive regulation of stress fiber assembly, positive regulation of epithelial cell proliferation, positive regulation of lymphocyte proliferation, regula…	0.512758	0.64196	1.2718	5.29711	6.83728	1.91051
ENSG00000169836	chr4	103586031	103719816	-	TACR3	protein_coding	This gene belongs to a family of genes that function as receptors for tachykinins. Receptor affinities are specified by variations in the 5'-end of the sequence. The receptors belonging to this family are characterized by interactions with G proteins and 7 hydrophobic transmembrane regions. This gene encodes the receptor for the tachykinin neurokinin 3, also referred to as neurokinin B. [provided…	6870	GO:0097225, GO:0097225, GO:0032809, GO:0032590, GO:0005887, GO:0005886, GO:0005886, GO:0005737, GO:0005634,	sperm midpiece, sperm midpiece, neuronal cell body membrane, dendrite membrane, integral component of plasma membrane, plasma membrane, plasma membrane, cytoplasm, nucleus,	GO:0005515, GO:0004995,	protein binding, tachykinin receptor activity,	GO:1902093, GO:1902093, GO:0070474, GO:0060259, GO:0045777, GO:0043278, GO:0042538, GO:0042220, GO:0042053, GO:0032355, GO:0010460, GO:0007568, GO:0007217,	positive regulation of flagellated sperm motility, positive regulation of flagellated sperm motility, positive regulation of uterine smooth muscle contraction, regulation of feeding behavior, positive regulation of blood pressure, response to morphine, hyperosmotic salinity response, response to cocaine, regulation of dopamine metabolic process, response to estradiol, positive regulation of heart…	1.2872	0.273565	6.91981	4.95843	3.51952	4.38446
ENSG00000006638	chr19	3594506	3606840	-	TBXA2R	protein_coding	This gene encodes a member of the G protein-coupled receptor family. The protein interacts with thromboxane A2 to induce platelet aggregation and regulate hemostasis. A mutation in this gene results in a bleeding disorder. Multiple transcript variants encoding different isoforms have been found for this gene. [provided by RefSeq, Oct 2009].	6915	GO:0016607, GO:0005887, GO:0005886, GO:0005886, GO:0005886, GO:0001669,	nuclear speck, integral component of plasma membrane, plasma membrane, plasma membrane, plasma membrane, acrosomal vesicle,	GO:0005515, GO:0005085, GO:0004961,	protein binding, guanyl-nucleotide exchange factor activity, thromboxane A2 receptor activity,	GO:0090051, GO:0071222, GO:0050790, GO:0045987, GO:0045907, GO:0045777, GO:0045766, GO:0045471, GO:0038193, GO:0033574, GO:0030194, GO:0019932, GO:0009410, GO:0007584, GO:0007204, GO:0007189, GO:0007186, GO:0006954, GO:0006939,	negative regulation of cell migration involved in sprouting angiogenesis, cellular response to lipopolysaccharide, regulation of catalytic activity, positive regulation of smooth muscle contraction, positive regulation of vasoconstriction, positive regulation of blood pressure, positive regulation of angiogenesis, response to ethanol, thromboxane A2 signaling pathway, response to testosterone, po…	0	0	0	0	0.086053	0.442787
ENSG00000174417	chr8	109086621	109119584	+	TRHR	protein_coding	This gene encodes a G protein-coupled receptor for thyrotropin-releasing hormone (TRH). Upon binding to TRH, this receptor activates the inositol phospholipid-calcium-protein kinase C transduction pathway. Mutations in this gene have been associated with generalized thyrotropin-releasing hormone resistance. [provided by RefSeq, Sep 2011].	7201	GO:0005887, GO:0005886,	integral component of plasma membrane, plasma membrane,	GO:0005515, GO:0004997,	protein binding, thyrotropin-releasing hormone receptor activity,	GO:0007200, GO:0007186,	phospholipase C-activating G protein-coupled receptor signaling pathway, G protein-coupled receptor signaling pathway,	0.147455	0.676902	1.12646	1.13602	0.429701	0.294804
ENSG00000110148	chr11	6259736	6272127	+	CCKBR	protein_coding	This gene encodes a G-protein coupled receptor for gastrin and cholecystokinin (CCK), regulatory peptides of the brain and gastrointestinal tract. This protein is a type B gastrin receptor, which has a high affinity for both sulfated and nonsulfated CCK analogs and is found principally in the central nervous system and the gastrointestinal tract. Alternative splicing results in multiple transcrip…	887	GO:0016021, GO:0005886, GO:0005886,	integral component of membrane, plasma membrane, plasma membrane,	GO:0046935, GO:0031741, GO:0017046, GO:0015054, GO:0015054, GO:0005515, GO:0004951, GO:0004951, GO:0004930,	1-phosphatidylinositol-3-kinase regulator activity, type B gastrin/cholecystokinin receptor binding, peptide hormone binding, gastrin receptor activity, gastrin receptor activity, protein binding, cholecystokinin receptor activity, cholecystokinin receptor activity, G protein-coupled receptor activity,	GO:0048732, GO:0048565, GO:0045851, GO:0043551, GO:0038188, GO:0008284, GO:0007204, GO:0007200, GO:0007200, GO:0007186, GO:0007166, GO:0001696,	gland development, digestive tract development, pH reduction, regulation of phosphatidylinositol 3-kinase activity, cholecystokinin signaling pathway, positive regulation of cell population proliferation, positive regulation of cytosolic calcium ion concentration, phospholipase C-activating G protein-coupled receptor signaling pathway, phospholipase C-activating G protein-coupled receptor signali…	6.80313	23.3158	7.42452	8.52603	8.4189	9.40919
ENSG00000163394	chr4	26481400	26490462	-	CCKAR	protein_coding	This gene encodes a G-protein coupled receptor that binds non-sulfated members of the cholecystokinin (CCK) family of peptide hormones. This receptor is a major physiologic mediator of pancreatic enzyme secretion and smooth muscle contraction of the gallbladder and stomach. In the central and peripheral nervous system this receptor regulates satiety and the release of beta-endorphin and dopamine.…	886	GO:0016020, GO:0005887, GO:0005886, GO:0005886, GO:0005829, GO:0005654,	membrane, integral component of plasma membrane, plasma membrane, plasma membrane, cytosol, nucleoplasm,	GO:0017046, GO:0004951, GO:0004951, GO:0004930,	peptide hormone binding, cholecystokinin receptor activity, cholecystokinin receptor activity, G protein-coupled receptor activity,	GO:0046883, GO:0038188, GO:0030900, GO:0007409, GO:0007200, GO:0007186, GO:0001764,	regulation of hormone secretion, cholecystokinin signaling pathway, forebrain development, axonogenesis, phospholipase C-activating G protein-coupled receptor signaling pathway, G protein-coupled receptor signaling pathway, neuron migration,	0.431562	0	0	0.27707	0.978153	0.431408
ENSG00000121966	chr2	136114349	136118165	-	CXCR4	protein_coding	This gene encodes a CXC chemokine receptor specific for stromal cell-derived factor-1. The protein has 7 transmembrane regions and is located on the cell surface. It acts with the CD4 protein to support HIV entry into cells and is also highly expressed in breast cancer cells. Mutations in this gene have been associated with WHIM (warts, hypogammaglobulinemia, infections, and myelokathexis) syndro…	7852	GO:0070161, GO:0070062, GO:0032991, GO:0032991, GO:0031410, GO:0031252, GO:0031012, GO:0016021, GO:0009986, GO:0009897, GO:0005886, GO:0005886, GO:0005829, GO:0005770, GO:0005769, GO:0005769, GO:0005764, GO:0005764, GO:0005737, GO:0005634,	anchoring junction, extracellular exosome, protein-containing complex, protein-containing complex, cytoplasmic vesicle, cell leading edge, extracellular matrix, integral component of membrane, cell surface, external side of plasma membrane, plasma membrane, plasma membrane, cytosol, late endosome, early endosome, early endosome, lysosome, lysosome, cytoplasm, nucleus,	GO:0060090, GO:0043130, GO:0038147, GO:0036094, GO:0032027, GO:0031625, GO:0019957, GO:0019957, GO:0016494, GO:0016493, GO:0015026, GO:0005515, GO:0004930, GO:0003779, GO:0001618,	molecular adaptor activity, ubiquitin binding, C-X-C motif chemokine 12 receptor activity, small molecule binding, myosin light chain binding, ubiquitin protein ligase binding, C-C chemokine binding, C-C chemokine binding, C-X-C chemokine receptor activity, C-C chemokine receptor activity, coreceptor activity, protein binding, G protein-coupled receptor activity, actin binding, virus receptor act…	GO:2000448, GO:1990478, GO:1905322, GO:1903861, GO:1901327, GO:0120162, GO:0071466, GO:0071417, GO:0071345, GO:0061154, GO:0060326, GO:0060048, GO:0051924, GO:0050966, GO:0050965, GO:0050921, GO:0050920, GO:0050792, GO:0048714, GO:0046718, GO:0045446, GO:0043278, GO:0043217, GO:0043067, GO:0038160, GO:0038160, GO:0035470, GO:0030155, GO:0022029, GO:0022008, GO:0019722, GO:0019722, GO:0014823, GO:…	positive regulation of macrophage migration inhibitory factor signaling pathway, response to ultrasound, positive regulation of mesenchymal stem cell migration, positive regulation of dendrite extension, response to tacrolimus, positive regulation of cold-induced thermogenesis, cellular response to xenobiotic stimulus, cellular response to organonitrogen compound, cellular response to cytokine st…	29.8161	47.2416	24.526	16.821	17.0749	11.0102
ENSG00000060558	chr19	3136193	3163769	+	GNA15	protein_coding		2769	GO:0045202, GO:0005886, GO:0005834, GO:0005834,	synapse, plasma membrane, heterotrimeric G-protein complex, heterotrimeric G-protein complex,	GO:0046872, GO:0031683, GO:0005525, GO:0003924, GO:0003924, GO:0001664, GO:0001664,	metal ion binding, G-protein beta/gamma-subunit complex binding, GTP binding, GTPase activity, GTPase activity, G protein-coupled receptor binding, G protein-coupled receptor binding,	GO:0060158, GO:0051482, GO:0007207, GO:0007202, GO:0007188, GO:0001508,	phospholipase C-activating dopamine receptor signaling pathway, positive regulation of cytosolic calcium ion concentration involved in phospholipase C-activating G protein-coupled signaling pathway, phospholipase C-activating G protein-coupled acetylcholine receptor signaling pathway, activation of phospholipase C activity, adenylate cyclase-modulating G protein-coupled receptor signaling pathway…	0.0946915	0	0	0	0.0919809	0.0946577
ENSG00000088256	chr19	3094410	3124004	+	GNA11	protein_coding	The protein encoded by this gene belongs to the family of guanine nucleotide-binding proteins (G proteins), which function as modulators or transducers in various transmembrane signaling systems. G proteins are composed of 3 units: alpha, beta and gamma. This gene encodes one of the alpha subunits (subunit alpha-11). Mutations in this gene have been associated with hypocalciuric hypercalcemia typ…	2767	GO:0070062, GO:0045202, GO:0005886, GO:0005834, GO:0005765, GO:0005737, GO:0001750,	extracellular exosome, synapse, plasma membrane, heterotrimeric G-protein complex, lysosomal membrane, cytoplasm, photoreceptor outer segment,	GO:0046872, GO:0031683, GO:0005525, GO:0005515, GO:0003924, GO:0003924, GO:0001664,	metal ion binding, G-protein beta/gamma-subunit complex binding, GTP binding, protein binding, GTPase activity, GTPase activity, G protein-coupled receptor binding,	GO:1904888, GO:0086100, GO:0071467, GO:0060158, GO:0048066, GO:0045634, GO:0010259, GO:0009649, GO:0008217, GO:0007603, GO:0007507, GO:0007213, GO:0007188, GO:0007165, GO:0001508, GO:0001501,	cranial skeletal system development, endothelin receptor signaling pathway, cellular response to pH, phospholipase C-activating dopamine receptor signaling pathway, developmental pigmentation, regulation of melanocyte differentiation, multicellular organism aging, entrainment of circadian clock, regulation of blood pressure, phototransduction, visible light, heart development, G protein-coupled a…	21.0089	24.2927	26.9942	52.1834	50.0561	50.0863
ENSG00000156049	chr9	77423079	77648307	-	GNA14	protein_coding	This gene encodes a member of the guanine nucleotide-binding, or G protein family. G proteins are heterotrimers consisting of alpha, beta and gamma subunits. The encoded protein is a member of the alpha family of G proteins, more specifically the alpha q subfamily of G proteins. The encoded protein may play a role in pertussis-toxin resistant activation of phospholipase C-beta and its downstream …	9630	GO:0070062, GO:0005886, GO:0005834,	extracellular exosome, plasma membrane, heterotrimeric G-protein complex,	GO:0046872, GO:0031683, GO:0005525, GO:0005515, GO:0003924, GO:0003924, GO:0001664,	metal ion binding, G-protein beta/gamma-subunit complex binding, GTP binding, protein binding, GTPase activity, GTPase activity, G protein-coupled receptor binding,	GO:0060158, GO:0007188, GO:0007165, GO:0001508,	phospholipase C-activating dopamine receptor signaling pathway, adenylate cyclase-modulating G protein-coupled receptor signaling pathway, signal transduction, action potential,	0.272799	0.626153	0.297716	1.13842	0.61831	0.909006
ENSG00000156052	chr9	77716087	78031458	-	GNAQ	protein_coding	This locus encodes a guanine nucleotide-binding protein. The encoded protein, an alpha subunit in the Gq class, couples a seven-transmembrane domain receptor to activation of phospolipase C-beta. Mutations at this locus have been associated with problems in platelet activation and aggregation. A related pseudogene exists on chromosome 2.[provided by RefSeq, Nov 2010].	2776	GO:0070062, GO:0045202, GO:0031965, GO:0005886, GO:0005834, GO:0005794, GO:0005765, GO:0005737, GO:0001750,	extracellular exosome, synapse, nuclear membrane, plasma membrane, heterotrimeric G-protein complex, Golgi apparatus, lysosomal membrane, cytoplasm, photoreceptor outer segment,	GO:0046872, GO:0031683, GO:0005525, GO:0005515, GO:0005096, GO:0005096, GO:0003924, GO:0003924, GO:0001664,	metal ion binding, G-protein beta/gamma-subunit complex binding, GTP binding, protein binding, GTPase activator activity, GTPase activator activity, GTPase activity, GTPase activity, G protein-coupled receptor binding,	GO:0060828, GO:0050821, GO:0010543, GO:0009649, GO:0007603, GO:0007596, GO:0007215, GO:0007213, GO:0007202, GO:0007189, GO:0007188, GO:0006469, GO:0001508,	regulation of canonical Wnt signaling pathway, protein stabilization, regulation of platelet activation, entrainment of circadian clock, phototransduction, visible light, blood coagulation, glutamate receptor signaling pathway, G protein-coupled acetylcholine receptor signaling pathway, activation of phospholipase C activity, adenylate cyclase-activating G protein-coupled receptor signaling pathw…	61.9225	76.7194	106.846	169.948	143.214	124.883
ENSG00000138798	chr4	109912884	110012266	+	EGF	protein_coding	This gene encodes a member of the epidermal growth factor superfamily. The encoded preproprotein is proteolytically processed to generate the 53-amino acid epidermal growth factor peptide. This protein acts a potent mitogenic factor that plays an important role in the growth, proliferation and differentiation of numerous cell types. This protein acts by binding with high affinity to the cell surf…	1950	GO:0070062, GO:0070062, GO:0031093, GO:0030669, GO:0016021, GO:0005886, GO:0005765, GO:0005615, GO:0005615, GO:0005576,	extracellular exosome, extracellular exosome, platelet alpha granule lumen, clathrin-coated endocytic vesicle membrane, integral component of membrane, plasma membrane, lysosomal membrane, extracellular space, extracellular space, extracellular region,	GO:0048018, GO:0030297, GO:0030297, GO:0008083, GO:0005515, GO:0005509, GO:0005154, GO:0005085,	receptor ligand activity, transmembrane receptor protein tyrosine kinase activator activity, transmembrane receptor protein tyrosine kinase activator activity, growth factor activity, protein binding, calcium ion binding, epidermal growth factor receptor binding, guanyl-nucleotide exchange factor activity,	GO:2000060, GO:2000008, GO:1905278, GO:1902966, GO:1900127, GO:0090370, GO:0090279, GO:0090263, GO:0070371, GO:0060749, GO:0051897, GO:0051048, GO:0050673, GO:0048754, GO:0046425, GO:0045893, GO:0045840, GO:0045741, GO:0045741, GO:0045741, GO:0045740, GO:0043410, GO:0043406, GO:0043388, GO:0042327, GO:0038134, GO:0038029, GO:0030335, GO:0021940, GO:0021930, GO:0018108, GO:0014068, GO:0010800, GO:…	positive regulation of ubiquitin-dependent protein catabolic process, regulation of protein localization to cell surface, positive regulation of epithelial tube formation, positive regulation of protein localization to early endosome, positive regulation of hyaluronan biosynthetic process, negative regulation of cholesterol efflux, regulation of calcium ion import, positive regulation of canonica…	9.93431	32.7201	6.65486	1.86673	4.62883	2.74509
ENSG00000163235	chr2	70447280	70554193	-	TGFA	protein_coding	This gene encodes a growth factor that is a ligand for the epidermal growth factor receptor, which activates a signaling pathway for cell proliferation, differentiation and development. This protein may act as either a transmembrane-bound ligand or a soluble ligand. This gene has been associated with many types of cancers, and it may also be involved in some cases of cleft lip/palate. Alternative…	7039	GO:0048471, GO:0033116, GO:0031410, GO:0030669, GO:0016323, GO:0016021, GO:0012507, GO:0009986, GO:0005886, GO:0005789, GO:0005634, GO:0005615, GO:0005615, GO:0005615, GO:0005576,	perinuclear region of cytoplasm, endoplasmic reticulum-Golgi intermediate compartment membrane, cytoplasmic vesicle, clathrin-coated endocytic vesicle membrane, basolateral plasma membrane, integral component of membrane, ER to Golgi transport vesicle membrane, cell surface, plasma membrane, endoplasmic reticulum membrane, nucleus, extracellular space, extracellular space, extracellular space, ex…	GO:0048018, GO:0030297, GO:0008083, GO:0008083, GO:0005515, GO:0005154, GO:0005154,	receptor ligand activity, transmembrane receptor protein tyrosine kinase activator activity, growth factor activity, growth factor activity, protein binding, epidermal growth factor receptor binding, epidermal growth factor receptor binding,	GO:0072574, GO:0060749, GO:0051781, GO:0050679, GO:0045840, GO:0045840, GO:0045741, GO:0045741, GO:0043406, GO:0043066, GO:0042060, GO:0038134, GO:0035556, GO:0009410, GO:0008284, GO:0007173, GO:0007171, GO:0001525,	hepatocyte proliferation, mammary gland alveolus development, positive regulation of cell division, positive regulation of epithelial cell proliferation, positive regulation of mitotic nuclear division, positive regulation of mitotic nuclear division, positive regulation of epidermal growth factor-activated receptor activity, positive regulation of epidermal growth factor-activated receptor activ…	0.249273	2.68913	0.707309	0.672158	0.920124	3.58826
ENSG00000100311	chr22	39223359	39244751	-	PDGFB	protein_coding	This gene encodes a member of the protein family comprised of both platelet-derived growth factors (PDGF) and vascular endothelial growth factors (VEGF). The encoded preproprotein is proteolytically processed to generate platelet-derived growth factor subunit B, which can homodimerize, or alternatively, heterodimerize with the related platelet-derived growth factor subunit A. These proteins bind …	5155	GO:1990265, GO:0062023, GO:0031093, GO:0016323, GO:0009986, GO:0005796, GO:0005788, GO:0005737, GO:0005615, GO:0005576, GO:0005576, GO:0000139,	platelet-derived growth factor complex, collagen-containing extracellular matrix, platelet alpha granule lumen, basolateral plasma membrane, cell surface, Golgi lumen, endoplasmic reticulum lumen, cytoplasm, extracellular space, extracellular region, extracellular region, Golgi membrane,	GO:0070851, GO:0048407, GO:0046982, GO:0042803, GO:0042802, GO:0042056, GO:0016176, GO:0008083, GO:0005518, GO:0005515, GO:0005161, GO:0005161, GO:0005161, GO:0005161,	growth factor receptor binding, platelet-derived growth factor binding, protein heterodimerization activity, protein homodimerization activity, identical protein binding, chemoattractant activity, superoxide-generating NADPH oxidase activator activity, growth factor activity, collagen binding, protein binding, platelet-derived growth factor receptor binding, platelet-derived growth factor recepto…	GO:2000591, GO:2000573, GO:2000379, GO:1905176, GO:1905064, GO:1904754, GO:1904707, GO:1902895, GO:1902894, GO:1900127, GO:0090280, GO:0072593, GO:0072255, GO:0072126, GO:0071506, GO:0071363, GO:0070528, GO:0070374, GO:0070374, GO:0061098, GO:0060326, GO:0051781, GO:0050921, GO:0050918, GO:0050731, GO:0048661, GO:0048661, GO:0048146, GO:0048008, GO:0048008, GO:0048008, GO:0045893, GO:0045892, GO:…	positive regulation of metanephric mesenchymal cell migration, positive regulation of DNA biosynthetic process, positive regulation of reactive oxygen species metabolic process, positive regulation of vascular associated smooth muscle cell dedifferentiation, negative regulation of vascular associated smooth muscle cell differentiation, positive regulation of vascular associated smooth muscle cell…	6.38144	2.56704	2.29751	3.9914	8.17982	4.01164
ENSG00000145431	chr4	156760454	156971394	-	PDGFC	protein_coding	The protein encoded by this gene is a member of the platelet-derived growth factor family. The four members of this family are mitogenic factors for cells of mesenchymal origin and are characterized by a core motif of eight cysteines. This gene product appears to form only homodimers. It differs from the platelet-derived growth factor alpha and beta polypeptides in having an unusual N-terminal do…	56034	GO:0070062, GO:0009986, GO:0005886, GO:0005829, GO:0005788, GO:0005634, GO:0005615, GO:0005615, GO:0005576, GO:0000139,	extracellular exosome, cell surface, plasma membrane, cytosol, endoplasmic reticulum lumen, nucleus, extracellular space, extracellular space, extracellular region, Golgi membrane,	GO:0070851, GO:0042803, GO:0008083, GO:0005515, GO:0005161, GO:0005161,	growth factor receptor binding, protein homodimerization activity, growth factor activity, protein binding, platelet-derived growth factor receptor binding, platelet-derived growth factor receptor binding,	GO:0120162, GO:0071230, GO:0070374, GO:0060348, GO:0051781, GO:0050730, GO:0048568, GO:0048565, GO:0048146, GO:0048144, GO:0048008, GO:0048008, GO:0043406, GO:0031954, GO:0030335, GO:0014068, GO:0009887, GO:0008284, GO:0008284, GO:0007417, GO:0007171,	positive regulation of cold-induced thermogenesis, cellular response to amino acid stimulus, positive regulation of ERK1 and ERK2 cascade, bone development, positive regulation of cell division, regulation of peptidyl-tyrosine phosphorylation, embryonic organ development, digestive tract development, positive regulation of fibroblast proliferation, fibroblast proliferation, platelet-derived growt…	3.45064	11.3726	3.23474	8.94668	6.96157	9.95023
ENSG00000170962	chr11	103907186	104164379	-	PDGFD	protein_coding	The protein encoded by this gene is a member of the platelet-derived growth factor family. The four members of this family are mitogenic factors for cells of mesenchymal origin and are characterized by a core motif of eight cysteines, seven of which are found in this factor. This gene product only forms homodimers and, therefore, does not dimerize with the other three family members. It differs f…	80310	GO:0005788, GO:0005615, GO:0005576, GO:0000139,	endoplasmic reticulum lumen, extracellular space, extracellular region, Golgi membrane,	GO:0070851, GO:0008083, GO:0005161,	growth factor receptor binding, growth factor activity, platelet-derived growth factor receptor binding,	GO:2000439, GO:0072126, GO:0071673, GO:0071560, GO:0071230, GO:0070374, GO:0070301, GO:0051781, GO:0050730, GO:0048661, GO:0048146, GO:0048008, GO:0043406, GO:0036120, GO:0031954, GO:0030335, GO:0014068, GO:0008284,	positive regulation of monocyte extravasation, positive regulation of glomerular mesangial cell proliferation, positive regulation of smooth muscle cell chemotaxis, cellular response to transforming growth factor beta stimulus, cellular response to amino acid stimulus, positive regulation of ERK1 and ERK2 cascade, cellular response to hydrogen peroxide, positive regulation of cell division, regul…	0.174001	1.86378	0.822872	10.1099	6.19739	15.1906
ENSG00000197461	chr7	497258	520296	-	PDGFA	protein_coding	This gene encodes a member of the protein family comprised of both platelet-derived growth factors (PDGF) and vascular endothelial growth factors (VEGF). The encoded preproprotein is proteolytically processed to generate platelet-derived growth factor subunit A, which can homodimerize, or alternatively, heterodimerize with the related platelet-derived growth factor subunit B. These proteins bind …	5154	GO:1990265, GO:0031093, GO:0009986, GO:0005902, GO:0005796, GO:0005788, GO:0005615, GO:0005615, GO:0005576, GO:0000139,	platelet-derived growth factor complex, platelet alpha granule lumen, cell surface, microvillus, Golgi lumen, endoplasmic reticulum lumen, extracellular space, extracellular space, extracellular region, Golgi membrane,	GO:0070851, GO:0048407, GO:0046982, GO:0042803, GO:0008083, GO:0005518, GO:0005515, GO:0005161, GO:0005161, GO:0005161,	growth factor receptor binding, platelet-derived growth factor binding, protein heterodimerization activity, protein homodimerization activity, growth factor activity, collagen binding, protein binding, platelet-derived growth factor receptor binding, platelet-derived growth factor receptor binding, platelet-derived growth factor receptor binding,	GO:2000278, GO:1990401, GO:0072124, GO:0071560, GO:0070374, GO:0070374, GO:0060683, GO:0051897, GO:0051781, GO:0050919, GO:0050730, GO:0048839, GO:0048286, GO:0048146, GO:0048008, GO:0048008, GO:0048008, GO:0043588, GO:0043410, GO:0043406, GO:0043406, GO:0042060, GO:0035793, GO:0035790, GO:0032956, GO:0032526, GO:0032355, GO:0031954, GO:0031954, GO:0030335, GO:0030335, GO:0030036, GO:0030031, GO:…	regulation of DNA biosynthetic process, embryonic lung development, regulation of glomerular mesangial cell proliferation, cellular response to transforming growth factor beta stimulus, positive regulation of ERK1 and ERK2 cascade, positive regulation of ERK1 and ERK2 cascade, regulation of branching involved in salivary gland morphogenesis by epithelial-mesenchymal signaling, positive regulation…	5.84149	1.29975	3.90309	3.38678	3.64775	2.44302
ENSG00000070193	chr5	44303544	44389706	-	FGF10	protein_coding	The protein encoded by this gene is a member of the fibroblast growth factor (FGF) family. FGF family members possess broad mitogenic and cell survival activities, and are involved in a variety of biological processes, including embryonic development, cell growth, morphogenesis, tissue repair, tumor growth and invasion. This protein exhibits mitogenic activity for keratinizing epidermal cells, bu…	2255	GO:0062023, GO:0009986, GO:0009986, GO:0005886, GO:0005737, GO:0005634, GO:0005615, GO:0005615, GO:0005576,	collagen-containing extracellular matrix, cell surface, cell surface, plasma membrane, cytoplasm, nucleus, extracellular space, extracellular space, extracellular region,	GO:0042056, GO:0042056, GO:0008201, GO:0008083, GO:0008083, GO:0005515, GO:0005111, GO:0005111, GO:0005104, GO:0005104,	chemoattractant activity, chemoattractant activity, heparin binding, growth factor activity, growth factor activity, protein binding, type 2 fibroblast growth factor receptor binding, type 2 fibroblast growth factor receptor binding, fibroblast growth factor receptor binding, fibroblast growth factor receptor binding,	GO:2001240, GO:2000648, GO:2000647, GO:1900087, GO:0097192, GO:0090263, GO:0072089, GO:0071338, GO:0070384, GO:0070374, GO:0070371, GO:0070352, GO:0070343, GO:0070075, GO:0061115, GO:0061033, GO:0061033, GO:0060915, GO:0060879, GO:0060667, GO:0060665, GO:0060664, GO:0060661, GO:0060615, GO:0060595, GO:0060595, GO:0060513, GO:0060510, GO:0060496, GO:0060449, GO:0060447, GO:0060436, GO:0060430, GO:…	negative regulation of extrinsic apoptotic signaling pathway in absence of ligand, positive regulation of stem cell proliferation, negative regulation of stem cell proliferation, positive regulation of G1/S transition of mitotic cell cycle, extrinsic apoptotic signaling pathway in absence of ligand, positive regulation of canonical Wnt signaling pathway, stem cell proliferation, positive regulati…	0.16435	0	0.448404	1.89928	1.51663	2.13579
ENSG00000070388	chr19	639879	644371	+	FGF22	protein_coding	The protein encoded by this gene is a member of the fibroblast growth factor (FGF) family. FGF family members possess broad mitogenic and cell survival activities and are involved in a variety of biological processes including embryonic development, cell growth, morphogenesis, tissue repair, tumor growth and invasion. The mouse homolog of this gene was found to be preferentially expressed in the …	27006	GO:0005737, GO:0005615, GO:0005576,	cytoplasm, extracellular space, extracellular region,	GO:0008083, GO:0005104,	growth factor activity, fibroblast growth factor receptor binding,	GO:0030334, GO:0030154, GO:0030154, GO:0010628, GO:0009887, GO:0008543, GO:0008284, GO:0001934,	regulation of cell migration, cell differentiation, cell differentiation, positive regulation of gene expression, animal organ morphogenesis, fibroblast growth factor receptor signaling pathway, positive regulation of cell population proliferation, positive regulation of protein phosphorylation,	0.178135	0.102218	0.194405	0.600418	0.432588	0.178071
ENSG00000075388	chr11	69771016	69775403	-	FGF4	protein_coding	The protein encoded by this gene is a member of the fibroblast growth factor (FGF) family. FGF family members possess broad mitogenic and cell survival activities and are involved in a variety of biological processes including embryonic development, cell growth, morphogenesis, tissue repair, tumor growth and invasion. This gene was identified by its oncogenic transforming activity. This gene and …	2249	GO:0005737, GO:0005615, GO:0005576,	cytoplasm, extracellular space, extracellular region,	GO:0008201, GO:0008083, GO:0005104,	heparin binding, growth factor activity, fibroblast growth factor receptor binding,	GO:2000648, GO:2000544, GO:1990830, GO:1904019, GO:0072089, GO:0070374, GO:0060591, GO:0060561, GO:0060363, GO:0051781, GO:0045944, GO:0043066, GO:0042475, GO:0035116, GO:0035019, GO:0030334, GO:0030154, GO:0010628, GO:0010463, GO:0009887, GO:0008543, GO:0008543, GO:0008284, GO:0008284, GO:0007267, GO:0007165, GO:0001934, GO:0001502,	positive regulation of stem cell proliferation, regulation of endothelial cell chemotaxis to fibroblast growth factor, cellular response to leukemia inhibitory factor, epithelial cell apoptotic process, stem cell proliferation, positive regulation of ERK1 and ERK2 cascade, chondroblast differentiation, apoptotic process involved in morphogenesis, cranial suture morphogenesis, positive regulation …	0	0	0	0	0	0
ENSG00000078579	chr8	16992169	17002181	-	FGF20	protein_coding	The protein encoded by this gene is a member of the fibroblast growth factor family. The fibroblast growth factors possess broad mitogenic and cell survival activities, and are involved in a variety of biological processes including embryonic development, cell growth, morphogenesis, tissue repair, tumor growth and invasion. This gene product is a secreted neurotrophic factor but lacks a typical s…	26281	GO:0005737, GO:0005615, GO:0005576,	cytoplasm, extracellular space, extracellular region,	GO:0090722, GO:0043395, GO:0008083, GO:0008083, GO:0005104, GO:0005102,	receptor-receptor interaction, heparan sulfate proteoglycan binding, growth factor activity, growth factor activity, fibroblast growth factor receptor binding, signaling receptor binding,	GO:1904340, GO:0070374, GO:0060043, GO:0043524, GO:0042491, GO:0030334, GO:0030154, GO:0014059, GO:0010628, GO:0009887, GO:0008543, GO:0008543, GO:0008284, GO:0008284, GO:0007267, GO:0007165, GO:0001934,	positive regulation of dopaminergic neuron differentiation, positive regulation of ERK1 and ERK2 cascade, regulation of cardiac muscle cell proliferation, negative regulation of neuron apoptotic process, inner ear auditory receptor cell differentiation, regulation of cell migration, cell differentiation, regulation of dopamine secretion, positive regulation of gene expression, animal organ morpho…	0	0.168223	0.15997	0.141161	0.854311	0
ENSG00000102678	chr13	21671383	21704498	+	FGF9	protein_coding	The protein encoded by this gene is a member of the fibroblast growth factor (FGF) family. FGF family members possess broad mitogenic and cell survival activities, and are involved in a variety of biological processes, including embryonic development, cell growth, morphogenesis, tissue repair, tumor growth and invasion. This protein was isolated as a secreted factor that exhibits a growth-stimula…	2254	GO:0005737, GO:0005615, GO:0005615, GO:0005576,	cytoplasm, extracellular space, extracellular space, extracellular region,	GO:0008201, GO:0008083, GO:0005104,	heparin binding, growth factor activity, fibroblast growth factor receptor binding,	GO:2000648, GO:2000243, GO:1905931, GO:1904754, GO:1904707, GO:1904707, GO:0090263, GO:0072089, GO:0060484, GO:0060070, GO:0060045, GO:0060038, GO:0060011, GO:0051781, GO:0050679, GO:0048706, GO:0048566, GO:0048505, GO:0048010, GO:0045880, GO:0042472, GO:0032927, GO:0032924, GO:0030949, GO:0030334, GO:0030326, GO:0030324, GO:0030238, GO:0030178, GO:0030154, GO:0021762, GO:0010628, GO:0010463, GO:…	positive regulation of stem cell proliferation, positive regulation of reproductive process, negative regulation of vascular associated smooth muscle cell differentiation involved in phenotypic switching, positive regulation of vascular associated smooth muscle cell migration, positive regulation of vascular associated smooth muscle cell proliferation, positive regulation of vascular associated s…	4.85155	5.19249	12.3146	18.6886	20.1745	13.7321
ENSG00000105550	chr19	48755559	48758333	+	FGF21	protein_coding	Theis gene encodes a member of the fibroblast growth factor (FGF) family. FGF family members possess broad mitogenic and cell survival activities and are involved in a variety of biological processes. This protein is a secreted endocrine factor that functions as a major metabolic regulator. The encoded protein stimulates the uptake of glucose in adipose tissue. [provided by RefSeq, Mar 2016].	26291	GO:0005737, GO:0005615, GO:0005576,	cytoplasm, extracellular space, extracellular region,	GO:0008083, GO:0005515, GO:0005104,	growth factor activity, protein binding, fibroblast growth factor receptor binding,	GO:2000352, GO:1905599, GO:1904640, GO:1901215, GO:0120162, GO:0090080, GO:0072577, GO:0071466, GO:0071404, GO:0071377, GO:0071333, GO:0070374, GO:0046326, GO:0031667, GO:0030968, GO:0030334, GO:0030154, GO:0014823, GO:0010988, GO:0010898, GO:0010628, GO:0009887, GO:0008543, GO:0008284, GO:0007267, GO:0007165, GO:0001934,	negative regulation of endothelial cell apoptotic process, positive regulation of low-density lipoprotein receptor activity, response to methionine, negative regulation of neuron death, positive regulation of cold-induced thermogenesis, positive regulation of MAPKKK cascade by fibroblast growth factor receptor signaling pathway, endothelial cell apoptotic process, cellular response to xenobiotic …	0	0	0	0	0	0
ENSG00000107831	chr10	101770130	101780369	-	FGF8	protein_coding	The protein encoded by this gene is a member of the fibroblast growth factor (FGF) family. FGF family members possess broad mitogenic and cell survival activities, and are involved in a variety of biological processes, including embryonic development, cell growth, morphogenesis, tissue repair, tumor growth and invasion. This protein is known to be a factor that supports androgen and anchorage ind…	2253	GO:0005737, GO:0005615, GO:0005576,	cytoplasm, extracellular space, extracellular region,	GO:0008083, GO:0005111, GO:0005105, GO:0005104,	growth factor activity, type 2 fibroblast growth factor receptor binding, type 1 fibroblast growth factor receptor binding, fibroblast growth factor receptor binding,	GO:2000648, GO:0140014, GO:0120223, GO:0090134, GO:0072089, GO:0071542, GO:0071542, GO:0070374, GO:0060563, GO:0060445, GO:0060425, GO:0060348, GO:0060129, GO:0060128, GO:0060037, GO:0055026, GO:0051781, GO:0051402, GO:0050731, GO:0048853, GO:0048702, GO:0046622, GO:0045840, GO:0045745, GO:0045597, GO:0045165, GO:0043524, GO:0042487, GO:0042476, GO:0035909, GO:0035265, GO:0035116, GO:0035108, GO:…	positive regulation of stem cell proliferation, mitotic nuclear division, larynx morphogenesis, cell migration involved in mesendoderm migration, stem cell proliferation, dopaminergic neuron differentiation, dopaminergic neuron differentiation, positive regulation of ERK1 and ERK2 cascade, neuroepithelial cell differentiation, branching involved in salivary gland morphogenesis, lung morphogenesis…	4.58528	1.01198	0.577396	0.509508	2.22701	0
ENSG00000111241	chr12	4428155	4445614	-	FGF6	protein_coding	The protein encoded by this gene is a member of the fibroblast growth factor (FGF) family. FGF family members possess broad mitogenic and cell survival activities, and are involved in a variety of biological processes, including embryonic development, cell growth, morphogenesis, tissue repair, tumor growth and invasion. This gene displayed oncogenic transforming activity when transfected into mam…	2251	GO:0042383, GO:0005737, GO:0005615, GO:0005576,	sarcolemma, cytoplasm, extracellular space, extracellular region,	GO:0008083, GO:0005515, GO:0005104,	growth factor activity, protein binding, fibroblast growth factor receptor binding,	GO:0051781, GO:0045445, GO:0030334, GO:0030154, GO:0010628, GO:0009887, GO:0008543, GO:0008543, GO:0008284, GO:0008284, GO:0001934, GO:0001525, GO:0001502,	positive regulation of cell division, myoblast differentiation, regulation of cell migration, cell differentiation, positive regulation of gene expression, animal organ morphogenesis, fibroblast growth factor receptor signaling pathway, fibroblast growth factor receptor signaling pathway, positive regulation of cell population proliferation, positive regulation of cell population proliferation, p…	0	0.234872	0	0	0	0
ENSG00000113578	chr5	142592178	142698070	-	FGF1	protein_coding	The protein encoded by this gene is a member of the fibroblast growth factor (FGF) family. FGF family members possess broad mitogenic and cell survival activities, and are involved in a variety of biological processes, including embryonic development, cell growth, morphogenesis, tissue repair, tumor growth and invasion. This protein functions as a modifier of endothelial cell migration and prolif…	2246	GO:0031012, GO:0005938, GO:0005829, GO:0005737, GO:0005730, GO:0005654, GO:0005634, GO:0005615, GO:0005615, GO:0005576, GO:0005576,	extracellular matrix, cell cortex, cytosol, cytoplasm, nucleolus, nucleoplasm, nucleus, extracellular space, extracellular space, extracellular region, extracellular region,	GO:0044548, GO:0030544, GO:0008201, GO:0008201, GO:0008083, GO:0008083, GO:0005515, GO:0005178, GO:0005104, GO:0005104, GO:0005104,	S100 protein binding, Hsp70 protein binding, heparin binding, heparin binding, growth factor activity, growth factor activity, protein binding, integrin binding, fibroblast growth factor receptor binding, fibroblast growth factor receptor binding, fibroblast growth factor receptor binding,	GO:2000544, GO:2000347, GO:1903672, GO:1902533, GO:1901509, GO:0072163, GO:0070374, GO:0060681, GO:0051781, GO:0050679, GO:0050673, GO:0045944, GO:0045944, GO:0045766, GO:0045542, GO:0043406, GO:0043406, GO:0042060, GO:0042060, GO:0034605, GO:0032148, GO:0030335, GO:0030335, GO:0030334, GO:0030324, GO:0030154, GO:0010628, GO:0010595, GO:0010595, GO:0009887, GO:0009653, GO:0008543, GO:0008543, GO:…	regulation of endothelial cell chemotaxis to fibroblast growth factor, positive regulation of hepatocyte proliferation, positive regulation of sprouting angiogenesis, positive regulation of intracellular signal transduction, regulation of endothelial tube morphogenesis, mesonephric epithelium development, positive regulation of ERK1 and ERK2 cascade, branch elongation involved in ureteric bud bra…	0.328342	0.968964	0.409522	0.496887	1.13908	0.468892
ENSG00000118972	chr12	4368227	4379728	-	FGF23	protein_coding	This gene encodes a member of the fibroblast growth factor family of proteins, which possess broad mitogenic and cell survival activities and are involved in a variety of biological processes. The product of this gene regulates phosphate homeostasis and transport in the kidney. The full-length, functional protein may be deactivated via cleavage into N-terminal and C-terminal chains. Mutation of t…	8074	GO:0005796, GO:0005788, GO:0005737, GO:0005615, GO:0005615, GO:0005576,	Golgi lumen, endoplasmic reticulum lumen, cytoplasm, extracellular space, extracellular space, extracellular region,	GO:0008083, GO:0005515, GO:0005105, GO:0005104,	growth factor activity, protein binding, type 1 fibroblast growth factor receptor binding, fibroblast growth factor receptor binding,	GO:1904383, GO:0090080, GO:0071374, GO:0071354, GO:0071305, GO:0070374, GO:0070371, GO:0055074, GO:0055062, GO:0046888, GO:0045893, GO:0045668, GO:0044320, GO:0042369, GO:0032026, GO:0030643, GO:0030502, GO:0030334, GO:0030154, GO:0010980, GO:0010966, GO:0010628, GO:0009887, GO:0008543, GO:0008284, GO:0006796, GO:0001934,	response to sodium phosphate, positive regulation of MAPKKK cascade by fibroblast growth factor receptor signaling pathway, cellular response to parathyroid hormone stimulus, cellular response to interleukin-6, cellular response to vitamin D, positive regulation of ERK1 and ERK2 cascade, ERK1 and ERK2 cascade, calcium ion homeostasis, phosphate ion homeostasis, negative regulation of hormone secr…	0.0523216	0	0	0.050387	0.101648	0
ENSG00000138675	chr4	80266599	80336680	+	FGF5	protein_coding	The protein encoded by this gene is a member of the fibroblast growth factor (FGF) family. FGF family members possess broad mitogenic and cell survival activities, and are involved in a variety of biological processes, including embryonic development, cell growth, morphogenesis, tissue repair, tumor growth and invasion. This gene was identified as an oncogene, which confers transforming potential…	2250	GO:0005737, GO:0005615, GO:0005576,	cytoplasm, extracellular space, extracellular region,	GO:0008083, GO:0005104, GO:0005104,	growth factor activity, fibroblast growth factor receptor binding, fibroblast growth factor receptor binding,	GO:0051781, GO:0030334, GO:0030154, GO:0023019, GO:0010628, GO:0010001, GO:0009887, GO:0008543, GO:0008543, GO:0008543, GO:0008284, GO:0008284, GO:0008284, GO:0007399, GO:0007267, GO:0001934,	positive regulation of cell division, regulation of cell migration, cell differentiation, signal transduction involved in regulation of gene expression, positive regulation of gene expression, glial cell differentiation, animal organ morphogenesis, fibroblast growth factor receptor signaling pathway, fibroblast growth factor receptor signaling pathway, fibroblast growth factor receptor signaling …	0.0412519	0.142027	0.0450198	0	0.240426	0.206186
ENSG00000138685	chr4	122826708	122898236	+	FGF2	protein_coding	The protein encoded by this gene is a member of the fibroblast growth factor (FGF) family. FGF family members bind heparin and possess broad mitogenic and angiogenic activities. This protein has been implicated in diverse biological processes, such as limb and nervous system development, wound healing, and tumor growth. The mRNA for this gene contains multiple polyadenylation sites, and is altern…	2247	GO:0005737, GO:0005634, GO:0005615, GO:0005615, GO:0005576,	cytoplasm, nucleus, extracellular space, extracellular space, extracellular region,	GO:0090722, GO:0042802, GO:0042056, GO:0030374, GO:0019956, GO:0008201, GO:0008083, GO:0008083, GO:0005515, GO:0005178, GO:0005125, GO:0005104, GO:0005104,	receptor-receptor interaction, identical protein binding, chemoattractant activity, nuclear receptor coactivator activity, chemokine binding, heparin binding, growth factor activity, growth factor activity, protein binding, integrin binding, cytokine activity, fibroblast growth factor receptor binding, fibroblast growth factor receptor binding,	GO:2001028, GO:2000738, GO:2000648, GO:2000647, GO:2000573, GO:2000573, GO:2000546, GO:2000544, GO:2000544, GO:1905564, GO:1905278, GO:1904977, GO:1904707, GO:1903672, GO:1903672, GO:1903587, GO:1902913, GO:1902895, GO:1902748, GO:0090263, GO:0090050, GO:0090049, GO:0072089, GO:0071260, GO:0070374, GO:0070371, GO:0061045, GO:0060978, GO:0060644, GO:0060591, GO:0060548, GO:0060129, GO:0060128, GO:…	positive regulation of endothelial cell chemotaxis, positive regulation of stem cell differentiation, positive regulation of stem cell proliferation, negative regulation of stem cell proliferation, positive regulation of DNA biosynthetic process, positive regulation of DNA biosynthetic process, positive regulation of endothelial cell chemotaxis to fibroblast growth factor, regulation of endotheli…	14.4257	13.0768	18.0949	20.1175	19.5115	18.6555
ENSG00000140285	chr15	49423096	49488775	+	FGF7	protein_coding	The protein encoded by this gene is a member of the fibroblast growth factor (FGF) family. FGF family members possess broad mitogenic and cell survival activities, and are involved in a variety of biological processes, including embryonic development, cell growth, morphogenesis, tissue repair, tumor growth and invasion. This protein is a potent epithelial cell-specific growth factor, whose mitoge…	2252	GO:0005794, GO:0005737, GO:0005615, GO:0005576,	Golgi apparatus, cytoplasm, extracellular space, extracellular region,	GO:0042056, GO:0008201, GO:0008083, GO:0005515, GO:0005111, GO:0005104,	chemoattractant activity, heparin binding, growth factor activity, protein binding, type 2 fibroblast growth factor receptor binding, fibroblast growth factor receptor binding,	GO:2000288, GO:0061033, GO:0060665, GO:0060501, GO:0060445, GO:0051781, GO:0051549, GO:0051450, GO:0050918, GO:0050918, GO:0050731, GO:0050731, GO:0050679, GO:0050679, GO:0050679, GO:0045893, GO:0034394, GO:0031532, GO:0031069, GO:0030334, GO:0030324, GO:0030154, GO:0010838, GO:0010628, GO:0010463, GO:0009887, GO:0009611, GO:0008544, GO:0008543, GO:0008543, GO:0008284, GO:0008284, GO:0007165, GO:…	positive regulation of myoblast proliferation, secretion by lung epithelial cell involved in lung growth, regulation of branching involved in salivary gland morphogenesis by mesenchymal-epithelial signaling, positive regulation of epithelial cell proliferation involved in lung morphogenesis, branching involved in salivary gland morphogenesis, positive regulation of cell division, positive regulat…	2.60178	6.05714	1.74421	0.930642	2.59951	2.15499
ENSG00000156427	chr5	171419656	171457623	+	FGF18	protein_coding	The protein encoded by this gene is a member of the fibroblast growth factor (FGF) family. FGF family members possess broad mitogenic and cell survival activities, and are involved in a variety of biological processes, including embryonic development, cell growth, morphogenesis, tissue repair, tumor growth, and invasion. It has been shown in vitro that this protein is able to induce neurite outgr…	8817	GO:0005737, GO:0005730, GO:0005615, GO:0005576,	cytoplasm, nucleolus, extracellular space, extracellular region,	GO:0008083, GO:0005111, GO:0005111, GO:0005105, GO:0005105, GO:0005104,	growth factor activity, type 2 fibroblast growth factor receptor binding, type 2 fibroblast growth factor receptor binding, type 1 fibroblast growth factor receptor binding, type 1 fibroblast growth factor receptor binding, fibroblast growth factor receptor binding,	GO:2000546, GO:1903670, GO:0070374, GO:0070371, GO:0048010, GO:0045766, GO:0043536, GO:0043406, GO:0032332, GO:0030949, GO:0030334, GO:0030324, GO:0030154, GO:0010628, GO:0009887, GO:0009653, GO:0008543, GO:0008284, GO:0008283, GO:0007267, GO:0007165, GO:0002063, GO:0001958, GO:0001957, GO:0001936, GO:0001934, GO:0001525,	positive regulation of endothelial cell chemotaxis to fibroblast growth factor, regulation of sprouting angiogenesis, positive regulation of ERK1 and ERK2 cascade, ERK1 and ERK2 cascade, vascular endothelial growth factor receptor signaling pathway, positive regulation of angiogenesis, positive regulation of blood vessel endothelial cell migration, positive regulation of MAP kinase activity, posi…	9.46858	5.86222	10.1975	17.877	17.6689	16.315
ENSG00000158815	chr8	22042398	22048809	+	FGF17	protein_coding	This gene encodes a member of the fibroblast growth factor (FGF) family. Member of the FGF family possess broad mitogenic and cell survival activities, and are involved in a variety of biological processes including embryonic development cell growth, morphogenesis, tissue repair, tumor growth and invasion. This protein is expressed during embryogenesis and in the adult cerebellum and cortex and m…	8822	GO:0005737, GO:0005615, GO:0005576, GO:0005576,	cytoplasm, extracellular space, extracellular region, extracellular region,	GO:0008083, GO:0005515, GO:0005111, GO:0005111, GO:0005105, GO:0005105, GO:0005104,	growth factor activity, protein binding, type 2 fibroblast growth factor receptor binding, type 2 fibroblast growth factor receptor binding, type 1 fibroblast growth factor receptor binding, type 1 fibroblast growth factor receptor binding, fibroblast growth factor receptor binding,	GO:0030334, GO:0030154, GO:0010628, GO:0009887, GO:0008543, GO:0008284, GO:0007399, GO:0007267, GO:0007165, GO:0001934,	regulation of cell migration, cell differentiation, positive regulation of gene expression, animal organ morphogenesis, fibroblast growth factor receptor signaling pathway, positive regulation of cell population proliferation, nervous system development, cell-cell signaling, signal transduction, positive regulation of protein phosphorylation,	9.40937	3.11	8.37935	11.2362	9.28627	5.79411
ENSG00000162344	chr11	69698232	69704642	-	FGF19	protein_coding	The protein encoded by this gene is a member of the fibroblast growth factor (FGF) family. FGF family members possess broad mitogenic and cell survival activities, and are involved in a variety of biological processes including embryonic development cell growth, morphogenesis, tissue repair, tumor growth and invasion. This growth factor is a high affinity, heparin dependent ligand for FGFR4. Expr…	9965	GO:0005737, GO:0005615, GO:0005576,	cytoplasm, extracellular space, extracellular region,	GO:0008083, GO:0005515, GO:0005104, GO:0005104,	growth factor activity, protein binding, fibroblast growth factor receptor binding, fibroblast growth factor receptor binding,	GO:0070858, GO:0070374, GO:0046330, GO:0046326, GO:0045471, GO:0030334, GO:0030154, GO:0015721, GO:0014070, GO:0010629, GO:0010628, GO:0009887, GO:0009617, GO:0008543, GO:0008543, GO:0008543, GO:0008284, GO:0008284, GO:0007507, GO:0007399, GO:0001934, GO:0001934, GO:0001755,	negative regulation of bile acid biosynthetic process, positive regulation of ERK1 and ERK2 cascade, positive regulation of JNK cascade, positive regulation of glucose import, response to ethanol, regulation of cell migration, cell differentiation, bile acid and bile salt transport, response to organic cyclic compound, negative regulation of gene expression, positive regulation of gene expression…	0.101115	0	0.662105	0.486882	6.48257	2.22374
ENSG00000186895	chr11	69809969	69819024	-	FGF3	protein_coding	The protein encoded by this gene is a member of the fibroblast growth factor (FGF) family. FGF family members possess broad mitogenic and cell survival activities and are involved in a variety of biological processes including embryonic development, cell growth, morphogenesis, tissue repair, tumor growth and invasion. This gene was identified by its similarity with mouse fgf3/int-2, a proto-oncog…	2248	GO:0005737, GO:0005615, GO:0005576,	cytoplasm, extracellular space, extracellular region,	GO:0008083, GO:0005515, GO:0005104,	growth factor activity, protein binding, fibroblast growth factor receptor binding,	GO:0055026, GO:0051781, GO:0030334, GO:0030154, GO:0010628, GO:0009887, GO:0009653, GO:0008543, GO:0008543, GO:0008284, GO:0008284, GO:0007267, GO:0007165, GO:0001934,	negative regulation of cardiac muscle tissue development, positive regulation of cell division, regulation of cell migration, cell differentiation, positive regulation of gene expression, animal organ morphogenesis, anatomical structure morphogenesis, fibroblast growth factor receptor signaling pathway, fibroblast growth factor receptor signaling pathway, positive regulation of cell population pr…	0	0	0	0	0.395957	0
ENSG00000196468	chrX	77447405	77457278	+	FGF16	protein_coding	This gene encodes a member of a family of proteins that are involved in a variety of biological processes, including embryonic development, cell growth, morphogenesis, tissue repair, tumor growth and invasion. This gene is expressed in cardiac cells and is required for proper heart development. Mutation in this gene was also observed in individuals with metacarpal 4-5 fusion. [provided by RefSeq,…	8823	GO:0005737, GO:0005615, GO:0005576,	cytoplasm, extracellular space, extracellular region,	GO:0008083, GO:0005515, GO:0005104,	growth factor activity, protein binding, fibroblast growth factor receptor binding,	GO:2000546, GO:2000546, GO:1903670, GO:0043405, GO:0030334, GO:0030154, GO:0010628, GO:0009887, GO:0009266, GO:0008543, GO:0008284, GO:0007267, GO:0007165, GO:0001936, GO:0001934,	positive regulation of endothelial cell chemotaxis to fibroblast growth factor, positive regulation of endothelial cell chemotaxis to fibroblast growth factor, regulation of sprouting angiogenesis, regulation of MAP kinase activity, regulation of cell migration, cell differentiation, positive regulation of gene expression, animal organ morphogenesis, response to temperature stimulus, fibroblast g…	0.149957	0	0	0	0.145664	0.149903
ENSG00000112715	chr6	43770184	43786487	+	VEGFA	protein_coding	This gene is a member of the PDGF/VEGF growth factor family. It encodes a heparin-binding protein, which exists as a disulfide-linked homodimer. This growth factor induces proliferation and migration of vascular endothelial cells, and is essential for both physiological and pathological angiogenesis. Disruption of this gene in mice resulted in abnormal embryonic blood vessel formation. This gene …	7422	GO:0031093, GO:0031012, GO:0030141, GO:0016020, GO:0009986, GO:0005912, GO:0005737, GO:0005615, GO:0005615, GO:0005615, GO:0005576,	platelet alpha granule lumen, extracellular matrix, secretory granule, membrane, cell surface, adherens junction, cytoplasm, extracellular space, extracellular space, extracellular space, extracellular region,	GO:0050840, GO:0048018, GO:0048018, GO:0043184, GO:0043184, GO:0043183, GO:0043183, GO:0042803, GO:0042802, GO:0042056, GO:0042056, GO:0008201, GO:0008201, GO:0008083, GO:0008083, GO:0008083, GO:0005515, GO:0005172, GO:0005172, GO:0005161, GO:0005125, GO:0005125, GO:0001968,	extracellular matrix binding, receptor ligand activity, receptor ligand activity, vascular endothelial growth factor receptor 2 binding, vascular endothelial growth factor receptor 2 binding, vascular endothelial growth factor receptor 1 binding, vascular endothelial growth factor receptor 1 binding, protein homodimerization activity, identical protein binding, chemoattractant activity, chemoattr…	GO:2000048, GO:1905604, GO:1903672, GO:1903672, GO:1903589, GO:1903589, GO:1903572, GO:1903392, GO:1903141, GO:1902336, GO:1901727, GO:1901165, GO:1900745, GO:1900086, GO:0120162, GO:0097533, GO:0097475, GO:0090259, GO:0090190, GO:0090050, GO:0090050, GO:0090050, GO:0090037, GO:0071679, GO:0071542, GO:0071456, GO:0061419, GO:0061042, GO:0060982, GO:0060948, GO:0060754, GO:0060749, GO:0060319, GO:…	negative regulation of cell-cell adhesion mediated by cadherin, negative regulation of blood-brain barrier permeability, positive regulation of sprouting angiogenesis, positive regulation of sprouting angiogenesis, positive regulation of blood vessel endothelial cell proliferation involved in sprouting angiogenesis, positive regulation of blood vessel endothelial cell proliferation involved in sp…	15.8426	12.8885	18.9175	5.72955	4.66336	9.04967
ENSG00000150630	chr4	176683538	176792727	-	VEGFC	protein_coding	The protein encoded by this gene is a member of the platelet-derived growth factor/vascular endothelial growth factor (PDGF/VEGF) family. The encoded protein promotes angiogenesis and endothelial cell growth, and can also affect the permeability of blood vessels. The proprotein is further cleaved into a fully processed form that can bind and activate VEGFR-2 and VEGFR-3 receptors. [provided by Re…	7424	GO:0031093, GO:0016020, GO:0005615, GO:0005576,	platelet alpha granule lumen, membrane, extracellular space, extracellular region,	GO:0043185, GO:0043185, GO:0042056, GO:0042056, GO:0008083, GO:0005515, GO:0005172,	vascular endothelial growth factor receptor 3 binding, vascular endothelial growth factor receptor 3 binding, chemoattractant activity, chemoattractant activity, growth factor activity, protein binding, vascular endothelial growth factor receptor binding,	GO:1990830, GO:1902462, GO:1901492, GO:0060754, GO:0060754, GO:0060252, GO:0051781, GO:0050930, GO:0050930, GO:0050918, GO:0050714, GO:0048010, GO:0048010, GO:0045860, GO:0045776, GO:0045766, GO:0045668, GO:0043536, GO:0038084, GO:0031954, GO:0030947, GO:0016331, GO:0014009, GO:0009887, GO:0009410, GO:0008284, GO:0007165, GO:0006929, GO:0002052, GO:0002040, GO:0001938, GO:0001934, GO:0001666,	cellular response to leukemia inhibitory factor, positive regulation of mesenchymal stem cell proliferation, positive regulation of lymphangiogenesis, positive regulation of mast cell chemotaxis, positive regulation of mast cell chemotaxis, positive regulation of glial cell proliferation, positive regulation of cell division, induction of positive chemotaxis, induction of positive chemotaxis, pos…	3.37403	6.45364	3.90537	0.68924	0.993166	5.41696
ENSG00000165197	chrX	15345591	15384376	-	VEGFD	protein_coding	The protein encoded by this gene is a member of the platelet-derived growth factor/vascular endothelial growth factor (PDGF/VEGF) family and is active in angiogenesis, lymphangiogenesis, and endothelial cell growth. This secreted protein undergoes a complex proteolytic maturation, generating multiple processed forms which bind and activate VEGFR-2 and VEGFR-3 receptors. This protein is structural…	2277	GO:0031093, GO:0016020, GO:0005615, GO:0005576,	platelet alpha granule lumen, membrane, extracellular space, extracellular region,	GO:0043185, GO:0042802, GO:0042056, GO:0042056, GO:0008083, GO:0005515, GO:0005172, GO:0005172, GO:0005161,	vascular endothelial growth factor receptor 3 binding, identical protein binding, chemoattractant activity, chemoattractant activity, growth factor activity, protein binding, vascular endothelial growth factor receptor binding, vascular endothelial growth factor receptor binding, platelet-derived growth factor receptor binding,	GO:0071542, GO:0060754, GO:0060754, GO:0051781, GO:0050930, GO:0050930, GO:0050918, GO:0048144, GO:0048010, GO:0045766, GO:0038084, GO:0009617, GO:0008284, GO:0002040, GO:0001938, GO:0001934, GO:0001666,	dopaminergic neuron differentiation, positive regulation of mast cell chemotaxis, positive regulation of mast cell chemotaxis, positive regulation of cell division, induction of positive chemotaxis, induction of positive chemotaxis, positive chemotaxis, fibroblast proliferation, vascular endothelial growth factor receptor signaling pathway, positive regulation of angiogenesis, vascular endothelia…	0.229846	0.659452	0.752518	0.774714	0.446532	1.03394
ENSG00000173511	chr11	64234538	64238793	+	VEGFB	protein_coding	This gene encodes a member of the PDGF (platelet-derived growth factor)/VEGF (vascular endothelial growth factor) family. The VEGF family members regulate the formation of blood vessels and are involved in endothelial cell physiology. This member is a ligand for VEGFR-1 (vascular endothelial growth factor receptor 1) and NRP-1 (neuropilin-1). Studies in mice showed that this gene was co-expressed…	7423	GO:0031093, GO:0016020, GO:0005615, GO:0005576,	platelet alpha granule lumen, membrane, extracellular space, extracellular region,	GO:0043183, GO:0042802, GO:0042056, GO:0008201, GO:0008083, GO:0005515, GO:0005172,	vascular endothelial growth factor receptor 1 binding, identical protein binding, chemoattractant activity, heparin binding, growth factor activity, protein binding, vascular endothelial growth factor receptor binding,	GO:0060976, GO:0060754, GO:0060048, GO:0051781, GO:0050930, GO:0050918, GO:0048010, GO:0045766, GO:0038084, GO:0006493, GO:0002040, GO:0001938, GO:0001934, GO:0001666,	coronary vasculature development, positive regulation of mast cell chemotaxis, cardiac muscle contraction, positive regulation of cell division, induction of positive chemotaxis, positive chemotaxis, vascular endothelial growth factor receptor signaling pathway, positive regulation of angiogenesis, vascular endothelial growth factor signaling pathway, protein O-linked glycosylation, sprouting ang…	84.5582	49.9917	56.4526	43.9546	68.6036	52.3498
ENSG00000134259	chr1	115285918	115338236	-	NGF	protein_coding	This gene is a member of the NGF-beta family and encodes a secreted protein which homodimerizes and is incorporated into a larger complex. This protein has nerve growth stimulating activity and the complex is involved in the regulation of growth and the differentiation of sympathetic and certain sensory neurons. Mutations in this gene have been associated with hereditary sensory and autonomic neu…	4803	GO:0031904, GO:0030425, GO:0030424, GO:0008021, GO:0005829, GO:0005796, GO:0005615, GO:0005576,	endosome lumen, dendrite, axon, synaptic vesicle, cytosol, Golgi lumen, extracellular space, extracellular region,	GO:0008289, GO:0008191, GO:0008083, GO:0005515, GO:0005163, GO:0005163,	lipid binding, metalloendopeptidase inhibitor activity, growth factor activity, protein binding, nerve growth factor receptor binding, nerve growth factor receptor binding,	GO:0050804, GO:0048812, GO:0048812, GO:0048672, GO:0046579, GO:0045666, GO:0045664, GO:0043524, GO:0043388, GO:0038180, GO:0033138, GO:0021675, GO:0010951, GO:0010628, GO:0010628, GO:0008625, GO:0008285, GO:0007613, GO:0007422, GO:0007169,	modulation of chemical synaptic transmission, neuron projection morphogenesis, neuron projection morphogenesis, positive regulation of collateral sprouting, positive regulation of Ras protein signal transduction, positive regulation of neuron differentiation, regulation of neuron differentiation, negative regulation of neuron apoptotic process, positive regulation of DNA binding, nerve growth fac…	0.236322	1.08485	0	1.82067	0.688671	4.72475
ENSG00000019991	chr7	81699008	81770438	-	HGF	protein_coding	This gene encodes a protein that binds to the hepatocyte growth factor receptor to regulate cell growth, cell motility and morphogenesis in numerous cell and tissue types. Alternative splicing results in multiple transcript variants, at least one of which encodes a preproprotein that is proteolytically processed to generate alpha and beta chains, which form the mature heterodimer. This protein is…	3082	GO:0031093, GO:0016020, GO:0005615, GO:0005576,	platelet alpha granule lumen, membrane, extracellular space, extracellular region,	GO:0044877, GO:0042802, GO:0042056, GO:0008083, GO:0005515, GO:0005102, GO:0004252, GO:0004175,	protein-containing complex binding, identical protein binding, chemoattractant activity, growth factor activity, protein binding, signaling receptor binding, serine-type endopeptidase activity, endopeptidase activity,	GO:2000573, GO:1902947, GO:1902042, GO:1901299, GO:1900744, GO:0090201, GO:0070572, GO:0060665, GO:0060326, GO:0051450, GO:0050918, GO:0050731, GO:0050728, GO:0050673, GO:0048012, GO:0048012, GO:0045944, GO:0045766, GO:0045669, GO:0043410, GO:0043154, GO:0043066, GO:0035729, GO:0033137, GO:0032733, GO:0032715, GO:0031643, GO:0031100, GO:0030335, GO:0014856, GO:0014068, GO:0010507, GO:0006508, GO:…	positive regulation of DNA biosynthetic process, regulation of tau-protein kinase activity, negative regulation of extrinsic apoptotic signaling pathway via death domain receptors, negative regulation of hydrogen peroxide-mediated programmed cell death, regulation of p38MAPK cascade, negative regulation of release of cytochrome c from mitochondria, positive regulation of neuron projection regener…	0	0	0.0825187	0.266994	0.489653	0.100781
ENSG00000173531	chr3	49683947	49689501	-	MST1	protein_coding	The protein encoded by this gene contains four kringle domains and a serine protease domain, similar to that found in hepatic growth factor. Despite the presence of the serine protease domain, the encoded protein may not have any proteolytic activity. The receptor for this protein is RON tyrosine kinase, which upon activation stimulates ciliary motility of ciliated epithelial lung cells. This pro…	4485	GO:0062023, GO:0005615, GO:0005615, GO:0005576,	collagen-containing extracellular matrix, extracellular space, extracellular space, extracellular region,	GO:0030971, GO:0030971, GO:0005515, GO:0005102, GO:0004175,	receptor tyrosine kinase binding, receptor tyrosine kinase binding, protein binding, signaling receptor binding, endopeptidase activity,	GO:2000479, GO:0046425, GO:0045721, GO:0006508,	regulation of cAMP-dependent protein kinase activity, regulation of receptor signaling pathway via JAK-STAT, negative regulation of gluconeogenesis, proteolysis,	6.22952	5.25025	8.44504	6.23353	6.09847	4.28127
ENSG00000168621	chr5	37812677	37839686	-	GDNF	protein_coding	This gene encodes a secreted ligand of the TGF-beta (transforming growth factor-beta) superfamily of proteins. Ligands of this family bind various TGF-beta receptors leading to recruitment and activation of SMAD family transcription factors that regulate gene expression. The encoded preproprotein is proteolytically processed to generate each subunit of the disulfide-linked homodimer. The recombin…	2668	GO:0005794, GO:0005615, GO:0005576, GO:0005576,	Golgi apparatus, extracellular space, extracellular region, extracellular region,	GO:1902379, GO:0042803, GO:0030971, GO:0030116, GO:0008083, GO:0005515, GO:0005102,	chemoattractant activity involved in axon guidance, protein homodimerization activity, receptor tyrosine kinase binding, glial cell-derived neurotrophic factor receptor binding, growth factor activity, protein binding, signaling receptor binding,	GO:2001260, GO:2001240, GO:2000736, GO:0090190, GO:0090190, GO:0072108, GO:0072107, GO:0071679, GO:0061642, GO:0060688, GO:0060676, GO:0051584, GO:0048568, GO:0048485, GO:0048484, GO:0048255, GO:0045944, GO:0045597, GO:0043524, GO:0043524, GO:0043066, GO:0033603, GO:0032770, GO:0031175, GO:0031175, GO:0030432, GO:0021784, GO:0021516, GO:0010468, GO:0008344, GO:0008284, GO:0007422, GO:0007399, GO:…	regulation of semaphorin-plexin signaling pathway, negative regulation of extrinsic apoptotic signaling pathway in absence of ligand, regulation of stem cell differentiation, positive regulation of branching involved in ureteric bud morphogenesis, positive regulation of branching involved in ureteric bud morphogenesis, positive regulation of mesenchymal to epithelial transition involved in metane…	0.289526	1.66136	0.315971	4.01502	2.69989	10.0719
ENSG00000146648	chr7	55019021	55211628	+	EGFR	protein_coding	The protein encoded by this gene is a transmembrane glycoprotein that is a member of the protein kinase superfamily. This protein is a receptor for members of the epidermal growth factor family. EGFR is a cell surface protein that binds to epidermal growth factor, thus inducing receptor dimerization and tyrosine autophosphorylation leading to cell proliferation. Mutations in this gene are associa…	1956	GO:0097708, GO:0097489, GO:0070435, GO:0048471, GO:0045121, GO:0045121, GO:0044214, GO:0043235, GO:0043235, GO:0032991, GO:0032587, GO:0031965, GO:0031901, GO:0030669, GO:0030054, GO:0016323, GO:0016020, GO:0010008, GO:0010008, GO:0009986, GO:0009925, GO:0005925, GO:0005887, GO:0005886, GO:0005886, GO:0005886, GO:0005789, GO:0005768, GO:0005768, GO:0005737, GO:0005634, GO:0005615, GO:0000139,	intracellular vesicle, multivesicular body, internal vesicle lumen, Shc-EGFR complex, perinuclear region of cytoplasm, membrane raft, membrane raft, spanning component of plasma membrane, receptor complex, receptor complex, protein-containing complex, ruffle membrane, nuclear membrane, early endosome membrane, clathrin-coated endocytic vesicle membrane, cell junction, basolateral plasma membrane,…	GO:0051117, GO:0051015, GO:0048408, GO:0045296, GO:0042802, GO:0031625, GO:0030297, GO:0030296, GO:0030235, GO:0019903, GO:0019900, GO:0019899, GO:0005524, GO:0005515, GO:0005006, GO:0005006, GO:0005006, GO:0005006, GO:0004888, GO:0004714, GO:0004714, GO:0004713, GO:0004713, GO:0004713, GO:0004709, GO:0003690, GO:0003682, GO:0001618,	ATPase binding, actin filament binding, epidermal growth factor binding, cadherin binding, identical protein binding, ubiquitin protein ligase binding, transmembrane receptor protein tyrosine kinase activator activity, protein tyrosine kinase activator activity, nitric-oxide synthase regulator activity, protein phosphatase binding, kinase binding, enzyme binding, ATP binding, protein binding, epi…	GO:1905208, GO:1903800, GO:1903078, GO:1901224, GO:1900087, GO:1900020, GO:0098609, GO:0090263, GO:0071392, GO:0071364, GO:0071276, GO:0071230, GO:0070374, GO:0070374, GO:0070372, GO:0070141, GO:0061098, GO:0061029, GO:0060571, GO:0051897, GO:0051205, GO:0050999, GO:0050730, GO:0050679, GO:0050679, GO:0050673, GO:0048546, GO:0048146, GO:0046777, GO:0046718, GO:0046328, GO:0045944, GO:0045893, GO:…	negative regulation of cardiocyte differentiation, positive regulation of miRNA maturation, positive regulation of protein localization to plasma membrane, positive regulation of NIK/NF-kappaB signaling, positive regulation of G1/S transition of mitotic cell cycle, positive regulation of protein kinase C activity, cell-cell adhesion, positive regulation of canonical Wnt signaling pathway, cellula…	2.07492	3.31109	2.30757	2.64523	3.97346	3.99032
ENSG00000065361	chr12	56076799	56103505	+	ERBB3	protein_coding	This gene encodes a member of the epidermal growth factor receptor (EGFR) family of receptor tyrosine kinases. This membrane-bound protein has a neuregulin binding domain but not an active kinase domain. It therefore can bind this ligand but not convey the signal into the cell through protein phosphorylation. However, it does form heterodimers with other EGF receptor family members which do have …	2065	GO:0044214, GO:0043235, GO:0043235, GO:0043235, GO:0038143, GO:0016328, GO:0016324, GO:0016323, GO:0009925, GO:0005887, GO:0005886, GO:0005615,	spanning component of plasma membrane, receptor complex, receptor complex, receptor complex, ERBB3:ERBB2 complex, lateral plasma membrane, apical plasma membrane, basolateral plasma membrane, basal plasma membrane, integral component of plasma membrane, plasma membrane, extracellular space,	GO:0046982, GO:0043125, GO:0042802, GO:0038132, GO:0038132, GO:0038131, GO:0031625, GO:0030296, GO:0019838, GO:0019838, GO:0005524, GO:0005515, GO:0004888, GO:0004713,	protein heterodimerization activity, ErbB-3 class receptor binding, identical protein binding, neuregulin binding, neuregulin binding, neuregulin receptor activity, ubiquitin protein ligase binding, protein tyrosine kinase activator activity, growth factor binding, growth factor binding, ATP binding, protein binding, transmembrane signaling receptor activity, protein tyrosine kinase activity,	GO:2000672, GO:0097192, GO:0097049, GO:0070886, GO:0061098, GO:0055025, GO:0051402, GO:0051048, GO:0043524, GO:0042127, GO:0042060, GO:0038133, GO:0033674, GO:0021545, GO:0014068, GO:0014065, GO:0014037, GO:0010628, GO:0009968, GO:0008284, GO:0007507, GO:0007422, GO:0007399, GO:0007275, GO:0007169, GO:0007169, GO:0007165, GO:0007162, GO:0006468, GO:0003197,	negative regulation of motor neuron apoptotic process, extrinsic apoptotic signaling pathway in absence of ligand, motor neuron apoptotic process, positive regulation of calcineurin-NFAT signaling cascade, positive regulation of protein tyrosine kinase activity, positive regulation of cardiac muscle tissue development, neuron apoptotic process, negative regulation of secretion, negative regulatio…	2.1625	7.79092	0.926086	0.263613	0.478618	5.39065
ENSG00000141736	chr17	39687914	39730426	+	ERBB2	protein_coding	This gene encodes a member of the epidermal growth factor (EGF) receptor family of receptor tyrosine kinases. This protein has no ligand binding domain of its own and therefore cannot bind growth factors. However, it does bind tightly to other ligand-bound EGF receptor family members to form a heterodimer, stabilizing ligand binding and enhancing kinase-mediated activation of downstream signallin…	2064	GO:0048471, GO:0044214, GO:0043235, GO:0043235, GO:0043235, GO:0043209, GO:0038143, GO:0016324, GO:0016323, GO:0016021, GO:0010008, GO:0009925, GO:0005887, GO:0005886, GO:0005886, GO:0005886, GO:0005829, GO:0005769, GO:0005634,	perinuclear region of cytoplasm, spanning component of plasma membrane, receptor complex, receptor complex, receptor complex, myelin sheath, ERBB3:ERBB2 complex, apical plasma membrane, basolateral plasma membrane, integral component of membrane, endosome membrane, basal plasma membrane, integral component of plasma membrane, plasma membrane, plasma membrane, plasma membrane, cytosol, early endos…	GO:0046982, GO:0043125, GO:0042802, GO:0019903, GO:0019838, GO:0008022, GO:0005524, GO:0005515, GO:0004888, GO:0004714, GO:0004714, GO:0004713, GO:0004713, GO:0004713, GO:0001042,	protein heterodimerization activity, ErbB-3 class receptor binding, identical protein binding, protein phosphatase binding, growth factor binding, protein C-terminus binding, ATP binding, protein binding, transmembrane signaling receptor activity, transmembrane receptor protein tyrosine kinase activity, transmembrane receptor protein tyrosine kinase activity, protein tyrosine kinase activity, pro…	GO:0090314, GO:0071364, GO:0071363, GO:0070372, GO:0050679, GO:0048709, GO:0046777, GO:0045943, GO:0045785, GO:0045765, GO:0045727, GO:0043547, GO:0043410, GO:0043406, GO:0042552, GO:0042060, GO:0038135, GO:0038134, GO:0038133, GO:0035556, GO:0033674, GO:0033088, GO:0033080, GO:0032886, GO:0030307, GO:0030182, GO:0018108, GO:0014065, GO:0008284, GO:0008045, GO:0007528, GO:0007507, GO:0007422, GO:…	positive regulation of protein targeting to membrane, cellular response to epidermal growth factor stimulus, cellular response to growth factor stimulus, regulation of ERK1 and ERK2 cascade, positive regulation of epithelial cell proliferation, oligodendrocyte differentiation, protein autophosphorylation, positive regulation of transcription by RNA polymerase I, positive regulation of cell adhesi…	35.025	53.0723	23.4944	19.1391	18.6762	25.0672
ENSG00000178568	chr2	211375717	212538841	-	ERBB4	protein_coding	This gene is a member of the Tyr protein kinase family and the epidermal growth factor receptor subfamily. It encodes a single-pass type I membrane protein with multiple cysteine rich domains, a transmembrane domain, a tyrosine kinase domain, a phosphotidylinositol-3 kinase binding site and a PDZ domain binding motif. The protein binds to and is activated by neuregulins and other factors and indu…	2066	GO:0099061, GO:0099056, GO:0098982, GO:0098978, GO:0045211, GO:0044214, GO:0043235, GO:0043235, GO:0016323, GO:0009925, GO:0005887, GO:0005886, GO:0005829, GO:0005759, GO:0005739, GO:0005654, GO:0005634, GO:0005576,	integral component of postsynaptic density membrane, integral component of presynaptic membrane, GABA-ergic synapse, glutamatergic synapse, postsynaptic membrane, spanning component of plasma membrane, receptor complex, receptor complex, basolateral plasma membrane, basal plasma membrane, integral component of plasma membrane, plasma membrane, cytosol, mitochondrial matrix, mitochondrion, nucleop…	GO:0050811, GO:0042803, GO:0038131, GO:0030296, GO:0005524, GO:0005515, GO:0005154, GO:0005154, GO:0005006, GO:0004714, GO:0004714, GO:0004713, GO:0000976,	GABA receptor binding, protein homodimerization activity, neuregulin receptor activity, protein tyrosine kinase activator activity, ATP binding, protein binding, epidermal growth factor receptor binding, epidermal growth factor receptor binding, epidermal growth factor receptor activity, transmembrane receptor protein tyrosine kinase activity, transmembrane receptor protein tyrosine kinase activi…	GO:2000010, GO:0072046, GO:0071364, GO:0070374, GO:0061098, GO:0061026, GO:0060749, GO:0060644, GO:0060045, GO:0046777, GO:0046427, GO:0045893, GO:0045165, GO:0043653, GO:0042531, GO:0038138, GO:0038135, GO:0038130, GO:0033674, GO:0030334, GO:0021889, GO:0021551, GO:0018108, GO:0016477, GO:0014068, GO:0009880, GO:0008285, GO:0008284, GO:0008284, GO:0007595, GO:0007507, GO:0007416, GO:0007399, GO:…	positive regulation of protein localization to cell surface, establishment of planar polarity involved in nephron morphogenesis, cellular response to epidermal growth factor stimulus, positive regulation of ERK1 and ERK2 cascade, positive regulation of protein tyrosine kinase activity, cardiac muscle tissue regeneration, mammary gland alveolus development, mammary gland epithelial cell differenti…	13.1937	10.1453	31.5984	57.1579	15.6414	33.2955
ENSG00000113721	chr5	150113837	150155872	-	PDGFRB	protein_coding	The protein encoded by this gene is a cell surface tyrosine kinase receptor for members of the platelet-derived growth factor family. These growth factors are mitogens for cells of mesenchymal origin. The identity of the growth factor bound to a receptor monomer determines whether the functional receptor is a homodimer (PDGFB or PDGFD) or a heterodimer (PDGFA and PDGFB). This gene is essential fo…	5159	GO:0043235, GO:0043231, GO:0043202, GO:0031410, GO:0031226, GO:0016324, GO:0016020, GO:0016020, GO:0009986, GO:0005925, GO:0005887, GO:0005886, GO:0005794, GO:0005737, GO:0005634,	receptor complex, intracellular membrane-bounded organelle, lysosomal lumen, cytoplasmic vesicle, intrinsic component of plasma membrane, apical plasma membrane, membrane, membrane, cell surface, focal adhesion, integral component of plasma membrane, plasma membrane, Golgi apparatus, cytoplasm, nucleus,	GO:0048407, GO:0048407, GO:0048407, GO:0043548, GO:0038085, GO:0019901, GO:0019899, GO:0019838, GO:0005524, GO:0005515, GO:0005161, GO:0005102, GO:0005019, GO:0005019, GO:0005019, GO:0005017, GO:0004992, GO:0004714, GO:0004713,	platelet-derived growth factor binding, platelet-derived growth factor binding, platelet-derived growth factor binding, phosphatidylinositol 3-kinase binding, vascular endothelial growth factor binding, protein kinase binding, enzyme binding, growth factor binding, ATP binding, protein binding, platelet-derived growth factor receptor binding, signaling receptor binding, platelet-derived growth fa…	GO:2000573, GO:2000491, GO:2000379, GO:0090280, GO:0072284, GO:0072278, GO:0072277, GO:0072262, GO:0072075, GO:0071670, GO:0070374, GO:0070374, GO:0061298, GO:0060981, GO:0060437, GO:0060326, GO:0060326, GO:0055093, GO:0055003, GO:0050921, GO:0048839, GO:0048661, GO:0048661, GO:0048146, GO:0048015, GO:0048008, GO:0046777, GO:0046488, GO:0045840, GO:0043627, GO:0043552, GO:0043406, GO:0043066, GO:…	positive regulation of DNA biosynthetic process, positive regulation of hepatic stellate cell activation, positive regulation of reactive oxygen species metabolic process, positive regulation of calcium ion import, metanephric S-shaped body morphogenesis, metanephric comma-shaped body morphogenesis, metanephric glomerular capillary formation, metanephric glomerular mesangial cell proliferation in…	5.1656	0.755954	2.72412	1.16853	1.07763	1.90609
ENSG00000134853	chr4	54229097	54298247	+	PDGFRA	protein_coding	This gene encodes a cell surface tyrosine kinase receptor for members of the platelet-derived growth factor family. These growth factors are mitogens for cells of mesenchymal origin. The identity of the growth factor bound to a receptor monomer determines whether the functional receptor is a homodimer or a heterodimer, composed of both platelet-derived growth factor receptor alpha and beta polype…	5156	GO:0043235, GO:0032991, GO:0031226, GO:0030054, GO:0016020, GO:0009897, GO:0005929, GO:0005902, GO:0005887, GO:0005887, GO:0005886, GO:0005886, GO:0005794, GO:0005789, GO:0005737, GO:0005654, GO:0005634,	receptor complex, protein-containing complex, intrinsic component of plasma membrane, cell junction, membrane, external side of plasma membrane, cilium, microvillus, integral component of plasma membrane, integral component of plasma membrane, plasma membrane, plasma membrane, Golgi apparatus, endoplasmic reticulum membrane, cytoplasm, nucleoplasm, nucleus,	GO:0062063, GO:0048407, GO:0048407, GO:0048407, GO:0042803, GO:0038085, GO:0019838, GO:0005524, GO:0005515, GO:0005161, GO:0005021, GO:0005018, GO:0005018, GO:0005018, GO:0004714, GO:0004714, GO:0004672,	BBSome binding, platelet-derived growth factor binding, platelet-derived growth factor binding, platelet-derived growth factor binding, protein homodimerization activity, vascular endothelial growth factor binding, growth factor binding, ATP binding, protein binding, platelet-derived growth factor receptor binding, vascular endothelial growth factor receptor activity, platelet-derived growth fact…	GO:2000739, GO:2000249, GO:0072277, GO:0071230, GO:0070527, GO:0070374, GO:0061298, GO:0060326, GO:0060325, GO:0060021, GO:0055003, GO:0050920, GO:0050872, GO:0048704, GO:0048701, GO:0048701, GO:0048557, GO:0048146, GO:0048015, GO:0048008, GO:0046777, GO:0043552, GO:0042475, GO:0042060, GO:0038091, GO:0035790, GO:0034614, GO:0033674, GO:0033327, GO:0030539, GO:0030335, GO:0030335, GO:0030325, GO:…	regulation of mesenchymal stem cell differentiation, regulation of actin cytoskeleton reorganization, metanephric glomerular capillary formation, cellular response to amino acid stimulus, platelet aggregation, positive regulation of ERK1 and ERK2 cascade, retina vasculature development in camera-type eye, cell chemotaxis, face morphogenesis, roof of mouth development, cardiac myofibril assembly, …	0.533909	0.671094	0.388451	2.74223	1.16073	5.46426
ENSG00000066468	chr10	121478334	121598458	-	FGFR2	protein_coding	The protein encoded by this gene is a member of the fibroblast growth factor receptor family, where amino acid sequence is highly conserved between members and throughout evolution. FGFR family members differ from one another in their ligand affinities and tissue distribution. A full-length representative protein consists of an extracellular region, composed of three immunoglobulin-like domains, …	2263	GO:0062023, GO:0060076, GO:0043235, GO:0031410, GO:0016021, GO:0016020, GO:0009986, GO:0005938, GO:0005887, GO:0005887, GO:0005886, GO:0005794, GO:0005737, GO:0005634, GO:0005576,	collagen-containing extracellular matrix, excitatory synapse, receptor complex, cytoplasmic vesicle, integral component of membrane, membrane, cell surface, cell cortex, integral component of plasma membrane, integral component of plasma membrane, plasma membrane, Golgi apparatus, cytoplasm, nucleus, extracellular region,	GO:0042803, GO:0017134, GO:0017134, GO:0017134, GO:0008201, GO:0005524, GO:0005515, GO:0005007, GO:0005007, GO:0005007, GO:0005007, GO:0004714, GO:0004713,	protein homodimerization activity, fibroblast growth factor binding, fibroblast growth factor binding, fibroblast growth factor binding, heparin binding, ATP binding, protein binding, fibroblast growth factor receptor activity, fibroblast growth factor receptor activity, fibroblast growth factor receptor activity, fibroblast growth factor receptor activity, transmembrane receptor protein tyrosine…	GO:0090263, GO:0071560, GO:0071300, GO:0070374, GO:0070372, GO:0060916, GO:0060915, GO:0060688, GO:0060670, GO:0060667, GO:0060664, GO:0060615, GO:0060601, GO:0060595, GO:0060529, GO:0060527, GO:0060523, GO:0060512, GO:0060501, GO:0060484, GO:0060463, GO:0060449, GO:0060445, GO:0060442, GO:0060349, GO:0060348, GO:0060174, GO:0060045, GO:0055010, GO:0051781, GO:0051150, GO:0050679, GO:0048762, GO:…	positive regulation of canonical Wnt signaling pathway, cellular response to transforming growth factor beta stimulus, cellular response to retinoic acid, positive regulation of ERK1 and ERK2 cascade, regulation of ERK1 and ERK2 cascade, mesenchymal cell proliferation involved in lung development, mesenchymal cell differentiation involved in lung development, regulation of morphogenesis of a bran…	18.056	19.9724	19.7408	15.9734	26.0391	21.7704
ENSG00000068078	chr4	1793293	1808872	+	FGFR3	protein_coding	This gene encodes a member of the fibroblast growth factor receptor (FGFR) family, with its amino acid sequence being highly conserved between members and among divergent species. FGFR family members differ from one another in their ligand affinities and tissue distribution. A full-length representative protein would consist of an extracellular region, composed of three immunoglobulin-like domain…	2261	GO:0043235, GO:0030133, GO:0009986, GO:0005925, GO:0005887, GO:0005887, GO:0005886, GO:0005886, GO:0005794, GO:0005783, GO:0005634, GO:0005576,	receptor complex, transport vesicle, cell surface, focal adhesion, integral component of plasma membrane, integral component of plasma membrane, plasma membrane, plasma membrane, Golgi apparatus, endoplasmic reticulum, nucleus, extracellular region,	GO:0042802, GO:0017134, GO:0017134, GO:0005524, GO:0005515, GO:0005007, GO:0005007, GO:0004714, GO:0004713,	identical protein binding, fibroblast growth factor binding, fibroblast growth factor binding, ATP binding, protein binding, fibroblast growth factor receptor activity, fibroblast growth factor receptor activity, transmembrane receptor protein tyrosine kinase activity, protein tyrosine kinase activity,	GO:1902178, GO:0070977, GO:0070374, GO:0060349, GO:0060349, GO:0048640, GO:0046777, GO:0043552, GO:0043552, GO:0043410, GO:0043410, GO:0042531, GO:0035988, GO:0033674, GO:0030282, GO:0018108, GO:0010518, GO:0008543, GO:0008543, GO:0008284, GO:0008284, GO:0007275, GO:0007267, GO:0007169, GO:0003416, GO:0002062, GO:0001958, GO:0001501, GO:0000165,	fibroblast growth factor receptor apoptotic signaling pathway, bone maturation, positive regulation of ERK1 and ERK2 cascade, bone morphogenesis, bone morphogenesis, negative regulation of developmental growth, protein autophosphorylation, positive regulation of phosphatidylinositol 3-kinase activity, positive regulation of phosphatidylinositol 3-kinase activity, positive regulation of MAPK casca…	62.98	34.0893	40.716	6.73357	33.117	25.3055
ENSG00000077782	chr8	38400215	38468834	-	FGFR1	protein_coding	The protein encoded by this gene is a member of the fibroblast growth factor receptor (FGFR) family, where amino acid sequence is highly conserved between members and throughout evolution. FGFR family members differ from one another in their ligand affinities and tissue distribution. A full-length representative protein consists of an extracellular region, composed of three immunoglobulin-like do…	2260	GO:0043235, GO:0043235, GO:0031410, GO:0016021, GO:0005887, GO:0005886, GO:0005886, GO:0005829, GO:0005634, GO:0005576,	receptor complex, receptor complex, cytoplasmic vesicle, integral component of membrane, integral component of plasma membrane, plasma membrane, plasma membrane, cytosol, nucleus, extracellular region,	GO:0090722, GO:0042803, GO:0042802, GO:0017134, GO:0017134, GO:0008201, GO:0005524, GO:0005515, GO:0005007, GO:0005007, GO:0005007, GO:0004714, GO:0004713,	receptor-receptor interaction, protein homodimerization activity, identical protein binding, fibroblast growth factor binding, fibroblast growth factor binding, heparin binding, ATP binding, protein binding, fibroblast growth factor receptor activity, fibroblast growth factor receptor activity, fibroblast growth factor receptor activity, transmembrane receptor protein tyrosine kinase activity, pr…	GO:2001239, GO:2000546, GO:1905564, GO:0051897, GO:0048705, GO:0048015, GO:0046777, GO:0045666, GO:0045597, GO:0045595, GO:0043536, GO:0043410, GO:0043410, GO:0043406, GO:0043009, GO:0033674, GO:0018108, GO:0016477, GO:0014068, GO:0010863, GO:0010518, GO:0008543, GO:0008543, GO:0008543, GO:0008543, GO:0008284, GO:0008284, GO:0008284, GO:0007275, GO:0007169, GO:0006468, GO:0001837, GO:0001764, GO:…	regulation of extrinsic apoptotic signaling pathway in absence of ligand, positive regulation of endothelial cell chemotaxis to fibroblast growth factor, positive regulation of vascular endothelial cell proliferation, positive regulation of protein kinase B signaling, skeletal system morphogenesis, phosphatidylinositol-mediated signaling, protein autophosphorylation, positive regulation of neuron…	56.0209	57.9121	52.3203	42.8119	41.3599	49.5146
ENSG00000160867	chr5	177086886	177098144	+	FGFR4	protein_coding	The protein encoded by this gene is a tyrosine kinase and cell surface receptor for fibroblast growth factors. The encoded protein is involved in the regulation of several pathways, including cell proliferation, cell differentiation, cell migration, lipid metabolism, bile acid biosynthesis, vitamin D metabolism, glucose uptake, and phosphate homeostasis. This protein consists of an extracellular …	2264	GO:0043235, GO:0030133, GO:0005911, GO:0005887, GO:0005887, GO:0005886, GO:0005886, GO:0005794, GO:0005783, GO:0005768, GO:0005576,	receptor complex, transport vesicle, cell-cell junction, integral component of plasma membrane, integral component of plasma membrane, plasma membrane, plasma membrane, Golgi apparatus, endoplasmic reticulum, endosome, extracellular region,	GO:0017134, GO:0017134, GO:0017134, GO:0008201, GO:0005524, GO:0005515, GO:0005007, GO:0005007, GO:0005007, GO:0004714,	fibroblast growth factor binding, fibroblast growth factor binding, fibroblast growth factor binding, heparin binding, ATP binding, protein binding, fibroblast growth factor receptor activity, fibroblast growth factor receptor activity, fibroblast growth factor receptor activity, transmembrane receptor protein tyrosine kinase activity,	GO:2000573, GO:1903412, GO:0070857, GO:0070857, GO:0070374, GO:0070374, GO:0055062, GO:0046777, GO:0045862, GO:0043085, GO:0042632, GO:0042593, GO:0033674, GO:0019216, GO:0018108, GO:0016477, GO:0010715, GO:0010628, GO:0008543, GO:0008543, GO:0008543, GO:0008284, GO:0008284, GO:0007275, GO:0007169,	positive regulation of DNA biosynthetic process, response to bile acid, regulation of bile acid biosynthetic process, regulation of bile acid biosynthetic process, positive regulation of ERK1 and ERK2 cascade, positive regulation of ERK1 and ERK2 cascade, phosphate ion homeostasis, protein autophosphorylation, positive regulation of proteolysis, positive regulation of catalytic activity, choleste…	3.74038	2.70494	2.51632	2.61521	2.04063	2.40733
ENSG00000037280	chr5	180601506	180649624	-	FLT4	protein_coding	This gene encodes a tyrosine kinase receptor for vascular endothelial growth factors C and D. The protein is thought to be involved in lymphangiogenesis and maintenance of the lymphatic endothelium. Mutations in this gene cause hereditary lymphedema type IA. [provided by RefSeq, Jul 2008].	2324	GO:0043235, GO:0043235, GO:0005887, GO:0005886, GO:0005886, GO:0005829, GO:0005654, GO:0005576,	receptor complex, receptor complex, integral component of plasma membrane, plasma membrane, plasma membrane, cytosol, nucleoplasm, extracellular region,	GO:0042803, GO:0019903, GO:0019838, GO:0005524, GO:0005515, GO:0005021, GO:0005021, GO:0005021, GO:0004714, GO:0004714,	protein homodimerization activity, protein phosphatase binding, growth factor binding, ATP binding, protein binding, vascular endothelial growth factor receptor activity, vascular endothelial growth factor receptor activity, vascular endothelial growth factor receptor activity, transmembrane receptor protein tyrosine kinase activity, transmembrane receptor protein tyrosine kinase activity,	GO:0090037, GO:0070374, GO:0060312, GO:0048514, GO:0048286, GO:0048010, GO:0048010, GO:0048010, GO:0046777, GO:0046330, GO:0043410, GO:0043066, GO:0038084, GO:0035924, GO:0035924, GO:0033674, GO:0018108, GO:0010595, GO:0010575, GO:0008284, GO:0008284, GO:0007275, GO:0007169, GO:0003016, GO:0002244, GO:0002040, GO:0001946, GO:0001946, GO:0001945, GO:0001944, GO:0001938, GO:0001934,	positive regulation of protein kinase C signaling, positive regulation of ERK1 and ERK2 cascade, regulation of blood vessel remodeling, blood vessel morphogenesis, lung alveolus development, vascular endothelial growth factor receptor signaling pathway, vascular endothelial growth factor receptor signaling pathway, vascular endothelial growth factor receptor signaling pathway, protein autophospho…	1.09012	0.417022	0.335553	0.45761	0.787397	2.06769
ENSG00000102755	chr13	28300344	28495145	-	FLT1	protein_coding	This gene encodes a member of the vascular endothelial growth factor receptor (VEGFR) family. VEGFR family members are receptor tyrosine kinases (RTKs) which contain an extracellular ligand-binding region with seven immunoglobulin (Ig)-like domains, a transmembrane segment, and a tyrosine kinase (TK) domain within the cytoplasmic domain. This protein binds to VEGFR-A, VEGFR-B and placental growth…	2321	GO:0043235, GO:0043235, GO:0015629, GO:0005925, GO:0005887, GO:0005887, GO:0005886, GO:0005886, GO:0005768, GO:0005615,	receptor complex, receptor complex, actin cytoskeleton, focal adhesion, integral component of plasma membrane, integral component of plasma membrane, plasma membrane, plasma membrane, endosome, extracellular space,	GO:0036332, GO:0019838, GO:0005524, GO:0005515, GO:0005021, GO:0005021, GO:0005021, GO:0004714,	placental growth factor receptor activity, growth factor binding, ATP binding, protein binding, vascular endothelial growth factor receptor activity, vascular endothelial growth factor receptor activity, vascular endothelial growth factor receptor activity, transmembrane receptor protein tyrosine kinase activity,	GO:1990384, GO:1905563, GO:0048598, GO:0048514, GO:0048010, GO:0048010, GO:0046777, GO:0045766, GO:0045766, GO:0043552, GO:0043410, GO:0043406, GO:0038084, GO:0036323, GO:0035924, GO:0033674, GO:0030335, GO:0018108, GO:0016477, GO:0016477, GO:0014068, GO:0010863, GO:0008284, GO:0007275, GO:0007169, GO:0002548, GO:0002244, GO:0001525,	hyaloid vascular plexus regression, negative regulation of vascular endothelial cell proliferation, embryonic morphogenesis, blood vessel morphogenesis, vascular endothelial growth factor receptor signaling pathway, vascular endothelial growth factor receptor signaling pathway, protein autophosphorylation, positive regulation of angiogenesis, positive regulation of angiogenesis, positive regulati…	0.0196888	0.0677871	0	0	0.0191252	0.078727
ENSG00000128052	chr4	55078259	55125595	-	KDR	protein_coding	Vascular endothelial growth factor (VEGF) is a major growth factor for endothelial cells. This gene encodes one of the two receptors of the VEGF. This receptor, known as kinase insert domain receptor, is a type III receptor tyrosine kinase. It functions as the main mediator of VEGF-induced endothelial proliferation, survival, migration, tubular morphogenesis and sprouting. The signalling and traf…	3791	GO:0097443, GO:0070161, GO:0045121, GO:0043235, GO:0030054, GO:0009897, GO:0005887, GO:0005887, GO:0005886, GO:0005886, GO:0005886, GO:0005794, GO:0005783, GO:0005769, GO:0005768, GO:0005634, GO:0005576,	sorting endosome, anchoring junction, membrane raft, receptor complex, cell junction, external side of plasma membrane, integral component of plasma membrane, integral component of plasma membrane, plasma membrane, plasma membrane, plasma membrane, Golgi apparatus, endoplasmic reticulum, early endosome, endosome, nucleus, extracellular region,	GO:0051879, GO:0045296, GO:0042802, GO:0038085, GO:0019838, GO:0015026, GO:0005524, GO:0005515, GO:0005178, GO:0005021, GO:0005021, GO:0004714, GO:0004714, GO:0004713, GO:0004713,	Hsp90 protein binding, cadherin binding, identical protein binding, vascular endothelial growth factor binding, growth factor binding, coreceptor activity, ATP binding, protein binding, integrin binding, vascular endothelial growth factor receptor activity, vascular endothelial growth factor receptor activity, transmembrane receptor protein tyrosine kinase activity, transmembrane receptor protein…	GO:2001214, GO:2000648, GO:2000352, GO:1904881, GO:1903010, GO:1901532, GO:0090141, GO:0090050, GO:0072089, GO:0071526, GO:0070374, GO:0070371, GO:0061042, GO:0060837, GO:0055074, GO:0051901, GO:0051894, GO:0051770, GO:0051770, GO:0050927, GO:0050673, GO:0048597, GO:0048286, GO:0048010, GO:0048010, GO:0048010, GO:0046777, GO:0045766, GO:0045766, GO:0045446, GO:0045165, GO:0043536, GO:0043524, GO:…	positive regulation of vasculogenesis, positive regulation of stem cell proliferation, negative regulation of endothelial cell apoptotic process, cellular response to hydrogen sulfide, regulation of bone development, regulation of hematopoietic progenitor cell differentiation, positive regulation of mitochondrial fission, positive regulation of cell migration involved in sprouting angiogenesis, s…	0.565509	5.01895	2.63322	3.08606	1.42823	3.99483
ENSG00000140538	chr15	87859751	88256768	-	NTRK3	protein_coding	This gene encodes a member of the neurotrophic tyrosine receptor kinase (NTRK) family. This kinase is a membrane-bound receptor that, upon neurotrophin binding, phosphorylates itself and members of the MAPK pathway. Signalling through this kinase leads to cell differentiation and may play a role in the development of proprioceptive neurons that sense body position. Mutations in this gene have bee…	4916	GO:0099055, GO:0098978, GO:0043235, GO:0043235, GO:0030424, GO:0005887, GO:0005886, GO:0005737,	integral component of postsynaptic membrane, glutamatergic synapse, receptor complex, receptor complex, axon, integral component of plasma membrane, plasma membrane, cytoplasm,	GO:0043121, GO:0005524, GO:0005515, GO:0005030, GO:0005030, GO:0005004, GO:0004714, GO:0002039,	neurotrophin binding, ATP binding, protein binding, neurotrophin receptor activity, neurotrophin receptor activity, GPI-linked ephrin receptor activity, transmembrane receptor protein tyrosine kinase activity, p53 binding,	GO:2000251, GO:1990090, GO:1905606, GO:0099151, GO:0090630, GO:0090102, GO:0071300, GO:0070374, GO:0060548, GO:0051896, GO:0051412, GO:0050927, GO:0048712, GO:0048678, GO:0048665, GO:0048013, GO:0045471, GO:0043406, GO:0038179, GO:0033674, GO:0033138, GO:0032148, GO:0030335, GO:0018108, GO:0014068, GO:0010976, GO:0010628, GO:0008284, GO:0007507, GO:0007275, GO:0007169, GO:0007169, GO:0001934, GO:…	positive regulation of actin cytoskeleton reorganization, cellular response to nerve growth factor stimulus, regulation of presynapse assembly, regulation of postsynaptic density assembly, activation of GTPase activity, cochlea development, cellular response to retinoic acid, positive regulation of ERK1 and ERK2 cascade, negative regulation of cell death, regulation of protein kinase B signaling,…	5.03182	6.87874	10.4377	20.3273	14.1422	16.0979
ENSG00000148053	chr9	84668551	85027070	+	NTRK2	protein_coding	This gene encodes a member of the neurotrophic tyrosine receptor kinase (NTRK) family. This kinase is a membrane-bound receptor that, upon neurotrophin binding, phosphorylates itself and members of the MAPK pathway. Signalling through this kinase leads to cell differentiation. Mutations in this gene have been associated with obesity and mood disorders. Alternative splicing results in multiple tra…	4915	GO:0070161, GO:0048471, GO:0043679, GO:0043235, GO:0043235, GO:0043197, GO:0043195, GO:0031901, GO:0030425, GO:0030424, GO:0030424, GO:0014069, GO:0014069, GO:0005887, GO:0005887, GO:0005886, GO:0005886, GO:0005829, GO:0005769,	anchoring junction, perinuclear region of cytoplasm, axon terminus, receptor complex, receptor complex, dendritic spine, terminal bouton, early endosome membrane, dendrite, axon, axon, postsynaptic density, postsynaptic density, integral component of plasma membrane, integral component of plasma membrane, plasma membrane, plasma membrane, cytosol, early endosome,	GO:0060175, GO:0060175, GO:0048403, GO:0048403, GO:0043121, GO:0043121, GO:0043121, GO:0042803, GO:0005524, GO:0005515, GO:0005030, GO:0004714, GO:0002020,	brain-derived neurotrophic factor receptor activity, brain-derived neurotrophic factor receptor activity, brain-derived neurotrophic factor binding, brain-derived neurotrophic factor binding, neurotrophin binding, neurotrophin binding, neurotrophin binding, protein homodimerization activity, ATP binding, protein binding, neurotrophin receptor activity, transmembrane receptor protein tyrosine kina…	GO:2000811, GO:1990416, GO:1990090, GO:1902430, GO:0099551, GO:0099183, GO:0071230, GO:0070374, GO:0060291, GO:0051965, GO:0051896, GO:0050772, GO:0048935, GO:0048709, GO:0046777, GO:0046548, GO:0043524, GO:0043410, GO:0043087, GO:0042490, GO:0038179, GO:0033674, GO:0033138, GO:0031547, GO:0031547, GO:0030182, GO:0022011, GO:0021987, GO:0021954, GO:0019227, GO:0018108, GO:0018105, GO:0014068, GO:…	negative regulation of anoikis, cellular response to brain-derived neurotrophic factor stimulus, cellular response to nerve growth factor stimulus, negative regulation of amyloid-beta formation, trans-synaptic signaling by neuropeptide, modulating synaptic transmission, trans-synaptic signaling by BDNF, modulating synaptic transmission, cellular response to amino acid stimulus, positive regulatio…	37.5098	67.7304	40.0342	34.9761	50.4346	44.0799
ENSG00000198400	chr1	156815640	156881850	+	NTRK1	protein_coding	This gene encodes a member of the neurotrophic tyrosine kinase receptor (NTKR) family. This kinase is a membrane-bound receptor that, upon neurotrophin binding, phosphorylates itself and members of the MAPK pathway. The presence of this kinase leads to cell differentiation and may play a role in specifying sensory neuron subtypes. Mutations in this gene have been associated with congenital insens…	4914	GO:0055038, GO:0043235, GO:0043235, GO:0043025, GO:0032991, GO:0031902, GO:0031901, GO:0030425, GO:0030424, GO:0010008, GO:0009986, GO:0005887, GO:0005887, GO:0005886, GO:0005886, GO:0005770, GO:0005769,	recycling endosome membrane, receptor complex, receptor complex, neuronal cell body, protein-containing complex, late endosome membrane, early endosome membrane, dendrite, axon, endosome membrane, cell surface, integral component of plasma membrane, integral component of plasma membrane, plasma membrane, plasma membrane, late endosome, early endosome,	GO:0048406, GO:0043121, GO:0042803, GO:0042802, GO:0019900, GO:0010465, GO:0010465, GO:0005524, GO:0005515, GO:0005166, GO:0005030, GO:0005004, GO:0004714, GO:0004714, GO:0004714, GO:0004713,	nerve growth factor binding, neurotrophin binding, protein homodimerization activity, identical protein binding, kinase binding, nerve growth factor receptor activity, nerve growth factor receptor activity, ATP binding, protein binding, neurotrophin p75 receptor binding, neurotrophin receptor activity, GPI-linked ephrin receptor activity, transmembrane receptor protein tyrosine kinase activity, t…	GO:1990090, GO:1990090, GO:1990090, GO:1904646, GO:0071316, GO:0070374, GO:0070374, GO:0061368, GO:0060385, GO:0060009, GO:0051968, GO:0051965, GO:0051896, GO:0051602, GO:0051599, GO:0051402, GO:0051092, GO:0050966, GO:0050965, GO:0048678, GO:0048485, GO:0048013, GO:0048011, GO:0046777, GO:0046579, GO:0043547, GO:0043524, GO:0043068, GO:0043066, GO:0042490, GO:0038180, GO:0038180, GO:0038083, GO:…	cellular response to nerve growth factor stimulus, cellular response to nerve growth factor stimulus, cellular response to nerve growth factor stimulus, cellular response to amyloid-beta, cellular response to nicotine, positive regulation of ERK1 and ERK2 cascade, positive regulation of ERK1 and ERK2 cascade, behavioral response to formalin induced pain, axonogenesis involved in innervation, Sert…	0.965631	6.19289	3.96736	1.36754	2.20703	6.24597
ENSG00000105976	chr7	116672390	116798386	+	MET	protein_coding	This gene encodes a member of the receptor tyrosine kinase family of proteins and the product of the proto-oncogene MET. The encoded preproprotein is proteolytically processed to generate alpha and beta subunits that are linked via disulfide bonds to form the mature receptor. Further processing of the beta subunit results in the formation of the M10 peptide, which has been shown to reduce lung fi…	4233	GO:0043235, GO:0016021, GO:0009986, GO:0009925, GO:0009925, GO:0005887, GO:0005886, GO:0005576,	receptor complex, integral component of membrane, cell surface, basal plasma membrane, basal plasma membrane, integral component of plasma membrane, plasma membrane, extracellular region,	GO:0140677, GO:0042802, GO:0019903, GO:0017154, GO:0005524, GO:0005515, GO:0005008, GO:0004714, GO:0004713, GO:0004713,	molecular function activator activity, identical protein binding, protein phosphatase binding, semaphorin receptor activity, ATP binding, protein binding, hepatocyte growth factor receptor activity, transmembrane receptor protein tyrosine kinase activity, protein tyrosine kinase activity, protein tyrosine kinase activity,	GO:2001028, GO:1905098, GO:1901299, GO:0071526, GO:0070495, GO:0061436, GO:0051897, GO:0051497, GO:0050918, GO:0048754, GO:0048012, GO:0045944, GO:0035024, GO:0033674, GO:0031116, GO:0031016, GO:0030182, GO:0018108, GO:0016477, GO:0010507, GO:0007399, GO:0007275, GO:0007169, GO:0007166, GO:0007165, GO:0006909, GO:0001889, GO:0001886,	positive regulation of endothelial cell chemotaxis, negative regulation of guanyl-nucleotide exchange factor activity, negative regulation of hydrogen peroxide-mediated programmed cell death, semaphorin-plexin signaling pathway, negative regulation of thrombin-activated receptor signaling pathway, establishment of skin barrier, positive regulation of protein kinase B signaling, negative regulatio…	1.6521	3.18694	9.09175	26.6072	18.6431	22.4184
ENSG00000164078	chr3	49887002	49903873	-	MST1R	protein_coding	This gene encodes a cell surface receptor for macrophage-stimulating protein (MSP) with tyrosine kinase activity. The mature form of this protein is a heterodimer of disulfide-linked alpha and beta subunits, generated by proteolytic cleavage of a single-chain precursor. The beta subunit undergoes tyrosine phosphorylation upon stimulation by MSP. This protein is expressed on the ciliated epithelia…	4486	GO:0043235, GO:0009986, GO:0009925, GO:0005887, GO:0005886, GO:0005773, GO:0001725,	receptor complex, cell surface, basal plasma membrane, integral component of plasma membrane, plasma membrane, vacuole, stress fiber,	GO:0019899, GO:0005524, GO:0005515, GO:0005011, GO:0004714,	enzyme binding, ATP binding, protein binding, macrophage colony-stimulating factor receptor activity, transmembrane receptor protein tyrosine kinase activity,	GO:0051897, GO:0051897, GO:0045087, GO:0043406, GO:0038145, GO:0033674, GO:0018108, GO:0016477, GO:0009615, GO:0008284, GO:0007399, GO:0007338, GO:0007275, GO:0007169, GO:0007165, GO:0006952, GO:0006909,	positive regulation of protein kinase B signaling, positive regulation of protein kinase B signaling, innate immune response, positive regulation of MAP kinase activity, macrophage colony-stimulating factor signaling pathway, positive regulation of kinase activity, peptidyl-tyrosine phosphorylation, cell migration, response to virus, positive regulation of cell population proliferation, nervous s…	0.188445	0.540671	0.616973	0.408324	0.411865	0.282567
ENSG00000165731	chr10	43077027	43130351	+	RET	protein_coding	This gene encodes a transmembrane receptor and member of the tyrosine protein kinase family of proteins. Binding of ligands such as GDNF (glial cell-line derived neurotrophic factor) and other related proteins to the encoded receptor stimulates receptor dimerization and activation of downstream signaling pathways that play a role in cell differentiation, growth, migration and survival. The encode…	5979	GO:0098797, GO:0045121, GO:0043235, GO:0043235, GO:0043025, GO:0030425, GO:0030424, GO:0010008, GO:0005887, GO:0005887, GO:0005886, GO:0005886, GO:0005769,	plasma membrane protein complex, membrane raft, receptor complex, receptor complex, neuronal cell body, dendrite, axon, endosome membrane, integral component of plasma membrane, integral component of plasma membrane, plasma membrane, plasma membrane, early endosome,	GO:0038023, GO:0005524, GO:0005515, GO:0005509, GO:0004714, GO:0004714, GO:0004714, GO:0004713,	signaling receptor activity, ATP binding, protein binding, calcium ion binding, transmembrane receptor protein tyrosine kinase activity, transmembrane receptor protein tyrosine kinase activity, transmembrane receptor protein tyrosine kinase activity, protein tyrosine kinase activity,	GO:2001241, GO:0097021, GO:0072300, GO:0071300, GO:0061146, GO:0060384, GO:0060041, GO:0051897, GO:0050770, GO:0048484, GO:0048265, GO:0045893, GO:0045793, GO:0043410, GO:0043410, GO:0042551, GO:0035860, GO:0035799, GO:0033674, GO:0033630, GO:0033619, GO:0033141, GO:0030335, GO:0030155, GO:0018108, GO:0014042, GO:0010976, GO:0010628, GO:0009410, GO:0007497, GO:0007411, GO:0007275, GO:0007169, GO:…	positive regulation of extrinsic apoptotic signaling pathway in absence of ligand, lymphocyte migration into lymphoid organs, positive regulation of metanephric glomerulus development, cellular response to retinoic acid, Peyer's patch morphogenesis, innervation, retina development in camera-type eye, positive regulation of protein kinase B signaling, regulation of axonogenesis, enteric nervous sy…	19.1184	19.599	31.7267	35.7196	23.4747	33.0694
ENSG00000211959	chr14	106421711	106422218	-	IGHV4-39	IG_V_gene		28394	GO:0042571, GO:0009897, GO:0005886, GO:0005576, GO:0005576,	immunoglobulin complex, circulating, external side of plasma membrane, plasma membrane, extracellular region, extracellular region,	GO:0034987, GO:0003823, GO:0003823,	immunoglobulin receptor binding, antigen binding, antigen binding,	GO:0050871, GO:0050853, GO:0045087, GO:0042742, GO:0006958, GO:0006955, GO:0006911, GO:0006910,	positive regulation of B cell activation, B cell receptor signaling pathway, innate immune response, defense response to bacterium, complement activation, classical pathway, immune response, phagocytosis, engulfment, phagocytosis, recognition,	0	0	0	0	0	0
ENSG00000115556	chr2	218607765	218637184	+	PLCD4	protein_coding	This gene encodes a member of the delta class of phospholipase C enzymes. Phospholipase C enzymes play a critical role in many cellular processes by hydrolyzing phosphatidylinositol 4,5-bisphosphate into two intracellular second messengers, inositol 1,4,5-trisphosphate and diacylglycerol. Expression of this gene may be a marker for cancer. [provided by RefSeq, Jan 2011].	84812	GO:0005886, GO:0005829, GO:0005789, GO:0005783, GO:0005634,	plasma membrane, cytosol, endoplasmic reticulum membrane, endoplasmic reticulum, nucleus,	GO:0005515, GO:0005509, GO:0005085, GO:0004435,	protein binding, calcium ion binding, guanyl-nucleotide exchange factor activity, phosphatidylinositol phospholipase C activity,	GO:0050790, GO:0048015, GO:0046488, GO:0016042, GO:0007340,	regulation of catalytic activity, phosphatidylinositol-mediated signaling, phosphatidylinositol metabolic process, lipid catabolic process, acrosome reaction,	21.3817	8.66352	3.63598	2.63988	3.07243	2.06574
ENSG00000161714	chr17	45108967	45133354	-	PLCD3	protein_coding	This gene encodes a member of the phospholipase C family, which catalyze the hydrolysis of phosphatidylinositol 4,5-bisphosphate to generate the second messengers diacylglycerol and inositol 1,4,5-trisphosphate (IP3). Diacylglycerol and IP3 mediate a variety of cellular responses to extracellular stimuli by inducing protein kinase C and increasing cytosolic Ca(2+) concentrations. This enzyme loca…	113026	GO:0032154, GO:0005886, GO:0005829,	cleavage furrow, plasma membrane, cytosol,	GO:0046872, GO:0004435,	metal ion binding, phosphatidylinositol phospholipase C activity,	GO:0060716, GO:0048015, GO:0042127, GO:0016042, GO:0001525,	labyrinthine layer blood vessel development, phosphatidylinositol-mediated signaling, regulation of cell population proliferation, lipid catabolic process, angiogenesis,	10.0954	6.48811	9.1345	5.44438	7.9521	8.77068
ENSG00000187091	chr3	38007496	38029762	-	PLCD1	protein_coding	This gene encodes a member of the phospholipase C family. Phospholipase C isozymes play critical roles in intracellular signal transduction by catalyzing the hydrolysis of phosphatidylinositol 4,5-bisphosphate (PIP2) into the second messengers diacylglycerol (DAG) and inositol triphosphate (IP3). The encoded protein functions as a tumor suppressor in several types of cancer, and mutations in this…	5333	GO:0070062, GO:0005886, GO:0005737,	extracellular exosome, plasma membrane, cytoplasm,	GO:0032794, GO:0005546, GO:0005515, GO:0005509, GO:0004435, GO:0004435,	GTPase activating protein binding, phosphatidylinositol-4,5-bisphosphate binding, protein binding, calcium ion binding, phosphatidylinositol phospholipase C activity, phosphatidylinositol phospholipase C activity,	GO:0048015, GO:0046488, GO:0016042, GO:0006644,	phosphatidylinositol-mediated signaling, phosphatidylinositol metabolic process, lipid catabolic process, phospholipid metabolic process,	134.268	99.5901	78.3672	12.4829	19.8338	27.0618
ENSG00000101333	chr20	9068763	9481242	+	PLCB4	protein_coding	The protein encoded by this gene catalyzes the formation of inositol 1,4,5-trisphosphate and diacylglycerol from phosphatidylinositol 4,5-bisphosphate. This reaction uses calcium as a cofactor and plays an important role in the intracellular transduction of many extracellular signals in the retina. Multiple transcript variants encoding different isoforms have been found for this gene. [provided b…	5332	GO:0005829,	cytosol,	GO:0005515, GO:0005509, GO:0004629, GO:0004435,	protein binding, calcium ion binding, phospholipase C activity, phosphatidylinositol phospholipase C activity,	GO:0048015, GO:0016042, GO:0007186,	phosphatidylinositol-mediated signaling, lipid catabolic process, G protein-coupled receptor signaling pathway,	18.0731	19.548	43.1655	50.9367	33.544	37.5671
ENSG00000137841	chr15	40278176	40307935	-	PLCB2	protein_coding	The protein encoded by this gene is a phosphodiesterase that catalyzes the hydrolysis of phosphatidylinositol 4,5-bisphosphate to the second messengers inositol 1,4,5-trisphosphate (IP3) and diacylglycerol. The encoded protein is activated by G proteins and has been shown to be involved in the type 2 taste receptor signal transduction pathway. In addition, nuclear factor kappa B can regulate the …	5330	GO:0031680, GO:0005886, GO:0005829, GO:0005794,	G-protein beta/gamma-subunit complex, plasma membrane, cytosol, Golgi apparatus,	GO:0031683, GO:0005543, GO:0005515, GO:0005509, GO:0004629, GO:0004435, GO:0004435, GO:0004435, GO:0004435,	G-protein beta/gamma-subunit complex binding, phospholipid binding, protein binding, calcium ion binding, phospholipase C activity, phosphatidylinositol phospholipase C activity, phosphatidylinositol phospholipase C activity, phosphatidylinositol phospholipase C activity, phosphatidylinositol phospholipase C activity,	GO:0048015, GO:0046488, GO:0016042, GO:0007202, GO:0007200, GO:0007186, GO:0006644, GO:0001580,	phosphatidylinositol-mediated signaling, phosphatidylinositol metabolic process, lipid catabolic process, activation of phospholipase C activity, phospholipase C-activating G protein-coupled receptor signaling pathway, G protein-coupled receptor signaling pathway, phospholipid metabolic process, detection of chemical stimulus involved in sensory perception of bitter taste,	2.08715	6.72232	2.20432	1.49128	1.76581	2.32197
ENSG00000149782	chr11	64251523	64269150	+	PLCB3	protein_coding	This gene encodes a member of the phosphoinositide phospholipase C beta enzyme family that catalyze the production of the secondary messengers diacylglycerol and inositol 1,4,5-triphosphate from phosphatidylinositol in G-protein-linked receptor-mediated signal transduction. Alternative splicing results in multiple transcript variants.[provided by RefSeq, May 2010].	5331	GO:0099524, GO:0032991, GO:0016020, GO:0005829, GO:0005634,	postsynaptic cytosol, protein-containing complex, membrane, cytosol, nucleus,	GO:0140677, GO:0060090, GO:0060090, GO:0045296, GO:0005516, GO:0005516, GO:0005515, GO:0005509, GO:0004629, GO:0004435, GO:0004435,	molecular function activator activity, molecular adaptor activity, molecular adaptor activity, cadherin binding, calmodulin binding, calmodulin binding, protein binding, calcium ion binding, phospholipase C activity, phosphatidylinositol phospholipase C activity, phosphatidylinositol phospholipase C activity,	GO:0048015, GO:0046488, GO:0016042, GO:0007186, GO:0003073,	phosphatidylinositol-mediated signaling, phosphatidylinositol metabolic process, lipid catabolic process, G protein-coupled receptor signaling pathway, regulation of systemic arterial blood pressure,	21.8818	23.854	15.5033	7.00824	16.7526	16.6422
ENSG00000182621	chr20	8077251	8968360	+	PLCB1	protein_coding	The protein encoded by this gene catalyzes the formation of inositol 1,4,5-trisphosphate and diacylglycerol from phosphatidylinositol 4,5-bisphosphate. This reaction uses calcium as a cofactor and plays an important role in the intracellular transduction of many extracellular signals. This gene is activated by two G-protein alpha subunits, alpha-q and alpha-11. Two transcript variants encoding di…	23236	GO:0098982, GO:0098978, GO:0098794, GO:0070062, GO:0032991, GO:0031965, GO:0016607, GO:0016607, GO:0005829, GO:0005737, GO:0005737, GO:0005634, GO:0000785,	GABA-ergic synapse, glutamatergic synapse, postsynapse, extracellular exosome, protein-containing complex, nuclear membrane, nuclear speck, nuclear speck, cytosol, cytoplasm, cytoplasm, nucleus, chromatin,	GO:0042802, GO:0019899, GO:0005546, GO:0005521, GO:0005516, GO:0005516, GO:0005515, GO:0005509, GO:0005096, GO:0004629, GO:0004435, GO:0004435, GO:0004435, GO:0004435,	identical protein binding, enzyme binding, phosphatidylinositol-4,5-bisphosphate binding, lamin binding, calmodulin binding, calmodulin binding, protein binding, calcium ion binding, GTPase activator activity, phospholipase C activity, phosphatidylinositol phospholipase C activity, phosphatidylinositol phospholipase C activity, phosphatidylinositol phospholipase C activity, phosphatidylinositol p…	GO:2000560, GO:2000438, GO:2000344, GO:1905631, GO:1904637, GO:1904117, GO:1903140, GO:1902618, GO:1900087, GO:0099178, GO:0099170, GO:0080154, GO:0070498, GO:0060466, GO:0050790, GO:0048639, GO:0048015, GO:0048009, GO:0046488, GO:0046488, GO:0046330, GO:0045893, GO:0045892, GO:0045663, GO:0045444, GO:0040019, GO:0035723, GO:0035722, GO:0032957, GO:0032735, GO:0031161, GO:0021987, GO:0008277, GO:…	positive regulation of CD24 production, negative regulation of monocyte extravasation, positive regulation of acrosome reaction, cellular response to glyceraldehyde, cellular response to ionomycin, cellular response to vasopressin, regulation of establishment of endothelial barrier, cellular response to fluoride, positive regulation of G1/S transition of mitotic cell cycle, regulation of retrogra…	4.13518	10.9918	12.267	17.5166	11.029	12.6
ENSG00000124181	chr20	41136960	41196801	+	PLCG1	protein_coding	The protein encoded by this gene catalyzes the formation of inositol 1,4,5-trisphosphate and diacylglycerol from phosphatidylinositol 4,5-bisphosphate. This reaction uses calcium as a cofactor and plays an important role in the intracellular transduction of receptor-mediated tyrosine kinase activators. For example, when activated by SRC, the encoded protein causes the Ras guanine nucleotide excha…	5335	GO:0042995, GO:0032587, GO:0030027, GO:0008180, GO:0005886, GO:0005886, GO:0005886, GO:0005829, GO:0005829, GO:0005737, GO:0001726,	cell projection, ruffle membrane, lamellipodium, COP9 signalosome, plasma membrane, plasma membrane, plasma membrane, cytosol, cytosol, cytoplasm, ruffle,	GO:0050429, GO:0019901, GO:0005515, GO:0005509, GO:0005168, GO:0004629, GO:0004629, GO:0004435, GO:0004435,	calcium-dependent phospholipase C activity, protein kinase binding, protein binding, calcium ion binding, neurotrophin TRKA receptor binding, phospholipase C activity, phospholipase C activity, phosphatidylinositol phospholipase C activity, phosphatidylinositol phospholipase C activity,	GO:2000353, GO:1905564, GO:0071364, GO:0071364, GO:0051281, GO:0050852, GO:0046488, GO:0045766, GO:0043536, GO:0038095, GO:0019722, GO:0016477, GO:0010634, GO:0010634, GO:0009395, GO:0007173, GO:0007173, GO:0002862,	positive regulation of endothelial cell apoptotic process, positive regulation of vascular endothelial cell proliferation, cellular response to epidermal growth factor stimulus, cellular response to epidermal growth factor stimulus, positive regulation of release of sequestered calcium ion into cytosol, T cell receptor signaling pathway, phosphatidylinositol metabolic process, positive regulation…	74.9365	74.4925	76.7712	56.9521	61.6061	62.1428
ENSG00000197943	chr16	81739097	81962693	+	PLCG2	protein_coding	The protein encoded by this gene is a transmembrane signaling enzyme that catalyzes the conversion of 1-phosphatidyl-1D-myo-inositol 4,5-bisphosphate to 1D-myo-inositol 1,4,5-trisphosphate (IP3) and diacylglycerol (DAG) using calcium as a cofactor. IP3 and DAG are second messenger molecules important for transmitting signals from growth factor receptors and immune system receptors across the cell…	5336	GO:0097708, GO:0070062, GO:0048471, GO:0032587, GO:0005886, GO:0005886, GO:0005886, GO:0005829, GO:0005737,	intracellular vesicle, extracellular exosome, perinuclear region of cytoplasm, ruffle membrane, plasma membrane, plasma membrane, plasma membrane, cytosol, cytoplasm,	GO:1990782, GO:0140031, GO:0097110, GO:0019901, GO:0005515, GO:0004629, GO:0004435, GO:0004435, GO:0004435, GO:0001784,	protein tyrosine kinase binding, phosphorylation-dependent protein binding, scaffold protein binding, protein kinase binding, protein binding, phospholipase C activity, phosphatidylinositol phospholipase C activity, phosphatidylinositol phospholipase C activity, phosphatidylinositol phospholipase C activity, phosphotyrosine residue binding,	GO:1990858, GO:1903721, GO:1903428, GO:1902808, GO:1900227, GO:0150078, GO:0071396, GO:0071277, GO:0070884, GO:0061760, GO:0060907, GO:0060100, GO:0051209, GO:0051092, GO:0051091, GO:0051091, GO:0050853, GO:0050853, GO:0050853, GO:0050853, GO:0050852, GO:0050850, GO:0050731, GO:0048678, GO:0043410, GO:0043122, GO:0043069, GO:0038095, GO:0035556, GO:0035556, GO:0035556, GO:0032959, GO:0032760, GO:…	cellular response to lectin, positive regulation of I-kappaB phosphorylation, positive regulation of reactive oxygen species biosynthetic process, positive regulation of cell cycle G1/S phase transition, positive regulation of NLRP3 inflammasome complex assembly, positive regulation of neuroinflammatory response, cellular response to lipid, cellular response to calcium ion, regulation of calcineu…	1.30944	2.3494	1.28815	0.479544	0.80617	0.921812
ENSG00000138193	chr10	94030812	94332823	+	PLCE1	protein_coding	This gene encodes a phospholipase enzyme that catalyzes the hydrolysis of phosphatidylinositol-4,5-bisphosphate to generate two second messengers: inositol 1,4,5-triphosphate (IP3) and diacylglycerol (DAG). These second messengers subsequently regulate various processes affecting cell growth, differentiation, and gene expression. This enzyme is regulated by small monomeric GTPases of the Ras and …	51196	GO:0030027, GO:0005886, GO:0005886, GO:0005829, GO:0000139,	lamellipodium, plasma membrane, plasma membrane, cytosol, Golgi membrane,	GO:0046872, GO:0031267, GO:0019899, GO:0005515, GO:0005085, GO:0004629, GO:0004435, GO:0004435,	metal ion binding, small GTPase binding, enzyme binding, protein binding, guanyl-nucleotide exchange factor activity, phospholipase C activity, phosphatidylinositol phospholipase C activity, phosphatidylinositol phospholipase C activity,	GO:0048016, GO:0048015, GO:0046578, GO:0045859, GO:0043410, GO:0032835, GO:0019722, GO:0019722, GO:0016042, GO:0010592, GO:0008277, GO:0007507, GO:0007265, GO:0007204, GO:0007200, GO:0007173, GO:0007173, GO:0007010, GO:0006940, GO:0006651, GO:0006651, GO:0001558,	inositol phosphate-mediated signaling, phosphatidylinositol-mediated signaling, regulation of Ras protein signal transduction, regulation of protein kinase activity, positive regulation of MAPK cascade, glomerulus development, calcium-mediated signaling, calcium-mediated signaling, lipid catabolic process, positive regulation of lamellipodium assembly, regulation of G protein-coupled receptor sig…	2.00928	3.88716	2.25546	3.28027	4.14518	3.92149
ENSG00000139151	chr12	18683169	18738100	-	PLCZ1	protein_coding	The protein encoded by this gene is a member of the phosphoinositide-specific phospholipase C family. Members in this family, classified into six isotypes that are tissue- and organ-specific, hydrolyze phosphatidylinositol 4,5-bisphosphate just before the phosphate group to yield diacylglycerol and inositol 1,4,5-trisphosphate. This protein localizes to the acrosome in spermatozoa and elicits Ca(…	89869	GO:0061827, GO:0048471, GO:0045120, GO:0005829, GO:0005730, GO:0005654, GO:0005634, GO:0005634,	sperm head, perinuclear region of cytoplasm, pronucleus, cytosol, nucleolus, nucleoplasm, nucleus, nucleus,	GO:0032266, GO:0010314, GO:0005546, GO:0005509, GO:0004435, GO:0004435, GO:0004435,	phosphatidylinositol-3-phosphate binding, phosphatidylinositol-5-phosphate binding, phosphatidylinositol-4,5-bisphosphate binding, calcium ion binding, phosphatidylinositol phospholipase C activity, phosphatidylinositol phospholipase C activity, phosphatidylinositol phospholipase C activity,	GO:0060470, GO:0060470, GO:0048015, GO:0016042, GO:0007343, GO:0007204, GO:0006816,	positive regulation of cytosolic calcium ion concentration involved in egg activation, positive regulation of cytosolic calcium ion concentration involved in egg activation, phosphatidylinositol-mediated signaling, lipid catabolic process, egg activation, positive regulation of cytosolic calcium ion concentration, calcium ion transport,	0	0	0	0	0	0
ENSG00000096433	chr6	33620365	33696574	+	ITPR3	protein_coding	This gene encodes a receptor for inositol 1,4,5-trisphosphate, a second messenger that mediates the release of intracellular calcium. The receptor contains a calcium channel at the C-terminus and the ligand-binding site at the N-terminus. Knockout studies in mice suggest that type 2 and type 3 inositol 1,4,5-trisphosphate receptors play a key role in exocrine secretion underlying energy metabolis…	3710	GO:0045177, GO:0043235, GO:0043209, GO:0043025, GO:0031095, GO:0030667, GO:0030659, GO:0016529, GO:0016020, GO:0005903, GO:0005887, GO:0005886, GO:0005886, GO:0005789, GO:0005789, GO:0005789, GO:0005789, GO:0005783, GO:0005737, GO:0005730, GO:0005654, GO:0005640,	apical part of cell, receptor complex, myelin sheath, neuronal cell body, platelet dense tubular network membrane, secretory granule membrane, cytoplasmic vesicle membrane, sarcoplasmic reticulum, membrane, brush border, integral component of plasma membrane, plasma membrane, plasma membrane, endoplasmic reticulum membrane, endoplasmic reticulum membrane, endoplasmic reticulum membrane, endoplasm…	GO:0070679, GO:0070679, GO:0043533, GO:0035091, GO:0015278, GO:0015278, GO:0005515, GO:0005509, GO:0005220, GO:0005220, GO:0005220, GO:0000822,	inositol 1,4,5 trisphosphate binding, inositol 1,4,5 trisphosphate binding, inositol 1,3,4,5 tetrakisphosphate binding, phosphatidylinositol binding, calcium-release channel activity, calcium-release channel activity, protein binding, calcium ion binding, inositol 1,4,5-trisphosphate-sensitive calcium-release channel activity, inositol 1,4,5-trisphosphate-sensitive calcium-release channel activit…	GO:0060291, GO:0051592, GO:0051209, GO:0051209, GO:0050917, GO:0050916, GO:0050913, GO:0050909, GO:0048016, GO:0007613, GO:0007204, GO:0007186,	long-term synaptic potentiation, response to calcium ion, release of sequestered calcium ion into cytosol, release of sequestered calcium ion into cytosol, sensory perception of umami taste, sensory perception of sweet taste, sensory perception of bitter taste, sensory perception of taste, inositol phosphate-mediated signaling, memory, positive regulation of cytosolic calcium ion concentration, G…	5.74075	4.89091	6.15567	4.90079	3.50657	4.76137
ENSG00000123104	chr12	26336515	26833198	-	ITPR2	protein_coding	The protein encoded by this gene belongs to the inositol 1,4,5-triphosphate receptor family, whose members are second messenger intracellular calcium release channels. These proteins mediate a rise in cytoplasmic calcium in response to receptor activated production of inositol triphosphate. Inositol triphosphate receptor-mediated signaling is involved in many processes including cell migration, c…	3709	GO:0043235, GO:0033017, GO:0031095, GO:0030667, GO:0030659, GO:0016529, GO:0016021, GO:0016020, GO:0005938, GO:0005886, GO:0005886, GO:0005789, GO:0005789, GO:0005783, GO:0005654,	receptor complex, sarcoplasmic reticulum membrane, platelet dense tubular network membrane, secretory granule membrane, cytoplasmic vesicle membrane, sarcoplasmic reticulum, integral component of membrane, membrane, cell cortex, plasma membrane, plasma membrane, endoplasmic reticulum membrane, endoplasmic reticulum membrane, endoplasmic reticulum, nucleoplasm,	GO:0097110, GO:0070679, GO:0044325, GO:0035091, GO:0015085, GO:0005509, GO:0005220, GO:0005220,	scaffold protein binding, inositol 1,4,5 trisphosphate binding, transmembrane transporter binding, phosphatidylinositol binding, calcium ion transmembrane transporter activity, calcium ion binding, inositol 1,4,5-trisphosphate-sensitive calcium-release channel activity, inositol 1,4,5-trisphosphate-sensitive calcium-release channel activity,	GO:0071361, GO:0071320, GO:0051209, GO:0051209, GO:0048016, GO:0007165, GO:0001666,	cellular response to ethanol, cellular response to cAMP, release of sequestered calcium ion into cytosol, release of sequestered calcium ion into cytosol, inositol phosphate-mediated signaling, signal transduction, response to hypoxia,	2.56162	7.0823	1.56723	2.42952	2.92185	4.36483
ENSG00000150995	chr3	4493345	4847840	+	ITPR1	protein_coding	This gene encodes an intracellular receptor for inositol 1,4,5-trisphosphate. Upon stimulation by inositol 1,4,5-trisphosphate, this receptor mediates calcium release from the endoplasmic reticulum. Mutations in this gene cause spinocerebellar ataxia type 15, a disease associated with an heterogeneous group of cerebellar disorders. Multiple transcript variants have been identified for this gene. …	3708	GO:0098685, GO:0048471, GO:0031095, GO:0031094, GO:0031088, GO:0030667, GO:0030659, GO:0030658, GO:0016529, GO:0016021, GO:0016020, GO:0014069, GO:0005955, GO:0005886, GO:0005789, GO:0005789, GO:0005783, GO:0005783, GO:0005730, GO:0005637,	Schaffer collateral - CA1 synapse, perinuclear region of cytoplasm, platelet dense tubular network membrane, platelet dense tubular network, platelet dense granule membrane, secretory granule membrane, cytoplasmic vesicle membrane, transport vesicle membrane, sarcoplasmic reticulum, integral component of membrane, membrane, postsynaptic density, calcineurin complex, plasma membrane, endoplasmic r…	GO:0098695, GO:0070679, GO:0035091, GO:0035091, GO:0019904, GO:0019855, GO:0015278, GO:0015085, GO:0005515, GO:0005509, GO:0005220, GO:0005220, GO:0005220,	inositol 1,4,5-trisphosphate receptor activity involved in regulation of postsynaptic cytosolic calcium levels, inositol 1,4,5 trisphosphate binding, phosphatidylinositol binding, phosphatidylinositol binding, protein domain specific binding, calcium channel inhibitor activity, calcium-release channel activity, calcium ion transmembrane transporter activity, protein binding, calcium ion binding, …	GO:0099566, GO:0070059, GO:0051209, GO:0051209, GO:0050882, GO:0050849, GO:0048016, GO:0042045, GO:0032469, GO:0010506, GO:0009791, GO:0007165, GO:0006816, GO:0001666, GO:0000902,	regulation of postsynaptic cytosolic calcium ion concentration, intrinsic apoptotic signaling pathway in response to endoplasmic reticulum stress, release of sequestered calcium ion into cytosol, release of sequestered calcium ion into cytosol, voluntary musculoskeletal movement, negative regulation of calcium-mediated signaling, inositol phosphate-mediated signaling, epithelial fluid transport, …	0.907254	1.32119	0.582425	1.29221	0.570242	1.2194
ENSG00000004468	chr4	15778275	15853230	+	CD38	protein_coding	The protein encoded by this gene is a non-lineage-restricted, type II transmembrane glycoprotein that synthesizes and hydrolyzes cyclic adenosine 5'-diphosphate-ribose, an intracellular calcium ion mobilizing messenger. The release of soluble protein and the ability of membrane-bound protein to become internalized indicate both extracellular and intracellular functions for the protein. This prote…	952	GO:0070062, GO:0030667, GO:0016323, GO:0016021, GO:0016020, GO:0009986, GO:0005886, GO:0005886, GO:0005886, GO:0005634,	extracellular exosome, secretory granule membrane, basolateral plasma membrane, integral component of membrane, membrane, cell surface, plasma membrane, plasma membrane, plasma membrane, nucleus,	GO:0061809, GO:0050135, GO:0042802, GO:0016849, GO:0016740, GO:0003953, GO:0003953,	NAD+ nucleotidase, cyclic ADP-ribose generating, NAD(P)+ nucleosidase activity, identical protein binding, phosphorus-oxygen lyase activity, transferase activity, NAD+ nucleosidase activity, NAD+ nucleosidase activity,	GO:0097190, GO:0070555, GO:0060292, GO:0050853, GO:0045907, GO:0045893, GO:0045892, GO:0045779, GO:0043066, GO:0042100, GO:0033194, GO:0032570, GO:0032526, GO:0032355, GO:0032024, GO:0030890, GO:0030890, GO:0030307, GO:0019674, GO:0014824, GO:0010977, GO:0009410, GO:0007565, GO:0007204, GO:0007165, GO:0001666,	apoptotic signaling pathway, response to interleukin-1, long-term synaptic depression, B cell receptor signaling pathway, positive regulation of vasoconstriction, positive regulation of DNA-templated transcription, negative regulation of DNA-templated transcription, negative regulation of bone resorption, negative regulation of apoptotic process, B cell proliferation, response to hydroperoxide, r…	0.0721893	0	0	0	0	0.216491
ENSG00000162341	chr11	69048897	69162440	+	TPCN2	protein_coding	This gene encodes a putative cation-selective ion channel with two repeats of a six-transmembrane-domain. The protein localizes to lysosomal membranes and enables nicotinic acid adenine dinucleotide phosphate (NAADP) -induced calcium ion release from lysosome-related stores. This ubiquitously expressed gene has elevated expression in liver and kidney. Two common nonsynonymous SNPs in this gene st…	219931	GO:0036020, GO:0031902, GO:0016021, GO:0010008, GO:0005829, GO:0005765, GO:0005765, GO:0005765, GO:0005764,	endolysosome membrane, late endosome membrane, integral component of membrane, endosome membrane, cytosol, lysosomal membrane, lysosomal membrane, lysosomal membrane, lysosome,	GO:0097682, GO:0097682, GO:0080025, GO:0072345, GO:0072345, GO:0072345, GO:0042802, GO:0042802, GO:0019901, GO:0015280, GO:0015280, GO:0005515, GO:0005248, GO:0005245, GO:0005245,	intracellular phosphatidylinositol-3,5-bisphosphate-sensitive cation channel activity, intracellular phosphatidylinositol-3,5-bisphosphate-sensitive cation channel activity, phosphatidylinositol-3,5-bisphosphate binding, NAADP-sensitive calcium-release channel activity, NAADP-sensitive calcium-release channel activity, NAADP-sensitive calcium-release channel activity, identical protein binding, i…	GO:0090117, GO:0075509, GO:0075509, GO:0051209, GO:0035725, GO:0034765, GO:0034220, GO:0033280, GO:0019722, GO:0019722, GO:0019065, GO:0017157, GO:0010506, GO:0007040, GO:0006939, GO:0006874,	endosome to lysosome transport of low-density lipoprotein particle, endocytosis involved in viral entry into host cell, endocytosis involved in viral entry into host cell, release of sequestered calcium ion into cytosol, sodium ion transmembrane transport, regulation of ion transmembrane transport, ion transmembrane transport, response to vitamin D, calcium-mediated signaling, calcium-mediated si…	3.20024	4.19741	3.33498	2.94287	3.34236	2.69398
ENSG00000186815	chr12	113221050	113298585	+	TPCN1	protein_coding	Voltage-gated Ca(2+) and Na+ channels have 4 homologous domains, each containing 6 transmembrane segments, S1 to S6. TPCN1 is similar to these channels, but it has only 2 domains containing S1 to S6 (Ishibashi et al., 2000 [PubMed 10753632]).[supplied by OMIM, Mar 2008].	53373	GO:0055038, GO:0036019, GO:0031901, GO:0016021, GO:0010008, GO:0010008, GO:0005768, GO:0005765, GO:0005765, GO:0005765, GO:0005764,	recycling endosome membrane, endolysosome, early endosome membrane, integral component of membrane, endosome membrane, endosome membrane, endosome, lysosomal membrane, lysosomal membrane, lysosomal membrane, lysosome,	GO:0097682, GO:0080025, GO:0072345, GO:0072345, GO:0072345, GO:0042803, GO:0042802, GO:0019905, GO:0015280, GO:0005515, GO:0005248, GO:0005244,	intracellular phosphatidylinositol-3,5-bisphosphate-sensitive cation channel activity, phosphatidylinositol-3,5-bisphosphate binding, NAADP-sensitive calcium-release channel activity, NAADP-sensitive calcium-release channel activity, NAADP-sensitive calcium-release channel activity, protein homodimerization activity, identical protein binding, syntaxin binding, ligand-gated sodium channel activit…	GO:0075509, GO:0051209, GO:0035725, GO:0034765, GO:0034220, GO:0010508,	endocytosis involved in viral entry into host cell, release of sequestered calcium ion into cytosol, sodium ion transmembrane transport, regulation of ion transmembrane transport, ion transmembrane transport, positive regulation of autophagy,	12.105	9.63018	6.49702	2.97577	3.63493	3.48567
ENSG00000055732	chr1	85018082	85048499	-	MCOLN3	protein_coding	This gene encodes one of members of the mucolipin cation channel proteins. Mutation studies of the highly similar protein in mice have shown that the protein is found in cochlea hair cells, and mutant mice show early-onset hearing loss and balance problems. Multiple transcript variants encoding different isoforms have been found for this gene. [provided by RefSeq, Nov 2011].	55283	GO:0031902, GO:0031901, GO:0016021, GO:0016020, GO:0005886, GO:0005886, GO:0005765, GO:0000421,	late endosome membrane, early endosome membrane, integral component of membrane, membrane, plasma membrane, plasma membrane, lysosomal membrane, autophagosome membrane,	GO:0072345, GO:0008289, GO:0005262,	NAADP-sensitive calcium-release channel activity, lipid binding, calcium channel activity,	GO:0070588, GO:0051209, GO:0042491, GO:0007626,	calcium ion transmembrane transport, release of sequestered calcium ion into cytosol, inner ear auditory receptor cell differentiation, locomotory behavior,	0.410949	0.0428749	0.285399	0.287821	0.254027	0.298766
ENSG00000090674	chr19	7522626	7534009	+	MCOLN1	protein_coding	This gene encodes a memberof the transient receptor potential (TRP) cation channel gene family. The transmembrane protein localizes to intracellular vesicular membranes including lysosomes, and functions in the late endocytic pathway and in the regulation of lysosomal exocytosis. The channel is permeable to Ca(2+), Fe(2+), Na(+), K(+), and H(+), and is modulated by changes in Ca(2+) concentration…	57192	GO:0043235, GO:0043231, GO:0042995, GO:0031902, GO:0030670, GO:0016021, GO:0016021, GO:0016020, GO:0010008, GO:0005887, GO:0005886, GO:0005886, GO:0005794, GO:0005770, GO:0005765, GO:0005765, GO:0005764, GO:0005654, GO:0001891,	receptor complex, intracellular membrane-bounded organelle, cell projection, late endosome membrane, phagocytic vesicle membrane, integral component of membrane, integral component of membrane, membrane, endosome membrane, integral component of plasma membrane, plasma membrane, plasma membrane, Golgi apparatus, late endosome, lysosomal membrane, lysosomal membrane, lysosome, nucleoplasm, phagocyt…	GO:0099604, GO:0097682, GO:0072345, GO:0042802, GO:0008289, GO:0005515, GO:0005381, GO:0005262, GO:0005261,	ligand-gated calcium channel activity, intracellular phosphatidylinositol-3,5-bisphosphate-sensitive cation channel activity, NAADP-sensitive calcium-release channel activity, identical protein binding, lipid binding, protein binding, iron ion transmembrane transporter activity, calcium channel activity, cation channel activity,	GO:0097352, GO:0090382, GO:0071467, GO:0071277, GO:0070588, GO:0070588, GO:0051289, GO:0051209, GO:0034755, GO:0033572, GO:0019722, GO:0006812, GO:0002250,	autophagosome maturation, phagosome maturation, cellular response to pH, cellular response to calcium ion, calcium ion transmembrane transport, calcium ion transmembrane transport, protein homotetramerization, release of sequestered calcium ion into cytosol, iron ion transmembrane transport, transferrin transport, calcium-mediated signaling, cation transport, adaptive immune response,	4.19053	9.33135	8.05445	14.2149	13.3053	12.8172
ENSG00000153898	chr1	84925583	84997113	-	MCOLN2	protein_coding	Mucolipins constitute a family of cation channel proteins with homology to the transient receptor potential superfamily. In mammals, the mucolipin family includes 3 members, MCOLN1 (MIM 605248), MCOLN2, and MCOLN3 (MIM 607400), that exhibit a common 6-membrane-spanning topology. Homologs of mammalian mucolipins exist in Drosophila and C. elegans. Mutations in the human MCOLN1 gene cause mucolipod…	255231	GO:0055038, GO:0031902, GO:0016021, GO:0016020, GO:0005886, GO:0005886, GO:0005765,	recycling endosome membrane, late endosome membrane, integral component of membrane, membrane, plasma membrane, plasma membrane, lysosomal membrane,	GO:0072345, GO:0042802, GO:0005262,	NAADP-sensitive calcium-release channel activity, identical protein binding, calcium channel activity,	GO:2000343, GO:1990266, GO:1905517, GO:0071651, GO:0071642, GO:0071639, GO:0070588, GO:0051209, GO:0045087, GO:0015031, GO:0002250,	positive regulation of chemokine (C-X-C motif) ligand 2 production, neutrophil migration, macrophage migration, positive regulation of chemokine (C-C motif) ligand 5 production, positive regulation of macrophage inflammatory protein 1 alpha production, positive regulation of monocyte chemotactic protein-1 production, calcium ion transmembrane transport, release of sequestered calcium ion into cyt…	1.65336	0.742488	1.25522	0.415363	0.139655	0.431157
ENSG00000063176	chr19	48619291	48630717	+	SPHK2	protein_coding	This gene encodes one of two sphingosine kinase isozymes that catalyze the phosphorylation of sphingosine into sphingosine 1-phosphate. Sphingosine 1-phosphate mediates many cellular processes including migration, proliferation and apoptosis, and also plays a role in several types of cancer by promoting angiogenesis and tumorigenesis. The encoded protein may play a role in breast cancer prolifera…	56848	GO:0043231, GO:0016020, GO:0016020, GO:0005829, GO:0005829, GO:0005783, GO:0005765, GO:0005743, GO:0005739, GO:0005737, GO:0005737, GO:0005654, GO:0005634, GO:0000786,	intracellular membrane-bounded organelle, membrane, membrane, cytosol, cytosol, endoplasmic reticulum, lysosomal membrane, mitochondrial inner membrane, mitochondrion, cytoplasm, cytoplasm, nucleoplasm, nucleus, nucleosome,	GO:0042393, GO:0038036, GO:0031267, GO:0017050, GO:0017050, GO:0017050, GO:0008481, GO:0008481, GO:0005524, GO:0005515, GO:0001727,	histone binding, sphingosine-1-phosphate receptor activity, small GTPase binding, D-erythro-sphingosine kinase activity, D-erythro-sphingosine kinase activity, D-erythro-sphingosine kinase activity, sphinganine kinase activity, sphinganine kinase activity, ATP binding, protein binding, lipid kinase activity,	GO:2001169, GO:2000617, GO:2000304, GO:1904959, GO:1904628, GO:1903426, GO:1901726, GO:0090280, GO:0090037, GO:0046834, GO:0046512, GO:0046512, GO:0046512, GO:0045815, GO:0043980, GO:0043977, GO:0043306, GO:0043122, GO:0043065, GO:0043065, GO:0033008, GO:0032760, GO:0032755, GO:0032736, GO:0031064, GO:0030308, GO:0030148, GO:0016310, GO:0008284, GO:0008283, GO:0007565, GO:0007420, GO:0006670, GO:…	regulation of ATP biosynthetic process, positive regulation of histone H3-K9 acetylation, positive regulation of ceramide biosynthetic process, regulation of cytochrome-c oxidase activity, cellular response to phorbol 13-acetate 12-myristate, regulation of reactive oxygen species biosynthetic process, negative regulation of histone deacetylase activity, positive regulation of calcium ion import, …	7.94704	9.78196	7.90898	12.5306	15.6391	12.0604
ENSG00000176170	chr17	76376584	76387860	+	SPHK1	protein_coding	The protein encoded by this gene catalyzes the phosphorylation of sphingosine to form sphingosine-1-phosphate (S1P), a lipid mediator with both intra- and extracellular functions. Intracellularly, S1P regulates proliferation and survival, and extracellularly, it is a ligand for cell surface G protein-coupled receptors. This protein, and its product S1P, play a key role in TNF-alpha signaling and …	8877	GO:0098793, GO:0070161, GO:0043231, GO:0031901, GO:0030139, GO:0016020, GO:0005905, GO:0005886, GO:0005829, GO:0005829, GO:0005737, GO:0005737, GO:0005634,	presynapse, anchoring junction, intracellular membrane-bounded organelle, early endosome membrane, endocytic vesicle, membrane, clathrin-coated pit, plasma membrane, cytosol, cytosol, cytoplasm, cytoplasm, nucleus,	GO:0051721, GO:0038036, GO:0017050, GO:0017050, GO:0017050, GO:0016407, GO:0008481, GO:0008481, GO:0008289, GO:0005524, GO:0005516, GO:0005515, GO:0003677, GO:0001727, GO:0000287,	protein phosphatase 2A binding, sphingosine-1-phosphate receptor activity, D-erythro-sphingosine kinase activity, D-erythro-sphingosine kinase activity, D-erythro-sphingosine kinase activity, acetyltransferase activity, sphinganine kinase activity, sphinganine kinase activity, lipid binding, ATP binding, calmodulin binding, protein binding, DNA binding, lipid kinase activity, magnesium ion bindin…	GO:1905364, GO:1903978, GO:1901224, GO:1900745, GO:1900060, GO:0150077, GO:0071897, GO:0071363, GO:0070301, GO:0051092, GO:0051092, GO:0050764, GO:0048146, GO:0046834, GO:0046521, GO:0046512, GO:0046512, GO:0046512, GO:0045987, GO:0045931, GO:0045840, GO:0045766, GO:0043066, GO:0043066, GO:0043066, GO:0043066, GO:0035924, GO:0035556, GO:0034612, GO:0032740, GO:0032651, GO:0031398, GO:0030335, GO:…	regulation of endosomal vesicle fusion, regulation of microglial cell activation, positive regulation of NIK/NF-kappaB signaling, positive regulation of p38MAPK cascade, negative regulation of ceramide biosynthetic process, regulation of neuroinflammatory response, DNA biosynthetic process, cellular response to growth factor stimulus, cellular response to hydrogen peroxide, positive regulation of…	0.0560301	0.835934	0.0611478	0.107917	0.816393	1.6803
ENSG00000156026	chr10	72692131	72887694	+	MCU	protein_coding	This gene encodes a calcium transporter that localizes to the mitochondrial inner membrane. The encoded protein interacts with mitochondrial calcium uptake 1. Alternative splicing results in multiple transcript variants. [provided by RefSeq, Jul 2012].	90550	GO:1990246, GO:1990246, GO:1990246, GO:1990246, GO:0034704, GO:0034704, GO:0031305, GO:0031305, GO:0005743, GO:0005743, GO:0005743, GO:0005739,	uniplex complex, uniplex complex, uniplex complex, uniplex complex, calcium channel complex, calcium channel complex, integral component of mitochondrial inner membrane, integral component of mitochondrial inner membrane, mitochondrial inner membrane, mitochondrial inner membrane, mitochondrial inner membrane, mitochondrion,	GO:0015292, GO:0015292, GO:0015292, GO:0005515, GO:0005262, GO:0005262, GO:0005262,	uniporter activity, uniporter activity, uniporter activity, protein binding, calcium channel activity, calcium channel activity, calcium channel activity,	GO:0090527, GO:0090141, GO:0090023, GO:0051561, GO:0051561, GO:0051560, GO:0051560, GO:0051560, GO:0051259, GO:0042593, GO:0036444, GO:0036444, GO:0036444, GO:0036444, GO:0036444, GO:0032024, GO:0019722, GO:0006851, GO:0006851,	actin filament reorganization, positive regulation of mitochondrial fission, positive regulation of neutrophil chemotaxis, positive regulation of mitochondrial calcium ion concentration, positive regulation of mitochondrial calcium ion concentration, mitochondrial calcium ion homeostasis, mitochondrial calcium ion homeostasis, mitochondrial calcium ion homeostasis, protein complex oligomerization…	21.779	19.5446	24.0065	25.0738	22.163	23.0808
ENSG00000078668	chr8	42391624	42405897	+	VDAC3	protein_coding	This gene encodes a voltage-dependent anion channel (VDAC), and belongs to the mitochondrial porin family. VDACs are small, integral membrane proteins that traverse the outer mitochondrial membrane and conduct ATP and other small metabolites. They are known to bind several kinases of intermediary metabolism, thought to be involved in translocation of adenine nucleotides, and are hypothesized to f…	7419	GO:0070062, GO:0046930, GO:0016020, GO:0005741, GO:0005739, GO:0005739, GO:0005634,	extracellular exosome, pore complex, membrane, mitochondrial outer membrane, mitochondrion, mitochondrion, nucleus,	GO:0015288, GO:0008308, GO:0008308, GO:0005515, GO:0000166,	porin activity, voltage-gated anion channel activity, voltage-gated anion channel activity, protein binding, nucleotide binding,	GO:1902017, GO:0098656, GO:0015853, GO:0015698,	regulation of cilium assembly, anion transmembrane transport, adenine transport, inorganic anion transport,	126.432	104.055	140.817	173.722	150.666	135.522
ENSG00000165637	chr10	75210154	75231448	+	VDAC2	protein_coding	This gene encodes a member of the voltage-dependent anion channel pore-forming family of proteins that are considered the main pathway for metabolite diffusion across the mitochondrial outer membrane. The encoded protein is also thought to be involved in the mitochondrial apoptotic pathway via regulation of BCL2-antagonist/killer 1 protein activity. Pseudogenes have been identified on chromosomes…	7417	GO:0097225, GO:0046930, GO:0042645, GO:0031966, GO:0016020, GO:0005741, GO:0005741, GO:0005739, GO:0005739, GO:0005634, GO:0001669,	sperm midpiece, pore complex, mitochondrial nucleoid, mitochondrial membrane, membrane, mitochondrial outer membrane, mitochondrial outer membrane, mitochondrion, mitochondrion, nucleus, acrosomal vesicle,	GO:0097001, GO:0031210, GO:0015485, GO:0015288, GO:0008308, GO:0008308, GO:0005515, GO:0000166,	ceramide binding, phosphatidylcholine binding, cholesterol binding, porin activity, voltage-gated anion channel activity, voltage-gated anion channel activity, protein binding, nucleotide binding,	GO:2001243, GO:0098656, GO:0097345, GO:0032272, GO:0015698, GO:0007339, GO:0006820,	negative regulation of intrinsic apoptotic signaling pathway, anion transmembrane transport, mitochondrial outer membrane permeabilization, negative regulation of protein polymerization, inorganic anion transport, binding of sperm to zona pellucida, anion transport,	260.12	172.365	211.667	178.605	156.603	170.697
ENSG00000213585	chr5	133971915	134005133	-	VDAC1	protein_coding	This gene encodes a voltage-dependent anion channel protein that is a major component of the outer mitochondrial membrane. The encoded protein facilitates the exchange of metabolites and ions across the outer mitochondrial membrane and may regulate mitochondrial functions. This protein also forms channels in the plasma membrane and may be involved in transmembrane electron transport. Alternate sp…	7416	GO:0070062, GO:0046930, GO:0045202, GO:0045121, GO:0042645, GO:0031966, GO:0016020, GO:0016020, GO:0005886, GO:0005757, GO:0005741, GO:0005741, GO:0005741, GO:0005739, GO:0005739, GO:0005634,	extracellular exosome, pore complex, synapse, membrane raft, mitochondrial nucleoid, mitochondrial membrane, membrane, membrane, plasma membrane, mitochondrial permeability transition pore complex, mitochondrial outer membrane, mitochondrial outer membrane, mitochondrial outer membrane, mitochondrion, mitochondrion, nucleus,	GO:0097001, GO:0044325, GO:0042802, GO:0031210, GO:0019901, GO:0015485, GO:0015288, GO:0008308, GO:0008308, GO:0008308, GO:0008308, GO:0005515,	ceramide binding, transmembrane transporter binding, identical protein binding, phosphatidylcholine binding, protein kinase binding, cholesterol binding, porin activity, voltage-gated anion channel activity, voltage-gated anion channel activity, voltage-gated anion channel activity, voltage-gated anion channel activity, protein binding,	GO:2000378, GO:1905091, GO:1903146, GO:0110099, GO:0098656, GO:0043066, GO:0030855, GO:0015698, GO:0007612, GO:0007270, GO:0006915, GO:0006915, GO:0006820, GO:0006090, GO:0001662,	negative regulation of reactive oxygen species metabolic process, positive regulation of parkin-mediated stimulation of mitophagy in response to mitochondrial depolarization, regulation of autophagy of mitochondrion, negative regulation of calcium import into the mitochondrion, anion transmembrane transport, negative regulation of apoptotic process, epithelial cell differentiation, inorganic anio…	222.475	181.526	226.063	224.042	208.128	174.616
ENSG00000005022	chrX	119468400	119471319	+	SLC25A5	protein_coding	This gene is a member of the mitochondrial carrier subfamily of solute carrier protein genes. The product of this gene functions as a gated pore that translocates ADP from the cytoplasm into the mitochondrial matrix and ATP from the mitochondrial matrix into the cytoplasm. The protein forms a homodimer embedded in the inner mitochondria membrane. Suppressed expression of this gene has been shown …	292	GO:0071817, GO:0042645, GO:0016020, GO:0016020, GO:0005887, GO:0005757, GO:0005743, GO:0005743, GO:0005739, GO:0005739, GO:0005634,	MMXD complex, mitochondrial nucleoid, membrane, membrane, integral component of plasma membrane, mitochondrial permeability transition pore complex, mitochondrial inner membrane, mitochondrial inner membrane, mitochondrion, mitochondrion, nucleus,	GO:0031625, GO:0017077, GO:0015207, GO:0005515, GO:0005471, GO:0005471, GO:0003723, GO:0000295,	ubiquitin protein ligase binding, oxidative phosphorylation uncoupler activity, adenine transmembrane transporter activity, protein binding, ATP:ADP antiporter activity, ATP:ADP antiporter activity, RNA binding, adenine nucleotide transmembrane transporter activity,	GO:1990845, GO:1990544, GO:1990544, GO:1902600, GO:1901526, GO:1901029, GO:1901029, GO:0140021, GO:0051503, GO:0046902, GO:0030218, GO:0030183, GO:0015853, GO:0008284, GO:0007059,	adaptive thermogenesis, mitochondrial ATP transmembrane transport, mitochondrial ATP transmembrane transport, proton transmembrane transport, positive regulation of mitophagy, negative regulation of mitochondrial outer membrane permeabilization involved in apoptotic signaling pathway, negative regulation of mitochondrial outer membrane permeabilization involved in apoptotic signaling pathway, mit…	742.122	432.377	669.851	457.339	511.937	544.809
ENSG00000151475	chr4	127730378	127774299	+	SLC25A31	protein_coding	The protein encoded by this gene is a member of the ADP/ATP carrier family of proteins that exchange cytosolic ADP for matrix ATP in the mitochondria. Cells over-expressing this gene have been shown to display an anti-apoptotic phenotype. This protein is also thought to play a role in spermatogenesis, where it is believed to associate with a part of the flagellar cytoskeleton and with glycolytic …	83447	GO:0031514, GO:0016020, GO:0005886, GO:0005757, GO:0005743, GO:0005739, GO:0005634,	motile cilium, membrane, plasma membrane, mitochondrial permeability transition pore complex, mitochondrial inner membrane, mitochondrion, nucleus,	GO:0005515, GO:0005471,	protein binding, ATP:ADP antiporter activity,	GO:1990544, GO:1901029, GO:0140021, GO:0046902, GO:0030154, GO:0007283, GO:0007141,	mitochondrial ATP transmembrane transport, negative regulation of mitochondrial outer membrane permeabilization involved in apoptotic signaling pathway, mitochondrial ADP transmembrane transport, regulation of mitochondrial membrane permeability, cell differentiation, spermatogenesis, male meiosis I,	0.403197	0	0	0	0.261104	0.268702
ENSG00000151729	chr4	185143241	185150382	+	SLC25A4	protein_coding	This gene is a member of the mitochondrial carrier subfamily of solute carrier protein genes. The product of this gene functions as a gated pore that translocates ADP from the cytoplasm into the mitochondrial matrix and ATP from the mitochondrial matrix into the cytoplasm. The protein forms a homodimer embedded in the inner mitochondria membrane. Mutations in this gene have been shown to result i…	291	GO:0032592, GO:0016020, GO:0005887, GO:0005757, GO:0005743, GO:0005743, GO:0005743, GO:0005739, GO:0005739,	integral component of mitochondrial membrane, membrane, integral component of plasma membrane, mitochondrial permeability transition pore complex, mitochondrial inner membrane, mitochondrial inner membrane, mitochondrial inner membrane, mitochondrion, mitochondrion,	GO:0017077, GO:0015207, GO:0015078, GO:0005515, GO:0005471, GO:0005471,	oxidative phosphorylation uncoupler activity, adenine transmembrane transporter activity, proton transmembrane transporter activity, protein binding, ATP:ADP antiporter activity, ATP:ADP antiporter activity,	GO:1990845, GO:1990544, GO:1990544, GO:1902600, GO:1901526, GO:1901029, GO:0140021, GO:0060546, GO:0046902, GO:0015866, GO:0015853, GO:0008637, GO:0006091, GO:0000002,	adaptive thermogenesis, mitochondrial ATP transmembrane transport, mitochondrial ATP transmembrane transport, proton transmembrane transport, positive regulation of mitophagy, negative regulation of mitochondrial outer membrane permeabilization involved in apoptotic signaling pathway, mitochondrial ADP transmembrane transport, negative regulation of necroptotic process, regulation of mitochondria…	45.1032	32.4174	44.0943	69.5557	58.7469	51.1123
ENSG00000169100	chrX	1386152	1392724	-	SLC25A6	protein_coding	This gene is a member of the mitochondrial carrier subfamily of solute carrier protein genes. The product of this gene functions as a gated pore that translocates ADP from the cytoplasm into the mitochondrial matrix and ATP from the mitochondrial matrix into the cytoplasm. The protein is implicated in the function of the permability transition pore complex (PTPC), which regulates the release of m…	293	GO:0016021, GO:0016020, GO:0005744, GO:0005743, GO:0005743, GO:0005739, GO:0005739, GO:0005634,	integral component of membrane, membrane, TIM23 mitochondrial import inner membrane translocase complex, mitochondrial inner membrane, mitochondrial inner membrane, mitochondrion, mitochondrion, nucleus,	GO:0005515, GO:0005471, GO:0005471,	protein binding, ATP:ADP antiporter activity, ATP:ADP antiporter activity,	GO:1990544, GO:1901029, GO:0140021, GO:0006915,	mitochondrial ATP transmembrane transport, negative regulation of mitochondrial outer membrane permeabilization involved in apoptotic signaling pathway, mitochondrial ADP transmembrane transport, apoptotic process,	0	0.13122	0	0.110111	0	0
ENSG00000108179	chr10	79347469	79355337	+	PPIF	protein_coding	The protein encoded by this gene is a member of the peptidyl-prolyl cis-trans isomerase (PPIase) family. PPIases catalyze the cis-trans isomerization of proline imidic peptide bonds in oligopeptides and accelerate the folding of proteins. This protein is part of the mitochondrial permeability transition pore in the inner mitochondrial membrane. Activation of this pore is thought to be involved in…	10105	GO:0043231, GO:0016020, GO:0005759, GO:0005757, GO:0005739, GO:0005739, GO:0005737,	intracellular membrane-bounded organelle, membrane, mitochondrial matrix, mitochondrial permeability transition pore complex, mitochondrion, mitochondrion, cytoplasm,	GO:0016018, GO:0016018, GO:0005515, GO:0003755, GO:0003755,	cyclosporin A binding, cyclosporin A binding, protein binding, peptidyl-prolyl cis-trans isomerase activity, peptidyl-prolyl cis-trans isomerase activity,	GO:2001243, GO:2000276, GO:1902686, GO:1902445, GO:1902445, GO:0090324, GO:0090201, GO:0090200, GO:0071277, GO:0071243, GO:0070301, GO:0070301, GO:0070266, GO:0046902, GO:0046902, GO:0043066, GO:0032780, GO:0010939, GO:0010849, GO:0008637, GO:0006457, GO:0002931, GO:0000413, GO:0000413,	negative regulation of intrinsic apoptotic signaling pathway, negative regulation of oxidative phosphorylation uncoupler activity, mitochondrial outer membrane permeabilization involved in programmed cell death, regulation of mitochondrial membrane permeability involved in programmed necrotic cell death, regulation of mitochondrial membrane permeability involved in programmed necrotic cell death,…	27.7594	28.6721	35.546	32.8816	40.8067	39.8668
ENSG00000101470	chr20	45823214	45833745	-	TNNC2	protein_coding	Troponin (Tn), a key protein complex in the regulation of striated muscle contraction, is composed of 3 subunits. The Tn-I subunit inhibits actomyosin ATPase, the Tn-T subunit binds tropomyosin and Tn-C, while the Tn-C subunit binds calcium and overcomes the inhibitory action of the troponin complex on actin filaments. The protein encoded by this gene is the Tn-C subunit. [provided by RefSeq, Jul…	7125	GO:0005861, GO:0005861, GO:0005829,	troponin complex, troponin complex, cytosol,	GO:0051015, GO:0048306, GO:0005515, GO:0005509, GO:0003779,	actin filament binding, calcium-dependent protein binding, protein binding, calcium ion binding, actin binding,	GO:0006937, GO:0003009, GO:0003009,	regulation of muscle contraction, skeletal muscle contraction, skeletal muscle contraction,	0.564906	0.972467	1.54126	3.26411	3.01804	2.25882
ENSG00000114854	chr3	52451102	52454070	-	TNNC1	protein_coding	Troponin is a central regulatory protein of striated muscle contraction, and together with tropomyosin, is located on the actin filament. Troponin consists of 3 subunits: TnI, which is the inhibitor of actomyosin ATPase; TnT, which contains the binding site for tropomyosin; and TnC, the protein encoded by this gene. The binding of calcium to TnC abolishes the inhibitory action of TnI, thus allowi…	7134	GO:1990584, GO:0005861, GO:0005861, GO:0005829,	cardiac Troponin complex, troponin complex, troponin complex, cytosol,	GO:0051015, GO:0051015, GO:0048306, GO:0048306, GO:0042803, GO:0031014, GO:0031013, GO:0031013, GO:0005515, GO:0005509, GO:0005509,	actin filament binding, actin filament binding, calcium-dependent protein binding, calcium-dependent protein binding, protein homodimerization activity, troponin T binding, troponin I binding, troponin I binding, protein binding, calcium ion binding, calcium ion binding,	GO:0060048, GO:0060048, GO:0055010, GO:0043462, GO:0032972, GO:0014883, GO:0010038, GO:0006937, GO:0006937, GO:0006937, GO:0003009, GO:0002086,	cardiac muscle contraction, cardiac muscle contraction, ventricular cardiac muscle tissue morphogenesis, regulation of ATP-dependent activity, regulation of muscle filament sliding speed, transition between fast and slow fiber, response to metal ion, regulation of muscle contraction, regulation of muscle contraction, regulation of muscle contraction, skeletal muscle contraction, diaphragm contrac…	2.33024	6.80727	1.15594	0.204007	1.64621	1.05882
ENSG00000129007	chr15	68190705	68206110	-	CALML4	protein_coding		91860			GO:0030234, GO:0005509,	enzyme regulator activity, calcium ion binding,	GO:0050790,	regulation of catalytic activity,	3.83078	5.58	5.52063	5.4864	4.38901	5.35135
ENSG00000143933	chr2	47160082	47176601	-	CALM2	protein_coding	This gene is a member of the calmodulin gene family. There are three distinct calmodulin genes dispersed throughout the genome that encode the identical protein, but differ at the nucleotide level. Calmodulin is a calcium binding protein that plays a role in signaling pathways, cell cycle progression and proliferation. Several infants with severe forms of long-QT syndrome (LQTS) who displayed lif…	805	GO:1902494, GO:0097225, GO:0043209, GO:0034704, GO:0032991, GO:0031982, GO:0031982, GO:0030017, GO:0016020, GO:0008076, GO:0005886, GO:0005876, GO:0005813, GO:0005737, GO:0005737, GO:0005634, GO:0000922,	catalytic complex, sperm midpiece, myelin sheath, calcium channel complex, protein-containing complex, vesicle, vesicle, sarcomere, membrane, voltage-gated potassium channel complex, plasma membrane, spindle microtubule, centrosome, cytoplasm, cytoplasm, nucleus, spindle pole,	GO:0097718, GO:0072542, GO:0048306, GO:0044325, GO:0043539, GO:0031997, GO:0031432, GO:0030234, GO:0019904, GO:0019901, GO:0019855, GO:0010856, GO:0008179, GO:0005515, GO:0005509, GO:0005509,	disordered domain specific binding, protein phosphatase activator activity, calcium-dependent protein binding, transmembrane transporter binding, protein serine/threonine kinase activator activity, N-terminal myristoylation domain binding, titin binding, enzyme regulator activity, protein domain specific binding, protein kinase binding, calcium channel inhibitor activity, adenylate cyclase activa…	GO:1905913, GO:1901844, GO:1901020, GO:0071902, GO:0060316, GO:0060315, GO:0060314, GO:0055117, GO:0051592, GO:0051343, GO:0050848, GO:0043388, GO:0035307, GO:0032516, GO:0032465, GO:0031954, GO:0031279, GO:0021762, GO:0010881, GO:0010880, GO:0010801, GO:0010800, GO:0007186, GO:0005513, GO:0002027, GO:0000086,	negative regulation of calcium ion export across plasma membrane, regulation of cell communication by electrical coupling involved in cardiac conduction, negative regulation of calcium ion transmembrane transporter activity, positive regulation of protein serine/threonine kinase activity, positive regulation of ryanodine-sensitive calcium-release channel activity, negative regulation of ryanodine…	493.71	688.514	722.262	773.839	633.91	609.936
ENSG00000160014	chr19	46601074	46610793	+	CALM3	protein_coding	This gene encodes a member of a family of proteins that binds calcium and functions as a enzymatic co-factor. Activity of this protein is important in the regulation of the cell cycle and cytokinesis. Multiple alternatively spliced transcript variants have been observed at this gene. [provided by RefSeq, Aug 2016].	808	GO:1902494, GO:0097225, GO:0043209, GO:0034704, GO:0032991, GO:0031982, GO:0031966, GO:0030672, GO:0030426, GO:0030017, GO:0008076, GO:0005886, GO:0005876, GO:0005813, GO:0005737, GO:0005634, GO:0000922,	catalytic complex, sperm midpiece, myelin sheath, calcium channel complex, protein-containing complex, vesicle, mitochondrial membrane, synaptic vesicle membrane, growth cone, sarcomere, voltage-gated potassium channel complex, plasma membrane, spindle microtubule, centrosome, cytoplasm, nucleus, spindle pole,	GO:0097718, GO:0072542, GO:0050998, GO:0048306, GO:0044325, GO:0043548, GO:0043539, GO:0031997, GO:0031800, GO:0031432, GO:0030235, GO:0030234, GO:0019904, GO:0019901, GO:0010856, GO:0008179, GO:0005515, GO:0005509, GO:0005509,	disordered domain specific binding, protein phosphatase activator activity, nitric-oxide synthase binding, calcium-dependent protein binding, transmembrane transporter binding, phosphatidylinositol 3-kinase binding, protein serine/threonine kinase activator activity, N-terminal myristoylation domain binding, type 3 metabotropic glutamate receptor binding, titin binding, nitric-oxide synthase regu…	GO:2000300, GO:1905913, GO:1901844, GO:1901842, GO:1900242, GO:0098901, GO:0090151, GO:0071902, GO:0060316, GO:0060316, GO:0060315, GO:0055117, GO:0051592, GO:0051412, GO:0051343, GO:0051000, GO:0050848, GO:0043388, GO:0035307, GO:0032516, GO:0032465, GO:0031954, GO:0021762, GO:0010881, GO:0010880, GO:0010801, GO:0010800, GO:0007190, GO:0007186, GO:0005513, GO:0002027, GO:0001975, GO:0000086,	regulation of synaptic vesicle exocytosis, negative regulation of calcium ion export across plasma membrane, regulation of cell communication by electrical coupling involved in cardiac conduction, negative regulation of high voltage-gated calcium channel activity, regulation of synaptic vesicle endocytosis, regulation of cardiac muscle cell action potential, establishment of protein localization …	672.45	567.456	778.716	1170.74	1223.03	1041.84
ENSG00000169885	chr1	1914827	1917296	+	CALML6	protein_coding		163688	GO:0005737, GO:0005634,	cytoplasm, nucleus,	GO:0030234, GO:0005515, GO:0005509,	enzyme regulator activity, protein binding, calcium ion binding,	GO:0050790,	regulation of catalytic activity,	0.319813	0	0.116342	0.205325	0.310658	0
ENSG00000178363	chr10	5524009	5526771	+	CALML3	protein_coding		810	GO:0070062,	extracellular exosome,	GO:0030234, GO:0005515, GO:0005509,	enzyme regulator activity, protein binding, calcium ion binding,	GO:0050790,	regulation of catalytic activity,	0	0	0	0	0	0
ENSG00000178372	chr10	5498697	5499555	-	CALML5	protein_coding	This gene encodes a novel calcium binding protein expressed in the epidermis and related to the calmodulin family of calcium binding proteins. Functional studies with recombinant protein demonstrate it does bind calcium and undergoes a conformational change when it does so. Abundant expression is detected only in reconstructed epidermis and is restricted to differentiating keratinocytes. In addit…	51806	GO:1904813, GO:0005576,	ficolin-1-rich granule lumen, extracellular region,	GO:0030234, GO:0005509,	enzyme regulator activity, calcium ion binding,	GO:0050790, GO:0008544, GO:0007165,	regulation of catalytic activity, epidermis development, signal transduction,	0	0	0	0	0	0
ENSG00000198668	chr14	90396502	90408261	+	CALM1	protein_coding	This gene encodes one of three calmodulin proteins which are members of the EF-hand calcium-binding protein family. Calcium-induced activation of calmodulin regulates and modulates the function of cardiac ion channels. Two pseudogenes have been identified on chromosome 7 and X. Multiple transcript variants encoding different isoforms have been found for this gene.A missense mutation in the CALM1 …	801	GO:1902494, GO:0097225, GO:0043209, GO:0034704, GO:0032991, GO:0031982, GO:0030017, GO:0008076, GO:0005886, GO:0005876, GO:0005829, GO:0005813, GO:0005737, GO:0005737, GO:0005654, GO:0005634, GO:0005576, GO:0000922,	catalytic complex, sperm midpiece, myelin sheath, calcium channel complex, protein-containing complex, vesicle, sarcomere, voltage-gated potassium channel complex, plasma membrane, spindle microtubule, cytosol, centrosome, cytoplasm, cytoplasm, nucleoplasm, nucleus, extracellular region, spindle pole,	GO:0097718, GO:0072542, GO:0048306, GO:0044325, GO:0043539, GO:0031997, GO:0031432, GO:0030234, GO:0019904, GO:0019901, GO:0019855, GO:0010856, GO:0008179, GO:0005515, GO:0005509, GO:0005509,	disordered domain specific binding, protein phosphatase activator activity, calcium-dependent protein binding, transmembrane transporter binding, protein serine/threonine kinase activator activity, N-terminal myristoylation domain binding, titin binding, enzyme regulator activity, protein domain specific binding, protein kinase binding, calcium channel inhibitor activity, adenylate cyclase activa…	GO:1990456, GO:1905913, GO:1901844, GO:1901842, GO:0140056, GO:0098901, GO:0071902, GO:0060316, GO:0060315, GO:0060314, GO:0055117, GO:0051592, GO:0051343, GO:0050848, GO:0043388, GO:0035307, GO:0032516, GO:0032465, GO:0031954, GO:0031279, GO:0021762, GO:0016240, GO:0010881, GO:0010880, GO:0010801, GO:0010800, GO:0007186, GO:0005513, GO:0002027, GO:0000086,	mitochondrion-endoplasmic reticulum membrane tethering, negative regulation of calcium ion export across plasma membrane, regulation of cell communication by electrical coupling involved in cardiac conduction, negative regulation of high voltage-gated calcium channel activity, organelle localization by membrane tethering, regulation of cardiac muscle cell action potential, positive regulation of …	206.614	177.084	286.01	452.84	509.297	381.717
ENSG00000156873	chr16	30748270	30761176	+	PHKG2	protein_coding	Phosphorylase kinase is a polymer of 16 subunits, four each of alpha, beta, gamma and delta. The alpha subunit includes the skeletal muscle and hepatic isoforms, encoded by two different genes. The beta subunit is the same in both the muscle and hepatic isoforms, and encoded by one gene. The gamma subunit also includes the skeletal muscle and hepatic isoforms, and the hepatic isoform is encoded b…	5261	GO:0005964, GO:0005829, GO:0005829,	phosphorylase kinase complex, cytosol, cytosol,	GO:0050321, GO:0019899, GO:0005524, GO:0005516, GO:0005515, GO:0004689, GO:0004674,	tau-protein kinase activity, enzyme binding, ATP binding, calmodulin binding, protein binding, phosphorylase kinase activity, protein serine/threonine kinase activity,	GO:0045819, GO:0006468, GO:0006091, GO:0005980, GO:0005978, GO:0005977,	positive regulation of glycogen catabolic process, protein phosphorylation, generation of precursor metabolites and energy, glycogen catabolic process, glycogen biosynthetic process, glycogen metabolic process,	10.9727	7.60101	9.7813	8.02835	7.80989	7.04899
ENSG00000164776	chr7	56080283	56092996	-	PHKG1	protein_coding	This gene is a member of the Ser/Thr protein kinase family and encodes a protein with one protein kinase domain and two calmodulin-binding domains. This protein is the catalytic member of a 16 subunit protein kinase complex which contains equimolar ratios of 4 subunit types. The complex is a crucial glycogenolytic regulatory enzyme. This gene has two pseudogenes at chromosome 7q11.21 and one at c…	5260	GO:0005964, GO:0005829,	phosphorylase kinase complex, cytosol,	GO:0106310, GO:0050321, GO:0019899, GO:0005524, GO:0005516, GO:0004689,	protein serine kinase activity, tau-protein kinase activity, enzyme binding, ATP binding, calmodulin binding, phosphorylase kinase activity,	GO:0006468, GO:0005978, GO:0005975,	protein phosphorylation, glycogen biosynthetic process, carbohydrate metabolic process,	7.16666	8.12196	6.35477	3.45083	3.13268	5.19397
ENSG00000102893	chr16	47461123	47701523	+	PHKB	protein_coding	Phosphorylase kinase is a polymer of 16 subunits, four each of alpha, beta, gamma and delta. The alpha subunit includes the skeletal muscle and hepatic isoforms, encoded by two different genes. The beta subunit is the same in both the muscle and hepatic isoforms, encoded by this gene, which is a member of the phosphorylase b kinase regulatory subunit family. The gamma subunit also includes the sk…	5257	GO:0005964, GO:0005886, GO:0005829,	phosphorylase kinase complex, plasma membrane, cytosol,	GO:0005516, GO:0005515,	calmodulin binding, protein binding,	GO:0006468, GO:0006091, GO:0005977,	protein phosphorylation, generation of precursor metabolites and energy, glycogen metabolic process,	16.7018	24.2598	25.3309	27.5931	28.3609	23.6628
ENSG00000044446	chrX	18892300	18984598	-	PHKA2	protein_coding	Phosphorylase kinase is a polymer of 16 subunits, four each of alpha, beta, gamma and delta. The alpha subunit includes the skeletal muscle and hepatic isoforms, and the hepatic isoform is encoded by this gene. The beta subunit is the same in both the muscle and hepatic isoforms, and encoded by one gene. The gamma subunit also includes the skeletal muscle and hepatic isoforms, which are encoded b…	5256	GO:0005964, GO:0005886, GO:0005829,	phosphorylase kinase complex, plasma membrane, cytosol,	GO:0005516, GO:0005515, GO:0004689,	calmodulin binding, protein binding, phosphorylase kinase activity,	GO:0036211, GO:0006091, GO:0005977, GO:0005975,	protein modification process, generation of precursor metabolites and energy, glycogen metabolic process, carbohydrate metabolic process,	20.6077	30.0031	21.3834	20.2943	16.9299	12.5739
ENSG00000067177	chrX	72578814	72714319	-	PHKA1	protein_coding	Phosphorylase kinase is a polymer of 16 subunits, four each of alpha, beta, gamma and delta. The alpha subunit includes the skeletal muscle and hepatic isoforms, and the skeletal muscle isoform is encoded by this gene. The beta subunit is the same in both the muscle and hepatic isoforms, and encoded by one gene. The gamma subunit also includes the skeletal muscle and hepatic isoforms, which are e…	5255	GO:0005964, GO:0005886, GO:0005829,	phosphorylase kinase complex, plasma membrane, cytosol,	GO:0005516, GO:0004689,	calmodulin binding, phosphorylase kinase activity,	GO:0006091, GO:0005977,	generation of precursor metabolites and energy, glycogen metabolic process,	15.5471	10.4193	19.6037	16.8485	6.35876	7.71235
ENSG00000065534	chr3	123610049	123884331	-	MYLK	protein_coding	This gene, a muscle member of the immunoglobulin gene superfamily, encodes myosin light chain kinase which is a calcium/calmodulin dependent enzyme. This kinase phosphorylates myosin regulatory light chains to facilitate myosin interaction with actin filaments to produce contractile activity. This gene encodes both smooth muscle and nonmuscle isoforms. In addition, using a separate promoter in an…	4638	GO:0032154, GO:0032154, GO:0030027, GO:0030027, GO:0015629, GO:0005886, GO:0005829, GO:0005737, GO:0005737, GO:0001725, GO:0001725,	cleavage furrow, cleavage furrow, lamellipodium, lamellipodium, actin cytoskeleton, plasma membrane, cytosol, cytoplasm, cytoplasm, stress fiber, stress fiber,	GO:0046872, GO:0005524, GO:0005516, GO:0005515, GO:0004687, GO:0004687, GO:0004672, GO:0003779,	metal ion binding, ATP binding, calmodulin binding, protein binding, myosin light chain kinase activity, myosin light chain kinase activity, protein kinase activity, actin binding,	GO:0090303, GO:0071476, GO:0060414, GO:0051928, GO:0032060, GO:0030335, GO:0014820, GO:0014820, GO:0006939, GO:0006468,	positive regulation of wound healing, cellular hypotonic response, aorta smooth muscle tissue morphogenesis, positive regulation of calcium ion transport, bleb assembly, positive regulation of cell migration, tonic smooth muscle contraction, tonic smooth muscle contraction, smooth muscle contraction, protein phosphorylation,	1.03807	1.9087	1.03543	1.15018	2.58052	2.12003
ENSG00000101306	chr20	31819308	31834689	+	MYLK2	protein_coding	This gene encodes a myosin light chain kinase, a calcium/calmodulin dependent enzyme, that is exclusively expressed in adult skeletal muscle. [provided by RefSeq, Jul 2008].	85366	GO:0045202, GO:0030017, GO:0005737, GO:0005737, GO:0005634,	synapse, sarcomere, cytoplasm, cytoplasm, nucleus,	GO:0032027, GO:0005524, GO:0005516, GO:0005516, GO:0005515, GO:0004687, GO:0004687, GO:0004687, GO:0004683,	myosin light chain binding, ATP binding, calmodulin binding, calmodulin binding, protein binding, myosin light chain kinase activity, myosin light chain kinase activity, myosin light chain kinase activity, calmodulin-dependent protein kinase activity,	GO:0060048, GO:0055008, GO:0055008, GO:0046777, GO:0035914, GO:0032971, GO:0018107, GO:0014816, GO:0010628, GO:0007274, GO:0006941, GO:0006941,	cardiac muscle contraction, cardiac muscle tissue morphogenesis, cardiac muscle tissue morphogenesis, protein autophosphorylation, skeletal muscle cell differentiation, regulation of muscle filament sliding, peptidyl-threonine phosphorylation, skeletal muscle satellite cell differentiation, positive regulation of gene expression, neuromuscular synaptic transmission, striated muscle contraction, s…	1.91225	0.763334	0.272206	0.160134	0.726853	0
ENSG00000140795	chr16	46703369	46790407	-	MYLK3	protein_coding	Phosphorylation of cardiac myosin heavy chains (see MYH7B, MIM 609928) and light chains (see MYL2, MIM 160781) by a kinase, such as MYLK3, potentiates the force and rate of cross-bridge recruitment in cardiac myocytes (Chan et al., 2008 [PubMed 18202317]).[supplied by OMIM, Jul 2008].	91807	GO:0015629, GO:0005829, GO:0005737, GO:0005737,	actin cytoskeleton, cytosol, cytoplasm, cytoplasm,	GO:0005524, GO:0004687, GO:0004687, GO:0004683,	ATP binding, myosin light chain kinase activity, myosin light chain kinase activity, calmodulin-dependent protein kinase activity,	GO:0071347, GO:0060298, GO:0055003, GO:0055003, GO:0048769, GO:0045214, GO:0045214, GO:0006468, GO:0002528,	cellular response to interleukin-1, positive regulation of sarcomere organization, cardiac myofibril assembly, cardiac myofibril assembly, sarcomerogenesis, sarcomere organization, sarcomere organization, protein phosphorylation, regulation of vascular permeability involved in acute inflammatory response,	5.58677	3.31019	1.10598	0.30029	0.908681	0.883174
ENSG00000145949	chr6	2663629	2750966	-	MYLK4	protein_coding		340156			GO:0106310, GO:0005524, GO:0005515, GO:0004687,	protein serine kinase activity, ATP binding, protein binding, myosin light chain kinase activity,	GO:0006468,	protein phosphorylation,	0.0816732	0.187463	0.445665	1.41576	1.90405	0.775618
ENSG00000008118	chr1	209583717	209613938	+	CAMK1G	protein_coding	This gene encodes a protein similar to calcium/calmodulin dependent protein kinase, however, its exact function is not known. [provided by RefSeq, Jul 2008].	57172	GO:0043005, GO:0005954, GO:0005886, GO:0005622, GO:0000139,	neuron projection, calcium- and calmodulin-dependent protein kinase complex, plasma membrane, intracellular anatomical structure, Golgi membrane,	GO:0106310, GO:0005524, GO:0005516, GO:0005515, GO:0004683,	protein serine kinase activity, ATP binding, calmodulin binding, protein binding, calmodulin-dependent protein kinase activity,	GO:0018105,	peptidyl-serine phosphorylation,	29.4954	18.2516	28.6578	18.3429	17.6038	21.1663
ENSG00000058404	chr7	44217150	44334577	-	CAMK2B	protein_coding	The product of this gene belongs to the serine/threonine protein kinase family and to the Ca(2+)/calmodulin-dependent protein kinase subfamily. Calcium signaling is crucial for several aspects of plasticity at glutamatergic synapses. In mammalian cells, the enzyme is composed of four different chains: alpha, beta, gamma, and delta. The product of this gene is a beta chain. It is possible that dis…	816	GO:0070161, GO:0045202, GO:0043005, GO:0033017, GO:0030666, GO:0005954, GO:0005829, GO:0005815, GO:0005737, GO:0005654,	anchoring junction, synapse, neuron projection, sarcoplasmic reticulum membrane, endocytic vesicle membrane, calcium- and calmodulin-dependent protein kinase complex, cytosol, microtubule organizing center, cytoplasm, nucleoplasm,	GO:0106310, GO:0042803, GO:0042802, GO:0005524, GO:0005516, GO:0005515, GO:0004683, GO:0003779,	protein serine kinase activity, protein homodimerization activity, identical protein binding, ATP binding, calmodulin binding, protein binding, calmodulin-dependent protein kinase activity, actin binding,	GO:2001222, GO:0090129, GO:0061003, GO:0060998, GO:0051924, GO:0051823, GO:0048169, GO:0046777, GO:0030154, GO:0014733, GO:0010976, GO:0007399, GO:0007165, GO:0006468,	regulation of neuron migration, positive regulation of synapse maturation, positive regulation of dendritic spine morphogenesis, regulation of dendritic spine development, regulation of calcium ion transport, regulation of synapse structural plasticity, regulation of long-term neuronal synaptic plasticity, protein autophosphorylation, cell differentiation, regulation of skeletal muscle adaptation…	13.7376	11.3807	20.4201	48.7424	50.8441	31.2548
ENSG00000070808	chr5	150219491	150290291	-	CAMK2A	protein_coding	The product of this gene belongs to the serine/threonine protein kinases family, and to the Ca(2+)/calmodulin-dependent protein kinases subfamily. Calcium signaling is crucial for several aspects of plasticity at glutamatergic synapses. This calcium calmodulin-dependent protein kinase is composed of four different chains: alpha, beta, gamma, and delta. The alpha chain encoded by this gene is requ…	815	GO:0070161, GO:0043197, GO:0043005, GO:0030666, GO:0014069, GO:0005954, GO:0005829, GO:0005739, GO:0005737, GO:0005654, GO:0005634,	anchoring junction, dendritic spine, neuron projection, endocytic vesicle membrane, postsynaptic density, calcium- and calmodulin-dependent protein kinase complex, cytosol, mitochondrion, cytoplasm, nucleoplasm, nucleus,	GO:0106310, GO:0046872, GO:0042803, GO:0042802, GO:0035254, GO:0016301, GO:0005524, GO:0005516, GO:0005516, GO:0005515, GO:0004683, GO:0004674, GO:0004674,	protein serine kinase activity, metal ion binding, protein homodimerization activity, identical protein binding, glutamate receptor binding, kinase activity, ATP binding, calmodulin binding, calmodulin binding, protein binding, calmodulin-dependent protein kinase activity, protein serine/threonine kinase activity, protein serine/threonine kinase activity,	GO:2001222, GO:2000124, GO:1990443, GO:1902108, GO:0060996, GO:0051928, GO:0051346, GO:0051092, GO:0048168, GO:0046928, GO:0046777, GO:0038166, GO:0018105, GO:0010666, GO:0006816, GO:0006468, GO:0002931, GO:0000082,	regulation of neuron migration, regulation of endocannabinoid signaling pathway, peptidyl-threonine autophosphorylation, regulation of mitochondrial membrane permeability involved in apoptotic process, dendritic spine development, positive regulation of calcium ion transport, negative regulation of hydrolase activity, positive regulation of NF-kappaB transcription factor activity, regulation of n…	20.0357	17.0376	34.8622	17.1252	13.8736	12.3871
ENSG00000134072	chr3	9757342	9769992	-	CAMK1	protein_coding	Calcium/calmodulin-dependent protein kinase I is expressed in many tissues and is a component of a calmodulin-dependent protein kinase cascade. Calcium/calmodulin directly activates calcium/calmodulin-dependent protein kinase I by binding to the enzyme and indirectly promotes the phosphorylation and synergistic activation of the enzyme by calcium/calmodulin-dependent protein kinase I kinase. [pro…	8536	GO:0098978, GO:0014069, GO:0005829, GO:0005634, GO:0005622,	glutamatergic synapse, postsynaptic density, cytosol, nucleus, intracellular anatomical structure,	GO:0106310, GO:0005524, GO:0005516, GO:0005515, GO:0004683, GO:0004683,	protein serine kinase activity, ATP binding, calmodulin binding, protein binding, calmodulin-dependent protein kinase activity, calmodulin-dependent protein kinase activity,	GO:2000615, GO:1901985, GO:0071902, GO:0060999, GO:0060143, GO:0051835, GO:0051149, GO:0051147, GO:0046827, GO:0045944, GO:0043393, GO:0033138, GO:0032880, GO:0032091, GO:0030154, GO:0018105, GO:0010976, GO:0007399, GO:0007165, GO:0007049, GO:0006913, GO:0006468,	regulation of histone H3-K9 acetylation, positive regulation of protein acetylation, positive regulation of protein serine/threonine kinase activity, positive regulation of dendritic spine development, positive regulation of syncytium formation by plasma membrane fusion, positive regulation of synapse structural plasticity, positive regulation of muscle cell differentiation, regulation of muscle …	11.7347	15.6596	13.4022	22.8644	27.7458	27.3711
ENSG00000145349	chr4	113451032	113761927	-	CAMK2D	protein_coding	The product of this gene belongs to the serine/threonine protein kinase family and to the Ca(2+)/calmodulin-dependent protein kinase subfamily. Calcium signaling is crucial for several aspects of plasticity at glutamatergic synapses. In mammalian cells, the enzyme is composed of four different chains: alpha, beta, gamma, and delta. The product of this gene is a delta chain. Alternative splicing r…	817	GO:0043005, GO:0042383, GO:0033017, GO:0030666, GO:0016020, GO:0005954, GO:0005829, GO:0005737, GO:0005737, GO:0005654, GO:0005634,	neuron projection, sarcolemma, sarcoplasmic reticulum membrane, endocytic vesicle membrane, membrane, calcium- and calmodulin-dependent protein kinase complex, cytosol, cytoplasm, cytoplasm, nucleoplasm, nucleus,	GO:0106310, GO:0044325, GO:0044325, GO:0042803, GO:0042802, GO:0031432, GO:0019871, GO:0005524, GO:0005516, GO:0005516, GO:0005515, GO:0004683, GO:0004683, GO:0004674,	protein serine kinase activity, transmembrane transporter binding, transmembrane transporter binding, protein homodimerization activity, identical protein binding, titin binding, sodium channel inhibitor activity, ATP binding, calmodulin binding, calmodulin binding, protein binding, calmodulin-dependent protein kinase activity, calmodulin-dependent protein kinase activity, protein serine/threonin…	GO:2000650, GO:1902514, GO:1902306, GO:1901897, GO:1901844, GO:1901725, GO:0098909, GO:0098901, GO:0086091, GO:0086003, GO:0071277, GO:0060341, GO:0060314, GO:0055119, GO:0046777, GO:0032469, GO:0018107, GO:0018105, GO:0010881, GO:0010881, GO:0010880, GO:0010666, GO:0010649, GO:0010613, GO:0008016, GO:0006468, GO:0006357, GO:0003254, GO:0002026, GO:0001558,	negative regulation of sodium ion transmembrane transporter activity, regulation of calcium ion transmembrane transport via high voltage-gated calcium channel, negative regulation of sodium ion transmembrane transport, regulation of relaxation of cardiac muscle, regulation of cell communication by electrical coupling involved in cardiac conduction, regulation of histone deacetylase activity, regu…	49.9697	54.0307	49.7296	34.5948	35.2538	36.6493
ENSG00000148660	chr10	73812501	73874591	-	CAMK2G	protein_coding	The product of this gene is one of the four subunits of an enzyme which belongs to the serine/threonine protein kinase family, and to the Ca(2+)/calmodulin-dependent protein kinase subfamily. Calcium signaling is crucial for several aspects of plasticity at glutamatergic synapses. In mammalian cells the enzyme is composed of four different chains: alpha, beta, gamma, and delta. The product of thi…	818	GO:0043005, GO:0033017, GO:0030666, GO:0016020, GO:0005954, GO:0005829, GO:0005737, GO:0005654,	neuron projection, sarcoplasmic reticulum membrane, endocytic vesicle membrane, membrane, calcium- and calmodulin-dependent protein kinase complex, cytosol, cytoplasm, nucleoplasm,	GO:0106310, GO:0042803, GO:0042802, GO:0005524, GO:0005516, GO:0005516, GO:0005515, GO:0004723, GO:0004683,	protein serine kinase activity, protein homodimerization activity, identical protein binding, ATP binding, calmodulin binding, calmodulin binding, protein binding, calcium-dependent protein serine/threonine phosphatase activity, calmodulin-dependent protein kinase activity,	GO:0051924, GO:0030154, GO:0030073, GO:0014733, GO:0010975, GO:0007399, GO:0006468,	regulation of calcium ion transport, cell differentiation, insulin secretion, regulation of skeletal muscle adaptation, regulation of neuron projection development, nervous system development, protein phosphorylation,	44.997	36.8981	53.2888	46.672	52.0041	49.9059
ENSG00000152495	chr5	111223653	111494886	+	CAMK4	protein_coding	The product of this gene belongs to the serine/threonine protein kinase family, and to the Ca(2+)/calmodulin-dependent protein kinase subfamily. This enzyme is a multifunctional serine/threonine protein kinase with limited tissue distribution, that has been implicated in transcriptional regulation in lymphocytes, neurons and male germ cells. [provided by RefSeq, Jul 2008].	814	GO:0098978, GO:0098794, GO:0070062, GO:0005737, GO:0005654, GO:0005654, GO:0005634, GO:0001650,	glutamatergic synapse, postsynapse, extracellular exosome, cytoplasm, nucleoplasm, nucleoplasm, nucleus, fibrillar center,	GO:0106310, GO:0009931, GO:0005524, GO:0005516, GO:0004683, GO:0004683,	protein serine kinase activity, calcium-dependent protein serine/threonine kinase activity, ATP binding, calmodulin binding, calmodulin-dependent protein kinase activity, calmodulin-dependent protein kinase activity,	GO:0046777, GO:0045893, GO:0045670, GO:0043011, GO:0035556, GO:0033081, GO:0018105, GO:0007616, GO:0007165, GO:0006954, GO:0006468, GO:0002735, GO:0002250,	protein autophosphorylation, positive regulation of DNA-templated transcription, regulation of osteoclast differentiation, myeloid dendritic cell differentiation, intracellular signal transduction, regulation of T cell differentiation in thymus, peptidyl-serine phosphorylation, long-term memory, signal transduction, inflammatory response, protein phosphorylation, positive regulation of myeloid de…	9.49871	6.20589	15.0059	18.8431	17.3996	13.6206
ENSG00000183049	chr10	12349482	12835545	+	CAMK1D	protein_coding	This gene is a member of the calcium/calmodulin-dependent protein kinase 1 family, a subfamily of the serine/threonine kinases. The encoded protein is a component of the calcium-regulated calmodulin-dependent protein kinase cascade. It has been associated with multiple processes including regulation of granulocyte function, activation of CREB-dependent gene transcription, aldosterone synthesis, d…	57118	GO:0005737, GO:0005737, GO:0005634, GO:0005622,	cytoplasm, cytoplasm, nucleus, intracellular anatomical structure,	GO:0106310, GO:0005524, GO:0005516, GO:0005515, GO:0004683, GO:0004683,	protein serine kinase activity, ATP binding, calmodulin binding, protein binding, calmodulin-dependent protein kinase activity, calmodulin-dependent protein kinase activity,	GO:0090023, GO:0071622, GO:0060267, GO:0050773, GO:0050766, GO:0043066, GO:0043065, GO:0032793, GO:0018105, GO:0010976, GO:0007399, GO:0006954,	positive regulation of neutrophil chemotaxis, regulation of granulocyte chemotaxis, positive regulation of respiratory burst, regulation of dendrite development, positive regulation of phagocytosis, negative regulation of apoptotic process, positive regulation of apoptotic process, positive regulation of CREB transcription factor activity, peptidyl-serine phosphorylation, positive regulation of n…	14.3171	17.2735	21.5111	24.3937	27.7322	25.4906
ENSG00000107758	chr10	73436428	73496024	-	PPP3CB	protein_coding		5532	GO:0098978, GO:0030315, GO:0030018, GO:0008287, GO:0005955, GO:0005955, GO:0005955, GO:0005886, GO:0005829, GO:0005829, GO:0005737, GO:0005737, GO:0005654,	glutamatergic synapse, T-tubule, Z disc, protein serine/threonine phosphatase complex, calcineurin complex, calcineurin complex, calcineurin complex, plasma membrane, cytosol, cytosol, cytoplasm, cytoplasm, nucleoplasm,	GO:0046983, GO:0033192, GO:0033192, GO:0033192, GO:0033192, GO:0030346, GO:0019899, GO:0017018, GO:0005516, GO:0005516, GO:0005516, GO:0005515, GO:0005509, GO:0004722,	protein dimerization activity, calmodulin-dependent protein phosphatase activity, calmodulin-dependent protein phosphatase activity, calmodulin-dependent protein phosphatase activity, calmodulin-dependent protein phosphatase activity, protein phosphatase 2B binding, enzyme binding, myosin phosphatase activity, calmodulin binding, calmodulin binding, calmodulin binding, protein binding, calcium io…	GO:1905949, GO:1905665, GO:1901387, GO:1901386, GO:1900242, GO:0097720, GO:0097720, GO:0070886, GO:0050796, GO:0048741, GO:0048675, GO:0048167, GO:0045944, GO:0045893, GO:0043029, GO:0042110, GO:0042098, GO:0035774, GO:0034097, GO:0033173, GO:0031987, GO:0030217, GO:0023057, GO:0017156, GO:0016311, GO:0007613, GO:0007612, GO:0007507, GO:0007165, GO:0006470, GO:0006470, GO:0006468, GO:0001946, GO:…	negative regulation of calcium ion import across plasma membrane, positive regulation of calcium ion import across plasma membrane, positive regulation of voltage-gated calcium channel activity, negative regulation of voltage-gated calcium channel activity, regulation of synaptic vesicle endocytosis, calcineurin-mediated signaling, calcineurin-mediated signaling, positive regulation of calcineuri…	65.6702	58.4755	88.6313	123.771	99.3657	85.3116
ENSG00000120910	chr8	22440819	22541142	+	PPP3CC	protein_coding	Calcineurin is a calcium-dependent, calmodulin-stimulated protein phosphatase involved in the downstream regulation of dopaminergic signal transduction. Calcineurin is composed of a regulatory subunit and a catalytic subunit. The protein encoded by this gene represents one of the regulatory subunits that has been found for calcineurin. Three transcript variants encoding different isoforms have be…	5533	GO:0098978, GO:0098793, GO:0008287, GO:0005955, GO:0005955, GO:0005829, GO:0005829, GO:0005739, GO:0005737, GO:0005737,	glutamatergic synapse, presynapse, protein serine/threonine phosphatase complex, calcineurin complex, calcineurin complex, cytosol, cytosol, mitochondrion, cytoplasm, cytoplasm,	GO:0046872, GO:0033192, GO:0033192, GO:0017018, GO:0005516, GO:0005515, GO:0004723,	metal ion binding, calmodulin-dependent protein phosphatase activity, calmodulin-dependent protein phosphatase activity, myosin phosphatase activity, calmodulin binding, protein binding, calcium-dependent protein serine/threonine phosphatase activity,	GO:1905949, GO:1905665, GO:1901387, GO:1901386, GO:1900244, GO:0097720, GO:0070886, GO:0033173, GO:0007420, GO:0006470,	negative regulation of calcium ion import across plasma membrane, positive regulation of calcium ion import across plasma membrane, positive regulation of voltage-gated calcium channel activity, negative regulation of voltage-gated calcium channel activity, positive regulation of synaptic vesicle endocytosis, calcineurin-mediated signaling, positive regulation of calcineurin-NFAT signaling cascad…	22.1056	18.023	25.5219	39.2887	30.4267	30.8856
ENSG00000138814	chr4	101023409	101348278	-	PPP3CA	protein_coding		5530	GO:0098978, GO:0098685, GO:0043197, GO:0042383, GO:0036057, GO:0030018, GO:0019897, GO:0009898, GO:0008287, GO:0005955, GO:0005955, GO:0005955, GO:0005955, GO:0005886, GO:0005829, GO:0005829, GO:0005829, GO:0005829, GO:0005739, GO:0005737, GO:0005737, GO:0005654, GO:0005654,	glutamatergic synapse, Schaffer collateral - CA1 synapse, dendritic spine, sarcolemma, slit diaphragm, Z disc, extrinsic component of plasma membrane, cytoplasmic side of plasma membrane, protein serine/threonine phosphatase complex, calcineurin complex, calcineurin complex, calcineurin complex, calcineurin complex, plasma membrane, cytosol, cytosol, cytosol, cytosol, mitochondrion, cytoplasm, cy…	GO:0140677, GO:0140677, GO:0051117, GO:0046983, GO:0044877, GO:0033192, GO:0033192, GO:0033192, GO:0033192, GO:0019899, GO:0017018, GO:0016018, GO:0005516, GO:0005516, GO:0005516, GO:0005515, GO:0005509, GO:0004722, GO:0004722,	molecular function activator activity, molecular function activator activity, ATPase binding, protein dimerization activity, protein-containing complex binding, calmodulin-dependent protein phosphatase activity, calmodulin-dependent protein phosphatase activity, calmodulin-dependent protein phosphatase activity, calmodulin-dependent protein phosphatase activity, enzyme binding, myosin phosphatase…	GO:1905949, GO:1905665, GO:1905205, GO:1903799, GO:1903244, GO:1901387, GO:1901386, GO:0099170, GO:0097720, GO:0097720, GO:0097205, GO:0090193, GO:0071333, GO:0070886, GO:0070262, GO:0061006, GO:0060079, GO:0051592, GO:0051091, GO:0050804, GO:0050774, GO:0048813, GO:0048741, GO:0046878, GO:0046676, GO:0045944, GO:0045807, GO:0045785, GO:0045672, GO:0045669, GO:0043403, GO:0042110, GO:0042104, GO:…	negative regulation of calcium ion import across plasma membrane, positive regulation of calcium ion import across plasma membrane, positive regulation of connective tissue replacement, negative regulation of miRNA maturation, positive regulation of cardiac muscle hypertrophy in response to stress, positive regulation of voltage-gated calcium channel activity, negative regulation of voltage-gated…	23.6844	47.2268	53.1459	72.4942	64.4089	60.4948
ENSG00000188386	chr9	101591615	101595021	-	PPP3R2	protein_coding		5535	GO:0097226, GO:0008287, GO:0005955, GO:0005955, GO:0005829, GO:0005739,	sperm mitochondrial sheath, protein serine/threonine phosphatase complex, calcineurin complex, calcineurin complex, cytosol, mitochondrion,	GO:0019902, GO:0008597, GO:0008597, GO:0005515, GO:0005509,	phosphatase binding, calcium-dependent protein serine/threonine phosphatase regulator activity, calcium-dependent protein serine/threonine phosphatase regulator activity, protein binding, calcium ion binding,	GO:1905949, GO:1905665, GO:1901387, GO:1901386, GO:0097720, GO:0070886, GO:0050790, GO:0007341, GO:0006470,	negative regulation of calcium ion import across plasma membrane, positive regulation of calcium ion import across plasma membrane, positive regulation of voltage-gated calcium channel activity, negative regulation of voltage-gated calcium channel activity, calcineurin-mediated signaling, positive regulation of calcineurin-NFAT signaling cascade, regulation of catalytic activity, penetration of z…	0.217871	0	0.475542	0.909199	0.211634	0
ENSG00000221823	chr2	68178857	68256237	-	PPP3R1	protein_coding		5534	GO:0098978, GO:0098794, GO:0098688, GO:0098685, GO:0042383, GO:0008287, GO:0005955, GO:0005955, GO:0005955, GO:0005955, GO:0005829, GO:0005829, GO:0005654,	glutamatergic synapse, postsynapse, parallel fiber to Purkinje cell synapse, Schaffer collateral - CA1 synapse, sarcolemma, protein serine/threonine phosphatase complex, calcineurin complex, calcineurin complex, calcineurin complex, calcineurin complex, cytosol, cytosol, nucleoplasm,	GO:0019904, GO:0019902, GO:0019902, GO:0016018, GO:0008597, GO:0005516, GO:0005515, GO:0005509, GO:0004723,	protein domain specific binding, phosphatase binding, phosphatase binding, cyclosporin A binding, calcium-dependent protein serine/threonine phosphatase regulator activity, calmodulin binding, protein binding, calcium ion binding, calcium-dependent protein serine/threonine phosphatase activity,	GO:1905949, GO:1905665, GO:1901387, GO:1901386, GO:0099170, GO:0099149, GO:0097720, GO:0070886, GO:0060487, GO:0050790, GO:0045944, GO:0033173, GO:0022011, GO:0007507, GO:0006606, GO:0006470, GO:0001837, GO:0001569,	negative regulation of calcium ion import across plasma membrane, positive regulation of calcium ion import across plasma membrane, positive regulation of voltage-gated calcium channel activity, negative regulation of voltage-gated calcium channel activity, postsynaptic modulation of chemical synaptic transmission, regulation of postsynaptic neurotransmitter receptor internalization, calcineurin-…	78.3561	46.6934	86.7175	116.129	109.489	84.5797
ENSG00000112561	chr6	41683978	41736259	-	TFEB	protein_coding		7942	GO:0005829, GO:0005765, GO:0005737, GO:0005634, GO:0005634, GO:0005634, GO:0005634, GO:0000785,	cytosol, lysosomal membrane, cytoplasm, nucleus, nucleus, nucleus, nucleus, chromatin,	GO:1990837, GO:0046983, GO:0019899, GO:0005515, GO:0003700, GO:0003700, GO:0000981, GO:0000981, GO:0000978, GO:0000976,	sequence-specific double-stranded DNA binding, protein dimerization activity, enzyme binding, protein binding, DNA-binding transcription factor activity, DNA-binding transcription factor activity, DNA-binding transcription factor activity, RNA polymerase II-specific, DNA-binding transcription factor activity, RNA polymerase II-specific, RNA polymerase II cis-regulatory region sequence-specific DN…	GO:0140367, GO:0045944, GO:0045893, GO:0034198, GO:0032418, GO:0010508, GO:0010508, GO:0010468, GO:0009267, GO:0007040, GO:0007040, GO:0006959, GO:0006914, GO:0006357, GO:0006355, GO:0002250, GO:0001892,	antibacterial innate immune response, positive regulation of transcription by RNA polymerase II, positive regulation of DNA-templated transcription, cellular response to amino acid starvation, lysosome localization, positive regulation of autophagy, positive regulation of autophagy, regulation of gene expression, cellular response to starvation, lysosome organization, lysosome organization, humor…	6.9217	1.55856	2.53391	0.379696	1.23407	1.35757
[truncated: 17 more rows]
