# Supplementary material for: Comprehensive Gene Expression Analysis Using Human Induced Pluripotent Stem Cells Derived from Patients with Sleep Bruxism: A Preliminary In Vitro Study
Source: Int J Mol Sci. 2024 Dec 6;25(23):13141. doi: 10.3390/ijms252313141 (PMC11642595; doi:10.3390/ijms252313141)
Supplement: Supplementary file 1 [file ijms-25-13141-s001.zip › Supplementary Table S3.xlsx]

## Sheet: Sheet1
Sample name	Race	Age	Gender	SB episodes/h	SNP rs6313
CTRL1	Japanese	24	Male	0.1	T/T
CTRL2	Japanese	30	Female	1.9	T/T
CTRL3	Japanese	31	Male	2	T/T
SB1	Japanese	26	Female	2.8	C/C
SB2	Japanese	27	Male	6.6	C/C
SB3	Japanese	28	Female	3.8	C/C
Supplementary Table 3. The table summarizes the characteristics of participants in the study, including controls (CTRL1–CTRL3) and patients with sleep bruxism (SB1–SB3). The participants are all of Japanese ethnicity, and their ages range from 24 to 31 years. Gender indicates the biological sex of each participant. The frequency of sleep bruxism episodes per hour (SB episodes/h) was counted based…
